# Supplementary material for: Mitf regulates gene expression networks implicated in B cell homeostasis, germinal center responses, and tolerance
Source: Front Immunol. 2024 Feb 20;15:1339325. doi: 10.3389/fimmu.2024.1339325 (PMC10912573; doi:10.3389/fimmu.2024.1339325)
Supplement: Supplementary Table 1 — 46,772 transcripts that passed filtering quality control in Sleuth with likelihood ratio q values, pairwise wald test q values, transcripts per million data, and pairwise log2 fold change data. (See separately included data file). Raw datasets generated from this study are available on sequence read archive (GSE252903). [file Table_1.xlsx]

## Sheet: 2-8-18_Full_Sup_TPM_FC_qVals
Gene name	Protein name	lrt qval	VGA_WTLog2FC (From b)	TDN-B_WTLog2FC (From b)	TDN-BT_WTLog2FC (From b)	Het_WTLog2FC (From b)	WT16_TPM	WT20_TPM	WT21_TPM	Alb35_TPM	VGA10_TPM	VGA13_TPM	VGA99_TPM	TDNB12_TPM	TDNB18_TPM	TDNB53_TPM	TDNBT49_TPM	TDNBT17_TPM	TDNBT19_TPM	TDNBT35_TPM	HET100_TPM	3HET117_TPM	Transcript_id_sleuth_output	ENSG	ENST	ENSP	Uniprot
Pdgfc	Platelet-derived growth factor C;Platelet-derived growth factor C, latent form;Platelet-derived growth factor C, receptor-binding form	3.9e-08	0.0351095	6.90172	0.38086	-0.456818	0.617895	0.791184	0.346993	0.647403	0.698879	0.457767	0.47177	66.221	78.9403	59.2486	0.775291	1.0674	0.539958	0.604431	0.568473	0.275714	ENSMUST00000129285	ENSMUSG00000028019	ENSMUST00000029652;ENSMUST00000129285;ENSMUST00000143721	ENSMUSP00000029652;ENSMUSP00000118970;ENSMUSP00000122047	D6RGS6;Q8CI19;Q99JM4;Q9JHV8;Q9QY71
Tfe3	Transcription factor E3	7.7e-07	0.520554	6.14756	2.51061	0.0543334	5.06037	1.38697	2.79449	3.3555	3.66638	3.93444	4.37712	213.588	164.748	206.591	12.5475	15.9032	16.1141	17.2987	3.01261	2.5319	ENSMUST00000115678	ENSMUSG00000000134	ENSMUST00000077680;ENSMUST00000079542;ENSMUST00000101695;ENSMUST00000115677;ENSMUST00000115678;ENSMUST00000115679;ENSMUST00000115680;ENSMUST00000137467;ENSMUST00000144900	ENSMUSP00000076864;ENSMUSP00000078498;ENSMUSP00000099219;ENSMUSP00000111341;ENSMUSP00000111342;ENSMUSP00000111343;ENSMUSP00000111344;ENSMUSP00000120920;ENSMUSP00000134125	A2AEW0;A2AEW1;A2AEW2;A2AEW3;A2AEW4;Q3U8H0;Q3UMV4;Q3UT52;Q64092;Q7TNC1;Q8BN29;Z4YLF7
Il5ra	Interleukin-5 receptor subunit alpha	7.7e-07	-1.4475	-0.011423	-0.0393335	-0.0536438	25.0975	25.6804	25.6773	8.47706	9.1256	9.63461	9.68656	25.3764	24.3956	26.7619	23.0191	25.7048	27.7482	22.5326	24.4068	24.0187	ENSMUST00000167925	ENSMUSG00000005364	ENSMUST00000167925	ENSMUSP00000129781	P21183
Mitf	Microphthalmia-associated transcription factor	1.29e-06	-7.47067	-0.0445937	0.184032	-0.95485	1.22832	0.832625	0.676783	0	0	0.0138146	0	0.805515	0.970128	0.837295	0.960497	1.04209	0.838648	1.21212	0.754085	0.265929	ENSMUST00000043637	ENSMUSG00000035158	ENSMUST00000043628;ENSMUST00000043637;ENSMUST00000101123;ENSMUST00000113339;ENSMUST00000139462	ENSMUSP00000044459;ENSMUSP00000044938;ENSMUSP00000098683;ENSMUSP00000108965;ENSMUSP00000123433	D6RCW2;E9PZ28;E9QL92;O08885;O88203;Q08843;Q08874;Q3U2D2;Q60781;Q60782;Q9JIJ0;Q9JIJ1;Q9JIJ2;Q9JIJ3;Q9JIJ4;Q9JIJ5;Q9JIJ6;Q9JKX9
Igkv1-99		4.2e-06	2.33217	0.323726	0.229109	0.0448513	17.7014	18.7885	26.197	125.492	110.116	96.3037	100.042	25.8708	24.9814	24.518	20.9095	27.169	19.8383	24.7513	22.5102	19.6942	ENSMUST00000103326	ENSMUSG00000076525	ENSMUST00000103326	ENSMUSP00000100127	A0A075B5K8
Ifi44	Interferon-induced protein 44	4.5e-06	4.03206	0.00477276	0.518971	2.35557	0.859343	0.590636	0.9806	12.6827	10.6623	13.6203	14.8477	0.566609	1.05901	0.86504	0.980719	1.11522	0.810196	1.87277	3.03693	5.32783	ENSMUST00000029671	ENSMUSG00000028037	ENSMUST00000029671	ENSMUSP00000029671	Q8BV66;Q9ER37
Ighg2c		1.92e-05	4.70066	4.0002	0.121358	-0.154494	87.0794	19.0206	51.1569	1478.36	846.489	1114.71	1177.41	920.297	484.568	790.365	50.266	36.0843	71.0872	38.8899	56.1055	27.0151	ENSMUST00000195192	ENSMUSG00000076612	ENSMUST00000103416;ENSMUST00000195192	ENSMUSP00000100212;ENSMUSP00000142282	A0A0A6YY53;F6TQW2
Oas2	2'-5'-oligoadenylate synthase 2	1.92e-05	1.93749	0.264188	-0.128512	1.24385	3.10655	3.72401	3.54897	14.227	11.0117	14.2977	12.8093	3.48613	4.02533	5.25241	3.19905	2.68831	2.9507	3.88151	6.68548	9.71395	ENSMUST00000081491	ENSMUSG00000032690	ENSMUST00000053909;ENSMUST00000081491;ENSMUST00000146101	ENSMUSP00000060082;ENSMUSP00000080209;ENSMUSP00000122053	E9Q9A9;F7CFL3;Q8K4E5;Q8VI92
Eaf2	ELL-associated factor 2	1.92e-05	1.69146	0.96582	-0.31551	0.00637485	6.2733	5.36405	5.08716	18.6978	16.3062	17.0698	19.3954	13.5682	11.9663	7.98048	4.00357	4.95046	4.40925	4.33005	5.23413	5.7854	ENSMUST00000114829	ENSMUSG00000022838	ENSMUST00000023537;ENSMUST00000075946;ENSMUST00000114825;ENSMUST00000114829	ENSMUSP00000023537;ENSMUSP00000075331;ENSMUSP00000110473;ENSMUSP00000110477	K4DI60;Q7TN80;Q91ZD6;Q99KD2
Ly6a	Lymphocyte antigen 6A-2/6E-1	2.11e-05	1.11903	-0.211291	0.00264998	0.8115	68.6485	60.8446	68.8689	147.036	124.086	148.096	152.958	52.5989	55.1942	63.9887	63.7797	69.4734	67.7777	60.2267	100.628	129.963	ENSMUST00000187171	ENSMUSG00000075602	ENSMUST00000023248;ENSMUST00000186526;ENSMUST00000187171;ENSMUST00000187994;ENSMUST00000189068;ENSMUST00000190188	ENSMUSP00000023248;ENSMUSP00000139488;ENSMUSP00000140099;ENSMUSP00000140287;ENSMUSP00000140638;ENSMUSP00000140998	A0A087WNT7;P05533;Q8BPD0
Chst1	Carbohydrate sulfotransferase 1	2.74e-05	2.08427	1.13267	-0.297227	-0.49988	1.27737	0.830752	1.03492	4.25394	4.07409	4.06345	4.99371	2.62341	2.38571	1.92858	0.750254	0.840797	1.00877	0.767767	1.039	0.494937	ENSMUST00000065797	ENSMUSG00000027221	ENSMUST00000065797	ENSMUSP00000064246	Q9D0K5;Q9EQC0
H2-Q7	H-2 class I histocompatibility antigen, Q7 alpha chain	4.31e-05	0.981594	0.0246158	0.175532	0.380024	75.954	70.8013	86.2392	141.265	144.539	161.064	158.535	79.438	78.7708	79.6319	79.6227	90.7572	86.7076	90.6159	93.6398	105.415	ENSMUST00000071951	ENSMUSG00000060550	ENSMUST00000071951;ENSMUST00000076256;ENSMUST00000078205;ENSMUST00000116598	ENSMUSP00000071843;ENSMUSP00000075606;ENSMUSP00000077335;ENSMUSP00000112297	E9PWT4;E9QJR9;L7N260;P14429
Gbp10;Gbp6		5.62e-05	1.29798	0.112604	0.043671	0.764182	11.4804	12.2804	11.1635	30.7757	22.7883	29.3068	30.5303	13.1273	12.7608	12.3076	10.2464	12.0095	12.4578	13.4044	16.5173	22.9622	ENSMUST00000050011	ENSMUSG00000079362	ENSMUST00000050011;ENSMUST00000065588	ENSMUSP00000062528;ENSMUSP00000069042	D3YWK4;L7N1X8;Q000W5
Usp18	Ubl carboxyl-terminal hydrolase 18	6.94e-05	1.86237	0.0495465	0.0857329	1.13572	13.6389	12.2064	14.8963	49.7276	34.7103	55.9722	57.7563	12.82	16.0878	13.6756	11.8071	15.6737	14.6836	15.3477	24.3701	35.3218	ENSMUST00000032198	ENSMUSG00000030107	ENSMUST00000032198	ENSMUSP00000032198	Q3U7P3;Q9WTV6
Ighg2b		0.000124835	3.29864	2.66458	0.0867886	-0.260553	141.17	38.554	63.5965	725.125	542.787	720.021	775.208	564.972	398.811	397.27	83.1656	81.8547	76.421	57.1845	88.7492	37.671	ENSMUST00000103418	ENSMUSG00000076613	ENSMUST00000103418;ENSMUST00000192188	ENSMUSP00000100214;ENSMUSP00000141198	A0A075B5P3;A0A0A6YVP0
Gbp10;Gbp6		0.000126636	1.59794	-0.145112	-0.0984609	0.896364	1.41969	1.40138	1.15297	4.41934	3.01521	4.02268	4.49082	1.22554	1.38875	1.03027	1.02913	1.1127	1.24107	1.60569	2.05781	2.85463	ENSMUST00000065588	ENSMUSG00000079362	ENSMUST00000050011;ENSMUST00000065588	ENSMUSP00000062528;ENSMUSP00000069042	D3YWK4;L7N1X8;Q000W5
Csprs		0.000126636	0.943609	0.137695	-0.0220672	0.498418	24.7611	23.221	27.0014	52.1003	40.4102	46.947	50.5159	26.952	28.3825	27.8989	22.6491	24.3185	26.2767	24.8832	30.8026	39.1897	ENSMUST00000078827	ENSMUSG00000062783
Nt5e	5'-nucleotidase	0.000155899	1.71394	1.18111	-0.0450514	0.348344	1.56895	0.983198	0.843262	3.68982	3.60094	3.56839	3.28808	3.09473	2.59173	1.97157	0.957806	1.20608	0.960465	1.12228	1.32112	1.42297	ENSMUST00000034992	ENSMUSG00000032420	ENSMUST00000034992	ENSMUSP00000034992	Q3U3S1;Q61503
S1pr2	Sphingosine 1-phosphate receptor 2	0.000205276	2.88713	1.7706	0.0525611	-0.140429	3.03599	1.5724	1.67179	20.8615	11.5331	14.009	13.4841	12.0844	6.65673	4.09576	2.39886	2.34697	1.78806	1.81434	2.0261	1.57602	ENSMUST00000054197	ENSMUSG00000043895	ENSMUST00000054197	ENSMUSP00000053394	P52592;Q8C3Q7;Q9R236
Gcsam	Germinal center-associated signaling and motility protein	0.000207274	3.21918	2.11542	-0.163606	-0.429304	1.58971	0.659225	0.637795	10.7996	5.77523	7.66538	8.82893	7.10039	3.51024	2.2889	0.942723	0.90492	0.687178	0.627177	0.831063	0.491188	ENSMUST00000023339	ENSMUSG00000022659	ENSMUST00000023339;ENSMUST00000161347	ENSMUSP00000023339;ENSMUSP00000123853	Q60691;Q6RFH4;Q8CB90
Ighg2b		0.000207274	2.64189	1.78927	0.107784	-0.254044	13.8002	6.09398	8.78659	79.321	39.595	54.8113	56.0185	44.3766	32.4146	21.8357	11.1813	10.0103	9.70386	8.13931	9.52768	5.86273	ENSMUST00000192188	ENSMUSG00000076613	ENSMUST00000103418;ENSMUST00000192188	ENSMUSP00000100214;ENSMUSP00000141198	A0A075B5P3;A0A0A6YVP0
Parm1	Prostate androgen-regulated mucin-like protein 1 homolog	0.000207274	2.06859	1.19073	0.279006	-0.406543	0.251599	0.246745	0.199388	1.39197	0.551424	1.05528	1.06736	0.616503	0.497204	0.510017	0.290309	0.285329	0.231337	0.325654	0.171273	0.171227	ENSMUST00000040576	ENSMUSG00000034981	ENSMUST00000040576	ENSMUSP00000042844	A5JSU4;Q3TTV0;Q3UFU4;Q923D3
Ddx60		0.000207274	1.12349	-0.0501454	-0.00359378	0.979999	5.17918	4.42762	4.12161	10.6511	8.34158	10.1945	10.0258	4.32753	4.63451	4.40833	3.86355	5.29395	4.97012	4.18092	7.45064	10.5305	ENSMUST00000070631	ENSMUSG00000037921	ENSMUST00000070631;ENSMUST00000093485;ENSMUST00000154398;ENSMUST00000156980	ENSMUSP00000070741;ENSMUSP00000091197;ENSMUSP00000120424;ENSMUSP00000122841	D3YZ76;D3Z3B3;E9PZQ1;G3X9F7
Oas2	2'-5'-oligoadenylate synthase 2	0.000222629	1.93567	-0.258551	0.0238781	1.04461	4.29594	4.89143	6.73577	22.3788	15.3199	20.7289	20.9012	4.79149	4.65328	3.83856	4.95518	3.68701	5.75636	7.44374	8.43896	13.3165	ENSMUST00000053909	ENSMUSG00000032690	ENSMUST00000053909;ENSMUST00000081491;ENSMUST00000146101	ENSMUSP00000060082;ENSMUSP00000080209;ENSMUSP00000122053	E9Q9A9;F7CFL3;Q8K4E5;Q8VI92
Spon1	Spondin-1	0.000237086	1.19306	0.784826	-0.253024	-0.11448	0.693277	0.438229	0.439948	1.18075	1.1235	1.1312	1.1772	0.946769	0.857159	0.880607	0.443999	0.375314	0.437935	0.461463	0.490286	0.441643	ENSMUST00000046687	ENSMUSG00000038156	ENSMUST00000046687;ENSMUST00000084696	ENSMUSP00000041157;ENSMUSP00000081746	Q3UYD7;Q8K2Q8;Q8VCC9
Slfn1		0.000268927	2.91149	0.611641	0.0876926	1.97429	3.56427	3.37992	3.35822	31.108	17.2182	27.7289	28.6725	3.69982	8.60944	4.66431	2.60883	3.71406	3.15006	5.69235	10.2363	17.3519	ENSMUST00000037994	ENSMUSG00000078763	ENSMUST00000037994	ENSMUSP00000047782	Q9Z0I7
Gm28049;Slc25a37	Mitoferrin-1	0.00028659	3.7828	0.227005	-0.502572	3.55832	0.326718	0.159035	0.374712	4.16491	3.51598	4.26567	3.05316	0.392297	0.354546	0.234781	0.312833	0.0683672	0.15118	0.37782	2.21218	4.58104	ENSMUST00000184816	ENSMUSG00000034248;ENSMUSG00000093954	ENSMUST00000037064;ENSMUST00000179116;ENSMUST00000180059;ENSMUST00000183695;ENSMUST00000183840;ENSMUST00000183882;ENSMUST00000184816;ENSMUST00000184914	ENSMUSP00000039990;ENSMUSP00000135940;ENSMUSP00000137543;ENSMUSP00000138845;ENSMUSP00000138883;ENSMUSP00000138904;ENSMUSP00000139104;ENSMUSP00000139178	J3QPY4;Q8C367;Q8CEJ7;Q91ZY0;Q920G8;Q9D2G3;Q9D547
Itpr1	Inositol 1,4,5-trisphosphate receptor type 1	0.000296195	0.683929	-0.0340046	-0.0358204	0.482747	32.3426	35.0605	37.7328	56.7211	52.0949	58.534	53.7652	36.0509	31.7186	36.2641	34.1276	35.6474	35.556	31.3183	42.064	55.1563	ENSMUST00000032192	ENSMUSG00000030102	ENSMUST00000032192	ENSMUSP00000032192	P11881;P20943;Q99LG5
Mef2b		0.000352649	2.93416	1.67552	0.0470611	0.168569	3.23007	2.12495	2.50406	28.8163	11.6688	20.4543	21.4678	12.8126	9.88706	4.55541	3.27411	2.95535	2.3151	2.18877	3.19989	2.5613	ENSMUST00000110143	ENSMUSG00000079033	ENSMUST00000110140;ENSMUST00000110141;ENSMUST00000110143	ENSMUSP00000105767;ENSMUSP00000105768;ENSMUSP00000105770	D3Z372;E9Q1I9;E9Q2M6;G5E8P6;Q80VR4
Irf7	Interferon regulatory factor 7	0.000360563	1.6535	-0.300378	-0.248298	0.939577	15.8348	17.4887	20.6881	63.5186	35.017	65.9067	64.981	12.2004	15.7614	16.3839	13.2348	16.2258	13.3827	17.5811	27.608	41.4974	ENSMUST00000026571	ENSMUSG00000025498	ENSMUST00000026571;ENSMUST00000097952;ENSMUST00000106023;ENSMUST00000123525	ENSMUSP00000026571;ENSMUSP00000095565;ENSMUSP00000101644;ENSMUSP00000121026	D3Z4U9;F6TQ89;P70434;Q3TW14
Ighv1-69		0.000377956	2.81474	0.564219	0.266447	2.06987	15.4264	13.8837	17.8333	134.967	75.2588	132.151	128.583	24.8789	20.8951	22.0741	19.5621	15.8405	25.3277	13.0304	50.1009	85.6663	ENSMUST00000103539	ENSMUSG00000094502	ENSMUST00000103539	ENSMUSP00000100320	A0A075B5X7
Oas3	2'-5'-oligoadenylate synthase 3	0.000384273	2.10048	0.179494	0.155268	1.36339	4.33286	4.67734	6.39708	22.1453	14.7418	25.8218	24.7043	4.87688	5.89964	6.78854	4.2545	5.90345	5.31634	7.52392	10.2064	16.1533	ENSMUST00000044833	ENSMUSG00000032661	ENSMUST00000044833;ENSMUST00000165820	ENSMUSP00000035588;ENSMUSP00000125873	B9EIU4;F7CXR7;Q8K4D2;Q8VI93
Ly6a	Lymphocyte antigen 6A-2/6E-1	0.000393818	1.11159	-0.159467	0.0504697	0.736513	220.096	229.391	275.311	533.332	431.076	540.868	568.827	189.528	235.279	225.476	218.557	286.863	257.685	226.871	346.903	450.466	ENSMUST00000187994	ENSMUSG00000075602	ENSMUST00000023248;ENSMUST00000186526;ENSMUST00000187171;ENSMUST00000187994;ENSMUST00000189068;ENSMUST00000190188	ENSMUSP00000023248;ENSMUSP00000139488;ENSMUSP00000140099;ENSMUSP00000140287;ENSMUSP00000140638;ENSMUSP00000140998	A0A087WNT7;P05533;Q8BPD0
Nuggc		0.000412033	3.23808	2.21216	0.042029	-0.160994	1.84541	0.947294	1.23573	16.9303	9.7667	12.1562	10.5503	11.1577	6.44751	3.11904	1.77917	1.72907	1.02294	0.986352	1.66226	0.780386	ENSMUST00000150897	ENSMUSG00000061356	ENSMUST00000079469;ENSMUST00000150897	ENSMUSP00000078434;ENSMUSP00000118402	D3YWJ0;D3YY21
2510009E07Rik	UPF0524 protein C3orf70 homolog	0.000412033	1.56533	0.935588	-0.0910344	-0.324491	0.626226	0.498121	0.491465	1.96459	1.40556	1.3992	1.54815	1.43135	1.0726	0.730842	0.584901	0.551771	0.373219	0.526205	0.474173	0.373126	ENSMUST00000053336	ENSMUSG00000043391	ENSMUST00000053336	ENSMUSP00000062303	Q6GQU0;Q8C8Z2
Trim30c		0.000412033	0.713365	-0.36507	0.0118035	0.736114	12.3013	11.8683	12.7886	20.689	17.8294	21.7647	19.7389	8.88881	9.96942	10.0808	10.9512	13.9948	11.6702	12.954	17.2336	23.759	ENSMUST00000106828	ENSMUSG00000078616	ENSMUST00000106828	ENSMUSP00000102441	D3YVI9
H2-Q6		0.000412033	0.637285	-0.0525097	-0.0537466	0.223097	375.025	388.783	400.285	617.67	543.061	602.355	620.209	427.025	366.755	343.711	389.843	354.865	376.767	368.008	421.134	473.203	ENSMUST00000174699	ENSMUSG00000073409	ENSMUST00000113879;ENSMUST00000174699	ENSMUSP00000109511;ENSMUSP00000134550	P79568
Plxnd1	Plexin-D1	0.000577727	-0.245179	-0.865937	-0.114711	-0.317908	11.6669	10.586	11.0128	9.00286	8.8873	10.0881	8.83692	6.41501	5.94481	6.11794	11.0902	9.31063	10.1619	10.4281	9.58526	8.00506	ENSMUST00000015511	ENSMUSG00000030123	ENSMUST00000015511;ENSMUST00000131590	ENSMUSP00000015511;ENSMUSP00000115650	F6T0L5;Q3UH93;Q68HV1
Oasl1	2'-5'-oligoadenylate synthase-like protein 1	0.000584629	1.19036	-0.379731	-0.363775	0.784044	13.3792	12.7499	16.7827	32.8112	25.2914	34.3467	36.5989	8.79981	13.5293	11.2328	9.3992	13.5349	10.3338	11.0951	19.8838	29.2396	ENSMUST00000112143	ENSMUSG00000041827	ENSMUST00000031540;ENSMUST00000112143	ENSMUSP00000031540;ENSMUSP00000107771	Q3UBP8;Q8K2A2;Q8QZV5;Q8VI94
Cnbd2	Cyclic nucleotide-binding domain-containing protein 2	0.000601235	-1.23921	-0.189644	-0.115427	-0.861945	701.864	782.611	700.857	325.377	363.304	269.249	268.885	597.078	635.299	701.79	776.617	682.797	641.158	585.685	502.339	310.096	ENSMUST00000073942	ENSMUSG00000038085	ENSMUST00000037096;ENSMUST00000073942;ENSMUST00000109580	ENSMUSP00000041268;ENSMUSP00000073598;ENSMUSP00000105208	A2ATV2;A2AV95;A2AV96;Q8R083;Q9D5U8
Oas1a	2'-5'-oligoadenylate synthase 1A	0.00061365	1.7251	-0.122532	0.086551	1.12438	16.8534	12.5588	20.0404	52.3475	40.4404	59.5281	61.784	11.7349	17.7641	16.1955	13.2847	19.9681	16.0765	20.0825	29.2883	41.3682	ENSMUST00000080322	ENSMUSG00000052776	ENSMUST00000080322	ENSMUSP00000079198	F2Z419;P11928;Q3UEC1;Q64440;Q91VI0
Pydc4		0.00068441	1.04788	0.00614365	0.036065	0.917341	6.47568	6.9296	8.03229	13.7341	12.9262	15.4981	16.0734	6.81714	7.30016	7.5717	6.12753	6.83857	7.65413	8.73592	10.9303	16.0758	ENSMUST00000097462	ENSMUSG00000073491	ENSMUST00000097462;ENSMUST00000150649;ENSMUST00000180215	ENSMUSP00000095070;ENSMUSP00000117222;ENSMUSP00000136238	D3Z5G0;Q3UPZ5
Trim30a	Tripartite motif-containing protein 30A	0.000827888	0.658369	-0.0225437	0.111081	0.558521	93.7034	97.3604	97.6851	149.745	146.279	147.778	154.236	89.4724	99.6968	98.7095	92.3236	105.679	108.892	109.069	122.541	159.264	ENSMUST00000076922	ENSMUSG00000030921	ENSMUST00000076922	ENSMUSP00000076189	P15533;Q3UV85;Q3UZ29;Q99K55;Q99PQ7;Q99PQ8;Q99PQ9
Bmpr1a	Bone morphogenetic protein receptor type-1A;Receptor protein serine/threonine kinase	0.000839343	2.56256	1.78936	0.593566	0.382891	0.128694	0.147207	0.0592656	0.68574	0.624988	0.646971	0.526339	0.412537	0.373021	0.332622	0.158504	0.22736	0.118029	0.147873	0.184487	0.0981238	ENSMUST00000049005	ENSMUSG00000021796	ENSMUST00000049005;ENSMUST00000165280;ENSMUST00000171343;ENSMUST00000171551	ENSMUSP00000035900;ENSMUSP00000126852;ENSMUSP00000129927;ENSMUSP00000131984	E9PW65;E9Q2G5;P36895;Q60607
Cep85	Centrosomal protein of 85 kDa	0.000839343	1.27313	0.237301	-0.112657	0.787968	4.73179	3.00756	3.5185	7.49373	9.80457	8.96355	8.99175	5.63527	3.88391	3.88313	3.32897	3.18358	4.17174	3.0332	5.73319	6.87034	ENSMUST00000040271	ENSMUSG00000037443	ENSMUST00000040271;ENSMUST00000121566;ENSMUST00000137388	ENSMUSP00000039889;ENSMUSP00000113351;ENSMUSP00000125599	A2A9K3;Q8BMK0;Q8BUF1;Q8C1L6;Q8K0E6
H2-T22		0.000839343	0.917905	0.050905	0.216575	0.405568	38.7926	37.7359	38.8291	63.2358	67.1838	81.482	76.3925	37.9811	41.7014	40.9256	40.0275	52.24	42.4176	43.993	46.1272	54.6856	ENSMUST00000080015	ENSMUSG00000056116	ENSMUST00000058801;ENSMUST00000077960;ENSMUST00000080015;ENSMUST00000173280	ENSMUSP00000056041;ENSMUSP00000077111;ENSMUSP00000078927;ENSMUSP00000134019	G3UYB6;Q31615;Q9BCZ1
Ifi213		0.000839343	0.885897	0.142451	0.090751	0.801404	30.2736	40.3502	29.8135	60.9948	59.7047	57.9536	62.7221	33.7984	36.7762	40.7294	32.9923	33.2413	37.2104	37.6833	48.8808	66.3503	ENSMUST00000178186	ENSMUSG00000073491
Nnt		0.000839343	-1.49219	-0.191615	-0.00396683	-1.00169	25.7392	24.1263	24.8362	6.97905	9.02295	9.43798	9.67049	20.2798	22.485	23.4942	23.4189	27.9048	24.3458	23.6751	17.6439	8.50672	ENSMUST00000099149	ENSMUSG00000025453	ENSMUST00000069902;ENSMUST00000099149;ENSMUST00000109204	ENSMUSP00000070564;ENSMUSP00000096753;ENSMUSP00000104827	E9Q8F4;Q8BGK0;Q8C9V5
Mybl1	myeloblastosis oncogene-like 1	0.000848573	2.46744	2.0453	0.317694	0.251853	1.76841	1.12427	0.850796	10.1468	6.34868	4.91039	5.63197	8.86503	4.28166	3.27167	1.71959	1.59551	1.40712	1.25753	1.45518	1.34524	ENSMUST00000088658
Irf7	Interferon regulatory factor 7	0.000848573	2.21902	-0.000728298	0.444074	1.58787	1.97182	1.31387	1.94821	8.08903	5.79905	8.28725	10.025	1.09315	2.84422	1.6678	1.94142	2.36899	2.39011	2.67052	4.56533	5.69573	ENSMUST00000106023	ENSMUSG00000025498	ENSMUST00000026571;ENSMUST00000097952;ENSMUST00000106023;ENSMUST00000123525	ENSMUSP00000026571;ENSMUSP00000095565;ENSMUSP00000101644;ENSMUSP00000121026	D3Z4U9;F6TQ89;P70434;Q3TW14
Oasl2	2'-5'-oligoadenylate synthase-like protein 2	0.000944649	1.52491	-0.191239	-0.0777277	1.11319	3.86704	4.1818	5.57679	12.0303	9.33963	16.7661	13.8818	3.54294	4.89047	3.61334	3.10444	4.14649	4.91769	5.10025	8.36057	10.9519	ENSMUST00000031542	ENSMUSG00000029561	ENSMUST00000031542;ENSMUST00000124716;ENSMUST00000144064;ENSMUST00000146072;ENSMUST00000150361	ENSMUSP00000031542;ENSMUSP00000115070;ENSMUSP00000117795;ENSMUSP00000117876;ENSMUSP00000119042	D3Z324;D3Z352;F6VMV6;F6Y3A6;Q9D6S2;Q9Z2F2
Hmmr	Hyaluronan mediated motility receptor	0.000944649	0.845018	0.23448	-0.00957313	0.268438	6.02057	5.52023	6.72208	12.6221	9.76	10.4578	10.2867	8.28136	7.37399	6.17178	6.265	5.99811	5.92751	5.88702	6.98326	7.43362	ENSMUST00000020579	ENSMUSG00000020330	ENSMUST00000020579	ENSMUSP00000020579	Q00547;Q5NC88
S1pr3	Sphingosine 1-phosphate receptor 3	0.000954126	0.00368965	-0.859707	-0.126624	-0.070985	19.6364	16.5342	24.1173	19.379	17.7446	20.7849	20.5877	11.2043	11.4449	10.5887	19.0258	16.6609	17.7239	19.3789	18.9941	18.2778	ENSMUST00000087978	ENSMUSG00000067586	ENSMUST00000087978	ENSMUSP00000085293	Q8BP20;Q9Z0U9
Oasl2	2'-5'-oligoadenylate synthase-like protein 2	0.000959438	1.84593	0.30298	0.0050597	1.16969	5.66122	5.4337	8.22072	25.5699	16.1266	22.5225	27.3195	6.65319	10.0962	7.27408	5.58921	6.62305	5.74885	7.48956	10.4864	18.7902	ENSMUST00000144064	ENSMUSG00000029561	ENSMUST00000031542;ENSMUST00000124716;ENSMUST00000144064;ENSMUST00000146072;ENSMUST00000150361	ENSMUSP00000031542;ENSMUSP00000115070;ENSMUSP00000117795;ENSMUSP00000117876;ENSMUSP00000119042	D3Z324;D3Z352;F6VMV6;F6Y3A6;Q9D6S2;Q9Z2F2
Pydc4		0.000959438	0.994186	-0.0764214	-0.0191111	0.761872	32.9772	40.359	39.7809	71.7724	67.1638	83.16	73.9707	36.0694	29.6444	43.4101	34.9037	31.17	42.0509	40.4711	53.3962	73.8318	ENSMUST00000150649	ENSMUSG00000073491	ENSMUST00000097462;ENSMUST00000150649;ENSMUST00000180215	ENSMUSP00000095070;ENSMUSP00000117222;ENSMUSP00000136238	D3Z5G0;Q3UPZ5
Ifi213		0.000970982	0.842812	-0.195203	-0.245214	0.647122	20.5273	18.773	21.1049	37.7421	26.9811	38.9838	40.5371	15.4757	19.7571	18.165	18.0555	14.6128	18.1324	16.9374	26.9675	35.7776	ENSMUST00000179648	ENSMUSG00000073491
Pydc4		0.00102155	1.08217	-0.138848	0.00959197	0.880387	12.9261	11.8603	13.6038	22.7583	27.4619	26.7238	32.3072	10.9888	12.7527	10.9656	11.7411	11.7536	14.5865	12.4988	18.7694	28.828	ENSMUST00000180215	ENSMUSG00000073491	ENSMUST00000097462;ENSMUST00000150649;ENSMUST00000180215	ENSMUSP00000095070;ENSMUSP00000117222;ENSMUSP00000136238	D3Z5G0;Q3UPZ5
Pcdh17		0.00102517	-0.478254	-0.910451	3.34556	-0.939446	0.0413916	0.0380439	0.0381324	0.0172609	0.0387494	0.0455643	0.0174606	0.0382339	0.020672	0.010272	0.246126	0.506045	0.489513	0.477924	0.018072	0.0206911	ENSMUST00000071370	ENSMUSG00000035566	ENSMUST00000071370	ENSMUSP00000071325	E9PXF0
Ackr3	Atypical chemokine receptor 3	0.00129018	0.0213962	-1.55047	-0.2816	-0.319807	4.35643	3.97569	4.7897	3.90458	4.96358	4.1505	4.48758	1.10597	1.6684	1.83525	3.73457	4.35966	3.2882	3.06231	4.0822	2.90444	ENSMUST00000065587	ENSMUSG00000044337	ENSMUST00000065587	ENSMUSP00000069114	P56485;Q91WI0
Irf7		0.00129378	1.47101	0.0720806	0.10283	0.951757	12.1605	9.65934	15.7147	34.1671	25.8233	36.9271	38.9547	12.9924	13.743	12.3406	10.8615	11.2772	14.9734	16.1196	19.71	27.7898	ENSMUST00000155744	ENSMUSG00000025498
Ighg2c		0.00133697	3.95512	2.60345	-0.261787	-0.323233	5.26135	1.41318	2.96865	74.4777	30.3688	38.8488	40.0887	32.5789	18.408	8.53328	4.56711	3.6799	1.17948	1.45243	3.03949	1.60661	ENSMUST00000103416	ENSMUSG00000076612	ENSMUST00000103416;ENSMUST00000195192	ENSMUSP00000100212;ENSMUSP00000142282	A0A0A6YY53;F6TQW2
Aicda	Single-stranded DNA cytosine deaminase	0.00133697	3.09995	1.74387	-0.075917	0.0590888	2.89726	1.5331	1.75681	19.0922	15.7416	15.865	16.7655	13.8477	6.84845	3.21005	2.93339	2.44917	1.62273	1.05944	2.53249	1.63945	ENSMUST00000043301	ENSMUSG00000040627	ENSMUST00000043301;ENSMUST00000160685	ENSMUSP00000040524;ENSMUSP00000125093	E0CXQ9;Q9WVE0
Igkv12-46		0.00133697	1.39704	0.197247	0.140745	0.0304469	221.628	179.573	262.122	618.486	538.141	578.437	658.657	278.935	257.413	202.085	194.57	250.935	225.793	248.294	229.884	213.784	ENSMUST00000103365	ENSMUSG00000076564
Esco2	N-acetyltransferase ESCO2	0.00133697	1.26491	0.713518	-0.0783317	0.0304419	2.36751	2.14759	1.88174	6.7753	5.11509	3.94527	4.69022	4.86009	3.28062	2.74179	1.98008	2.19755	2.02048	1.83892	2.2107	2.06678	ENSMUST00000022613	ENSMUSG00000022034	ENSMUST00000022613	ENSMUSP00000022613	Q3UMT6;Q6IQX5;Q8BNG9;Q8BQF8;Q8CIB9;Q9CRI8
Nlrc5	Protein NLRC5	0.00133697	0.69223	0.00778129	-0.0292119	0.290289	20.4294	24.2655	22.7647	39.7285	29.2981	38.2991	36.16	25.8649	20.1224	22.8954	22.8467	20.1958	22.0286	22.9213	24.9455	29.2968	ENSMUST00000053085	ENSMUSG00000074151	ENSMUST00000053085;ENSMUST00000098489;ENSMUST00000183132	ENSMUSP00000138166;ENSMUSP00000138322;ENSMUSP00000138409	C3VPR6;Q3U1H4;Q571H9;S4R1C5
Asb18	Ankyrin repeat and SOCS box protein 18	0.00133697	-0.813314	0.106794	-0.200754	-0.661627	6.02095	5.51848	5.96831	3.30508	3.48832	3.35541	2.93391	6.39961	6.72153	5.96249	5.46648	5.26552	5.21121	4.38702	4.31258	3.05897	ENSMUST00000086882	ENSMUSG00000067081	ENSMUST00000086882;ENSMUST00000097656;ENSMUST00000151330;ENSMUST00000154228	ENSMUSP00000084095;ENSMUSP00000095261;ENSMUSP00000117767;ENSMUSP00000117836	D6REF8;H7BX71;Q3B7Y5;Q3KNB0;Q8VHA6
Asf1b	Histone chaperone ASF1B	0.00166887	0.925192	0.235618	0.0552539	-0.0429346	8.75488	7.48638	10.0864	20.58	15.0763	14.1928	16.1686	11.4859	10.4715	9.21062	8.73082	9.63312	8.61917	9.07322	8.2382	8.43891	ENSMUST00000005607	ENSMUSG00000005470	ENSMUST00000005607	ENSMUSP00000005607	Q8BP41;Q9CTX3;Q9DAP7
Prr11	Proline-rich protein 11	0.00167516	1.02815	0.442986	-0.048426	0.160398	2.03921	1.60232	1.92587	4.74915	3.8833	3.42435	2.99906	2.92346	2.57664	2.17728	1.95508	1.68965	1.84489	1.6549	2.03973	2.02888	ENSMUST00000051395	ENSMUSG00000020493	ENSMUST00000051395	ENSMUSP00000060803	B2KGQ3;Q3V3H1;Q8BHE0
Stmn1	Stathmin	0.00169183	0.918255	0.318742	-0.0482732	-0.0139391	50.7386	48.7253	53.9	119.17	84.2728	91.0615	91.7113	74.1055	67.3542	52.4325	48.2287	55.4672	48.9661	43.6105	50.0999	49.7198	ENSMUST00000030636	ENSMUSG00000028832	ENSMUST00000030636;ENSMUST00000105867;ENSMUST00000105868;ENSMUST00000127279	ENSMUSP00000030636;ENSMUSP00000101493;ENSMUSP00000101494;ENSMUSP00000119547	D3Z1Z8;D3Z5N2;P54227
Slfn5	Schlafen family member 5	0.00174734	1.36019	0.143244	0.134369	1.09682	26.0702	24.9034	30.1378	72.0957	50.9825	77.1146	75.7676	25.9408	33.2601	31.649	22.9086	31.6908	29.4586	35.5643	45.8152	70.4502	ENSMUST00000067443	ENSMUSG00000054404	ENSMUST00000067443;ENSMUST00000108157;ENSMUST00000108158	ENSMUSP00000064819;ENSMUSP00000103792;ENSMUSP00000103793	F8WH72;Q148Z1;Q3V3H0;Q5QNT5;Q7TMA8;Q8CBA2
Igkv4-70		0.00181743	1.6152	0.0483111	-0.0538201	0.281612	83.2447	51.2727	86.7085	156.039	213.82	271.973	298.698	80.6169	69.7615	67.2077	60.5409	70.3517	66.7387	65.6371	89.4214	84.089	ENSMUST00000103348	ENSMUSG00000076547	ENSMUST00000103348	ENSMUSP00000100149	A0A0B4J1I5
Rassf6		0.00182241	1.70091	1.02226	-0.257081	-0.0331633	2.77827	2.75204	2.10998	11.2377	7.08632	7.42679	7.36199	7.9383	5.292	3.32383	2.60841	2.21892	2.38623	1.4166	2.52843	2.3444	ENSMUST00000031317	ENSMUSG00000029370	ENSMUST00000031317	ENSMUSP00000031317	G3X8Z9
Gpr156		0.00182241	-0.523561	-1.6287	-0.398243	-0.227958	1.68873	1.38754	1.47853	1.12023	0.761377	1.14341	1.17397	0.620955	0.442101	0.435948	1.13755	1.17124	1.34284	0.963486	1.56413	1.03581	ENSMUST00000061274	ENSMUSG00000046961
Nek2	Serine/threonine-protein kinase Nek2	0.00198475	1.33579	0.554793	-0.357217	0.0586941	3.35326	3.10594	3.69684	12.0747	6.78017	8.34059	7.28886	6.12142	6.08898	3.39048	3.03081	2.8774	2.51634	2.17709	3.21708	3.7364	ENSMUST00000027931	ENSMUSG00000026622	ENSMUST00000027931	ENSMUSP00000027931	O35942;O35959;Q3TPD7
Entpd4b		0.00198475	1.24933	-0.0686407	-0.201225	0.908622	0.451344	0.547255	0.536822	1.34119	0.999691	1.16801	1.33083	0.472691	0.514235	0.487868	0.567244	0.32459	0.368643	0.55993	0.773831	1.16248	ENSMUST00000183906	ENSMUSG00000022066
Entpd4		0.00198475	1.24933	-0.0686407	-0.201225	0.908622	0.451344	0.547255	0.536822	1.34119	0.999691	1.16801	1.33083	0.472691	0.514235	0.487868	0.567244	0.32459	0.368643	0.55993	0.773831	1.16248	ENSMUST00000184165	ENSMUSG00000095463
Gpm6a	Neuronal membrane glycoprotein M6-a	0.00202708	1.98487	0.963084	-0.00943397	0.417388	0.30103	0.36126	0.400977	1.9284	1.07463	1.32083	1.34815	0.97226	0.821278	0.426667	0.35607	0.479935	0.242909	0.356516	0.464953	0.465128	ENSMUST00000033915	ENSMUSG00000031517	ENSMUST00000033915	ENSMUSP00000033915	P35802
H2-Q7		0.00202708	0.694	-0.0234531	-0.0613255	0.0721265	44.6321	50.3792	37.9836	83.3918	69.4819	60.5316	70.4993	47.0439	43.6389	40.3011	44.868	41.0299	39.824	41.8456	48.3963	43.0944	ENSMUST00000173016	ENSMUSG00000060550
Pkd1l1		0.00202708	-7.50564	-1.16835	-0.912075	-4.2672	0.622673	0.434586	0.371023	0	0	0	0	0.258367	0.198247	0.175608	0.317857	0.308353	0.243285	0.152437	0.222644	0	ENSMUST00000178195	ENSMUSG00000046634	ENSMUST00000154153;ENSMUST00000178195	ENSMUSP00000120803;ENSMUSP00000136518	A0A0A0MQK4;A0A0A0MQP1
Tlr7	Toll-like receptor 7	0.00208883	0.752352	-0.170108	0.0986484	0.559731	28.1164	27.1045	33.0038	41.5254	46.5688	51.954	55.4203	22.9149	27.2477	29.2818	30.5138	31.4719	32.6309	30.6993	37.6699	48.1093	ENSMUST00000060719	ENSMUSG00000044583	ENSMUST00000060719;ENSMUST00000112161;ENSMUST00000112164;ENSMUST00000137492;ENSMUST00000145284	ENSMUSP00000061853;ENSMUSP00000107787;ENSMUSP00000107789;ENSMUSP00000114305;ENSMUSP00000120922	A2AHJ1;A2AHJ2;P58681;Q923I1
Foxm1		0.00216626	0.828738	0.328969	-0.158649	0.0195664	2.95803	3.42413	3.8202	7.24672	5.59246	5.72344	5.27051	5.42527	3.70443	3.95787	3.29795	2.56658	3.03177	3.26555	3.26506	3.49762	ENSMUST00000073316	ENSMUSG00000001517	ENSMUST00000073316;ENSMUST00000112148	ENSMUSP00000073041;ENSMUSP00000107776	E9Q7Y0;Q6P1H7
H2-Q4		0.00216626	0.513322	-0.137235	-0.0822685	0.161395	187.631	188.315	198.697	285.075	229.402	284.368	284.664	187.144	186.832	154.891	184.879	172.785	188.34	174.27	202.678	220.007	ENSMUST00000081435	ENSMUSG00000035929	ENSMUST00000081435	ENSMUSP00000080159	Q8HWB2
Top2a	DNA topoisomerase 2-alpha	0.00224213	1.24175	0.560376	-0.0119495	0.221481	15.8537	13.5117	16.6202	49.0927	34.0903	30.7714	30.907	29.149	23.838	17.0518	15.9502	16.382	15.3707	13.0433	17.0591	18.0498	ENSMUST00000068031	ENSMUSG00000020914	ENSMUST00000068031	ENSMUSP00000068896	E9PX08;Q01320
Lipc	Hepatic triacylglycerol lipase	0.00226453	0.892348	0.0781635	-0.238014	0.0956467	4.33195	3.06357	4.19351	7.23814	6.41877	6.55737	7.87833	4.26737	4.56392	3.45537	3.0771	3.68489	3.13412	3.02853	3.80303	4.2564	ENSMUST00000034731	ENSMUSG00000032207	ENSMUST00000034731	ENSMUSP00000034731	P27656;Q8VC44
Gm14446		0.0022667	1.57955	0.192215	0.345882	1.35366	8.85187	7.52816	11.2891	26.3668	21.1816	29.7195	31.1435	9.74066	13.2205	8.97361	9.24618	12.8902	11.9822	12.3184	17.1238	30.6981	ENSMUST00000168254	ENSMUSG00000079339	ENSMUST00000112467;ENSMUST00000168254	ENSMUSP00000108086;ENSMUSP00000132781	D3Z6F0;E9PXF7
Fam46c	Protein FAM46C	0.00231028	1.12014	0.736843	-0.209662	-0.143482	4.69221	3.56885	3.64188	9.40136	10.1853	7.26574	7.21506	7.69874	7.80687	4.87916	3.07754	3.90211	3.23191	3.44549	4.20041	2.93626	ENSMUST00000061455	ENSMUSG00000044468	ENSMUST00000061455	ENSMUSP00000056872	Q0P629;Q5SSF7;Q80XL2;Q9CUN7
Ncapd2		0.0025089	0.556531	0.115554	-0.114186	-0.255122	17.6753	15.3187	19.7644	30.01	22.1156	25.2936	24.4378	21.8907	18.7009	17.2369	16.8089	16.2581	16.053	15.4692	15.269	13.6658	ENSMUST00000043848	ENSMUSG00000038252
Plk1	Serine/threonine-protein kinase PLK1	0.00266982	1.19043	0.487755	-0.188193	0.0375416	4.8506	3.47638	5.1825	14.0819	8.85077	8.69433	9.20911	7.67734	6.63879	4.87496	4.40331	3.90857	3.86701	3.40197	4.61889	4.36646	ENSMUST00000033154	ENSMUSG00000030867	ENSMUST00000033154	ENSMUSP00000033154	Q07832
Gm5431		0.00268768	1.05467	0.0241025	0.207437	0.874076	2.09278	1.96251	2.47706	4.25565	3.91413	4.9507	4.70564	2.104	2.43671	2.1563	1.94518	2.65958	2.56829	2.92336	3.30169	4.6528	ENSMUST00000109212	ENSMUSG00000058163	ENSMUST00000109209;ENSMUST00000109210;ENSMUST00000109212	ENSMUSP00000104832;ENSMUSP00000104833;ENSMUSP00000104835	A6PWD6;Q5NCB3
Hmces	Embryonic stem cell-specific 5-hydroxymethylcytosine-binding protein	0.00278615	1.06489	0.477655	0.138547	0.0701867	23.9251	18.3175	22.2803	49.8888	39.9913	42.7392	44.7661	36.9404	29.1762	25.0072	20.3323	29.0269	21.5216	23.4932	22.161	22.1015	ENSMUST00000032141	ENSMUSG00000030060	ENSMUST00000032141;ENSMUST00000113606	ENSMUSP00000032141;ENSMUSP00000109236	Q8R1M0
Racgap1	Rac GTPase-activating protein 1	0.00283618	0.943704	0.310885	-0.0842262	-0.123187	6.27731	6.79838	6.93967	15.8495	12.0486	12.4728	10.689	9.92999	9.60929	6.12333	6.75454	6.17983	5.80691	6.38037	6.43441	5.65591	ENSMUST00000023756	ENSMUSG00000023015	ENSMUST00000023756;ENSMUST00000109581;ENSMUST00000164983;ENSMUST00000165730;ENSMUST00000168065;ENSMUST00000169810;ENSMUST00000171702;ENSMUST00000171908	ENSMUSP00000023756;ENSMUSP00000105209;ENSMUSP00000126417;ENSMUSP00000128892;ENSMUSP00000130282;ENSMUSP00000130876;ENSMUSP00000132471;ENSMUSP00000132732	E9Q071;E9Q1Y6;E9Q851;E9Q9N9;F6WD40;Q3THR5;Q3TI41;Q3TM81;Q9WVM1
Paf	PCNA-associated factor	0.0030233	1.52959	0.73	0.0420278	0.208711	13.0847	8.86321	11.4939	40.6093	29.2295	26.894	30.2234	24.6656	21.4665	11.8357	12.2239	12.6447	10.3475	10.1472	12.2947	12.7922	ENSMUST00000045802	ENSMUSG00000040204	ENSMUST00000045802	ENSMUSP00000038877	Q4VAG2;Q9CQX4;Q9CZ17;Q9D0A5
Cacna1s		0.00317298	1.2611	0.55071	0.123627	0.168756	3.64271	2.78503	3.25696	7.17788	7.38533	8.40032	7.71668	5.02962	5.85502	3.58108	3.3331	4.09942	2.74875	3.81083	3.5103	3.61385	ENSMUST00000159106	ENSMUSG00000026407
Shcbp1	SHC SH2 domain-binding protein 1	0.00323991	1.22882	0.476611	-0.025004	0.212043	2.77088	2.02344	2.46223	6.94826	5.5441	4.55231	5.42871	4.10366	3.93141	2.3788	2.26836	2.53843	2.47236	2.13528	2.74959	2.73246	ENSMUST00000022945	ENSMUSG00000022322	ENSMUST00000022945	ENSMUSP00000022945	Q3UED9;Q3UMD9;Q9Z179
Aurkb	Aurora kinase B	0.0033438	1.00134	0.277152	-0.00882805	0.174431	6.6211	5.72037	8.39352	16.8981	11.957	12.349	13.2595	9.4669	8.28491	7.41748	6.71416	7.36617	6.93763	6.05895	7.0942	8.13234	ENSMUST00000021277	ENSMUSG00000020897	ENSMUST00000021277;ENSMUST00000108666	ENSMUSP00000021277;ENSMUSP00000104306	O70126;Q61882;Q8C6C1
Serpina3g		0.0033438	0.617104	-0.295596	-0.0939176	-0.104182	38.8526	36.0631	38.7237	53.68	54.617	64.8962	59.0624	24.4178	33.1046	36.0563	33.459	36.5538	31.245	38.6825	35.9215	33.653	ENSMUST00000170628	ENSMUSG00000041481
Oas1g		0.0033812	2.1399	-0.101075	0.111045	0.974006	2.28735	1.44594	2.07014	11.7768	6.77762	7.84063	8.07681	0.983454	1.77138	3.15008	1.79615	2.06497	1.90774	2.35593	2.8512	4.82354	ENSMUST00000161809	ENSMUSG00000066861
Ighv3-8		0.00346508	1.06765	0.889477	0.33399	-0.0243156	38.5765	44.3327	37.9811	88.6399	71.6581	95.9889	91.2926	90.2839	65.8901	65.4366	44.3076	52.2266	49.8107	48.2864	38.2466	40.1236	ENSMUST00000103483	ENSMUSG00000076674	ENSMUST00000103483	ENSMUSP00000100264	A0A075B5T0
Ighv9-3		0.00350512	0.755045	0.0165415	0.125832	0.024617	327.646	287.459	369.956	449.842	666.383	584.509	603.663	295.592	318.78	352.68	345.657	339.211	341.546	328.166	340.304	319.216	ENSMUST00000103473	ENSMUSG00000096459	ENSMUST00000103473	ENSMUSP00000100254	A0A0B4J1J5
Oas1g		0.00366269	3.56829	0.720899	0.31796	2.17692	0.315789	0.445392	0.378767	6.02141	3.45275	4.39617	4.65157	0.458601	0.674461	0.817726	0.487695	0.289732	0.452079	0.753743	1.26077	2.34598	ENSMUST00000162096	ENSMUSG00000066861	ENSMUST00000086368;ENSMUST00000162096	ENSMUSP00000083555;ENSMUSP00000124597	Q05BJ7;Q8K469
Ly6a	Lymphocyte antigen 6A-2/6E-1	0.00386961	1.33032	-0.0664137	0.129219	1.05192	19.1181	14.2129	23.8522	51.2474	36.1579	44.8568	56.9392	18.4443	18.9501	16.1952	19.9936	19.7698	24.5313	16.8833	30.5334	47.7307	ENSMUST00000186526	ENSMUSG00000075602	ENSMUST00000023248;ENSMUST00000186526;ENSMUST00000187171;ENSMUST00000187994;ENSMUST00000189068;ENSMUST00000190188	ENSMUSP00000023248;ENSMUSP00000139488;ENSMUSP00000140099;ENSMUSP00000140287;ENSMUSP00000140638;ENSMUSP00000140998	A0A087WNT7;P05533;Q8BPD0
Ckap2l	Cytoskeleton-associated protein 2-like	0.00386961	1.09712	0.378638	-0.219454	0.00998802	3.18339	2.4601	3.12112	8.19307	5.77275	5.21324	5.68576	5.17396	3.83896	2.79909	2.86626	2.43104	2.5436	2.15523	2.92418	2.83797	ENSMUST00000052708	ENSMUSG00000048327	ENSMUST00000052708	ENSMUSP00000056145	Q3U5A3;Q7TS74;Q8K264;U6C6D6
Efnb1	Ephrin-B1	0.00392857	0.980785	0.396617	-0.112989	-0.121717	2.71704	1.8295	1.92734	5.12266	3.28757	4.58264	3.77579	3.32976	2.73275	2.48848	2.05096	1.68619	1.89775	2.24509	2.02007	1.83226	ENSMUST00000052839	ENSMUSG00000031217	ENSMUST00000052839	ENSMUSP00000050716	P52795
Ncaph	Condensin complex subunit 2	0.00392857	0.926238	0.294329	-0.160288	-0.0534175	5.68503	4.54142	6.08961	12.8877	9.29765	9.18426	9.49065	8.61825	6.54825	5.30652	5.36287	4.73364	4.49771	4.70765	5.43391	4.83768	ENSMUST00000110387	ENSMUSG00000034906	ENSMUST00000110387;ENSMUST00000175885	ENSMUSP00000106017;ENSMUSP00000135620	H3BL21;Q8BY01;Q8C156;Q8VDM9
Ncapg		0.00393067	1.33498	0.652578	-0.00628195	0.153563	2.94753	2.72455	3.30497	9.9335	7.28768	6.16116	6.76982	6.46628	5.08493	3.25114	2.8901	3.36808	3.24254	2.44705	3.3748	3.17036	ENSMUST00000117396	ENSMUSG00000015880	ENSMUST00000117396	ENSMUSP00000112871	E9PWG6
Ccna2	Cyclin-A2	0.00393067	1.15874	0.499312	-0.152462	0.0938258	7.54939	6.21438	8.78115	21.9319	16.0663	13.4859	15.1008	12.9737	11.5274	8.04406	6.84284	7.6679	7.0091	5.40456	7.46318	8.21134	ENSMUST00000029270	ENSMUSG00000027715	ENSMUST00000029270;ENSMUST00000147380	ENSMUSP00000029270;ENSMUSP00000118239	D6RIK7;P51943;Q61459;Q8BRG1
Mcm6	DNA helicase;DNA replication licensing factor MCM6	0.00408328	0.635042	0.202942	0.00555456	0.118892	38.4796	33.7256	44.9491	66.6074	56.3896	57.0082	57.8298	46.2158	47.269	42.0699	36.4159	42.4516	39.8083	36.9438	40.041	43.0457	ENSMUST00000027601	ENSMUSG00000026355	ENSMUST00000027601;ENSMUST00000190495	ENSMUSP00000027601;ENSMUSP00000140308	P97311;Q3ULG5;Q80YQ7
Trim30d		0.00412255	0.65813	-0.137967	0.110849	0.544869	16.4685	18.0758	18.8398	30.2862	24.4816	30.8644	25.6003	17.5708	14.0171	17.5544	18.3635	18.6021	21.123	18.4294	21.9151	29.8147	ENSMUST00000033211	ENSMUSG00000057596	ENSMUST00000033211;ENSMUST00000071069;ENSMUST00000141063	ENSMUSP00000033211;ENSMUSP00000065020;ENSMUSP00000115684	E9PWL0;F6SX36;Q3TNW3
Bhlha15	Class A basic helix-loop-helix protein 15	0.00415189	0.95166	0.420695	-0.165519	-0.0966156	1.21717	1.1834	1.34387	2.56046	2.35566	2.38358	2.22055	2.34886	1.72195	1.19086	1.13219	0.969908	1.07659	1.27699	1.11326	1.18507	ENSMUST00000060747	ENSMUSG00000052271	ENSMUST00000060747	ENSMUSP00000055493	Q9QYC3;Q9QYE4
Bub1b	Mitotic checkpoint serine/threonine-protein kinase BUB1 beta	0.00422599	0.915634	0.277996	-0.16891	-0.0733373	6.8266	5.66398	7.23754	16.3376	10.7972	11.3763	10.8522	9.62582	8.31139	6.45719	6.34515	5.62656	6.44082	4.94546	6.49792	5.77846	ENSMUST00000038341	ENSMUSG00000040084	ENSMUST00000038341	ENSMUSP00000037126	A2ARS1;Q9Z1S0
Mybl2	Myb-related protein B	0.00441569	0.965259	0.368531	-0.16628	-0.0174247	2.69303	2.48291	3.0528	8.01494	4.11287	4.94018	4.68584	4.00873	3.35397	3.38573	2.59692	2.39198	2.50777	2.24004	2.81326	2.51792	ENSMUST00000018005	ENSMUSG00000017861	ENSMUST00000018005;ENSMUST00000142729	ENSMUSP00000018005;ENSMUSP00000114710	A2A5P3;P48972
Trim30d		0.00441569	0.522428	-0.0564329	0.00882317	0.523329	29.6512	30.39	27.5938	40.9369	39.5676	39.843	44.9789	26.0362	31.991	27.4556	26.6125	29.5078	30.0692	31.2225	36.6199	46.7001	ENSMUST00000071069	ENSMUSG00000057596	ENSMUST00000033211;ENSMUST00000071069;ENSMUST00000141063	ENSMUSP00000033211;ENSMUSP00000065020;ENSMUSP00000115684	E9PWL0;F6SX36;Q3TNW3
Zbp1	Z-DNA-binding protein 1	0.00447231	1.13547	-0.0453967	0.129197	0.706036	18.3815	17.0318	22.7756	41.7297	31.7531	49.5101	46.1739	19.2784	21.53	16.0683	16.7467	23.5311	21.9734	22.2805	26.7961	35.7806	ENSMUST00000029018	ENSMUSG00000027514	ENSMUST00000029018;ENSMUST00000109116	ENSMUSP00000029018;ENSMUSP00000104744	A2APF7;Q8VE02;Q9D8B9;Q9QY24
Ifit3	Interferon-induced protein with tetratricopeptide repeats 3	0.00452866	1.61407	-0.189239	0.142509	1.14853	23.9287	26.5232	38.577	98.4691	55.0711	101.65	107.608	23.6568	25.9554	27.5886	22.0871	37.7076	37.0208	33.5165	49.4501	81.5136	ENSMUST00000102825	ENSMUSG00000074896	ENSMUST00000102825	ENSMUSP00000099889	Q64345;Q99L62
Ifit2		0.00452866	1.3696	0.0304983	0.176992	1.05507	10.9162	9.88318	13.1383	30.1665	20.2257	32.7791	33.3239	10.3857	12.6231	11.9296	9.0138	14.4855	13.6166	14.531	18.6355	28.4137	ENSMUST00000102826	ENSMUSG00000045932	ENSMUST00000102826;ENSMUST00000149829	ENSMUSP00000099890;ENSMUSP00000120411	D3YZ80;Q6GTM0
Entpd4	Ectonucleoside triphosphate diphosphohydrolase 4	0.00452866	0.782016	-0.382436	-0.340827	0.507112	8.24529	9.12488	11.585	17.5411	16.5461	17.327	13.7469	7.22329	5.6865	9.8261	8.7034	8.27803	7.15022	6.15286	11.8459	15.1363	ENSMUST00000064831	ENSMUSG00000022066;ENSMUSG00000095463	ENSMUST00000064831;ENSMUST00000064846;ENSMUST00000184314;ENSMUST00000184973;ENSMUST00000185072	ENSMUSP00000063726;ENSMUSP00000065046;ENSMUSP00000138892;ENSMUSP00000138944;ENSMUSP00000139202	Q80WR8;Q9DBT4
Dhfr	Dihydrofolate reductase	0.00453161	1.07028	0.506148	0.165784	0.244473	2.13135	2.04738	2.61548	5.5803	4.21157	4.19266	4.75723	3.57827	3.62	2.6224	2.49902	3.14363	2.4551	2.10289	2.62631	2.6325	ENSMUST00000022218	ENSMUSG00000021707	ENSMUST00000022218	ENSMUSP00000022218	P00375;P70693;Q61485;Q61487;Q61579
Hvcn1	Voltage-gated hydrogen channel 1	0.00456638	1.28485	0.161172	-0.0406533	-0.19483	4.74011	3.65694	3.95873	10.7979	9.24095	10.8031	9.36446	5.24817	5.81328	3.10569	3.78517	4.18519	3.27359	4.458	3.65551	3.406	ENSMUST00000145854	ENSMUSG00000064267	ENSMUST00000072602;ENSMUST00000100747;ENSMUST00000143560;ENSMUST00000145854	ENSMUSP00000072401;ENSMUSP00000098312;ENSMUSP00000118013;ENSMUSP00000118151	D3YZ46;D3Z019;Q3U2S8;Q9DCE4
Lig1	DNA ligase	0.00458039	0.694914	0.147883	3.33601e-05	-0.0172553	12.978	14.1811	16.783	28.064	21.383	21.7207	22.2915	18.9039	16.7526	13.713	14.3854	14.8642	14.3025	14.5701	13.6382	14.7544	ENSMUST00000098814	ENSMUSG00000056394	ENSMUST00000098814;ENSMUST00000123025;ENSMUST00000146998;ENSMUST00000165964;ENSMUST00000177588;ENSMUST00000185145	ENSMUSP00000096411;ENSMUSP00000114872;ENSMUSP00000121102;ENSMUSP00000126525;ENSMUSP00000136972;ENSMUSP00000138907	D3YUW4;E9PV36;Q3U4X8;V9GWZ4
Pbk	Lymphokine-activated killer T-cell-originated protein kinase	0.00471715	1.04588	0.529124	-0.0887397	-0.0329808	2.84361	2.39382	3.02158	7.0817	5.76387	4.49388	5.34204	4.188	4.45834	3.4059	2.48916	3.05895	2.94435	1.92117	2.50116	2.7877	ENSMUST00000022612	ENSMUSG00000022033	ENSMUST00000022612;ENSMUST00000139644	ENSMUSP00000022612;ENSMUSP00000114484	D3YVF2;Q922V2;Q9D184;Q9JJ78
9030025P20Rik;Ermard;Gm3435		0.00471715	-1.44723	0.205445	0.151445	-1.1497	12.1167	13.2048	14.0759	6.26856	3.36963	4.28471	5.57883	16.1158	17.5106	12.5289	16.8508	14.0341	14.8369	12.5047	9.28451	3.64695	ENSMUST00000097395	ENSMUSG00000036552	ENSMUST00000040594;ENSMUST00000061688;ENSMUST00000097393;ENSMUST00000097395	ENSMUSP00000043677;ENSMUSP00000060857;ENSMUSP00000095005;ENSMUSP00000095007	E9Q048;E9Q764;F6UWZ4;Q3TVE4;Q8C5D3
Tgtp1		0.00483755	1.48159	0.335405	0.323861	0.974611	21.7917	21.9294	25.4957	54.3636	49.6162	73.2328	81.297	30.1201	33.0702	25.3762	21.1466	33.7491	27.0315	35.287	38.1349	52.1193	ENSMUST00000046745	ENSMUSG00000078921;ENSMUSG00000078922	ENSMUST00000046745;ENSMUST00000068063	ENSMUSP00000045025;ENSMUSP00000069914	Q62293
Rtp4	Receptor-transporting protein 4	0.00483755	1.31807	-0.14004	0.0861476	1.08916	18.3241	16.1656	21.4597	45.3092	33.4828	51.8304	55.1682	14.5392	22.2582	15.0221	14.6279	22.656	19.9789	22.0421	31.1641	48.5024	ENSMUST00000038423	ENSMUSG00000033355	ENSMUST00000038423	ENSMUSP00000041091	Q9D3D6;Q9ER80
Mx2		0.00507736	1.32638	0.0245933	0.105252	0.969484	4.79673	5.07389	6.66479	14.839	9.18712	15.509	15.6563	4.60353	6.65677	5.74328	4.56528	5.80975	6.15573	7.15884	9.20503	12.057	ENSMUST00000188251	ENSMUSG00000023341
Kif18b	Kinesin-like protein KIF18B	0.00507736	1.27535	0.391029	-0.228523	0.0724886	1.58549	1.31378	1.89395	5.49706	3.30621	3.36446	3.31184	2.97336	2.1131	1.46755	1.53509	1.37034	1.33446	1.16598	1.62471	1.65167	ENSMUST00000021311	ENSMUSG00000051378	ENSMUST00000021311	ENSMUSP00000021311	Q3U0T0;Q6PFD6;Q80V20
Gad1	Glutamate decarboxylase 1	0.00514594	-1.59188	-0.0429268	-0.186049	-0.454136	1.41071	2.01455	1.66042	0.665971	0.38561	0.426331	0.788724	1.78997	1.3544	1.82409	1.48795	1.646	1.34678	1.397	1.30219	1.11437	ENSMUST00000130998	ENSMUSG00000070880	ENSMUST00000094934;ENSMUST00000123330;ENSMUST00000130604;ENSMUST00000130618;ENSMUST00000130998;ENSMUST00000148210	ENSMUSP00000092539;ENSMUSP00000116301;ENSMUSP00000117521;ENSMUSP00000117721;ENSMUSP00000119379;ENSMUSP00000119733	D3Z1L8;D3Z466;D3Z5S3;O08685;P48318
H1fx		0.00545341	2.66191	1.6817	-0.688577	-0.571982	1.43691	0.634702	0.76692	9.07231	2.83598	7.49793	5.26414	4.87199	2.93822	1.70188	0.882491	0.722508	0.5416	0.244032	0.914989	0.37172	ENSMUST00000056403	ENSMUSG00000044927	ENSMUST00000056403	ENSMUSP00000060761	Q80ZM5
Mx1		0.00586383	1.40081	0.133968	0.237313	0.856987	2.44966	2.69778	3.2533	10.2472	5.23853	7.19938	7.09299	3.59724	2.60483	3.13775	2.45672	4.06708	3.79537	3.02167	4.59345	5.37418	ENSMUST00000023655	ENSMUSG00000000386	ENSMUST00000023655;ENSMUST00000113768;ENSMUST00000135184;ENSMUST00000142883;ENSMUST00000155233	ENSMUSP00000023655;ENSMUSP00000109397;ENSMUSP00000114709;ENSMUSP00000138532;ENSMUSP00000138813	D3YV39;E9Q0J3;Q3UD61;S4R279;V9GWS9
Ighv1-80		0.0061046	1.10138	0.129297	0.0694489	0.138116	240.527	176.313	228.588	360.962	514.392	516.403	523.649	267.741	229.01	190.65	214.419	215.115	229.062	193.211	238.984	226.741	ENSMUST00000103547	ENSMUSG00000094075	ENSMUST00000103547	ENSMUSP00000100328	A0A075B5Y3
Gm6548		0.00612606	0.644174	0.00663511	-0.00234555	0.534855	17.6467	16.8175	19.5236	29.2683	24.7115	28.5725	28.9212	16.0432	21.4373	17.3434	16.8904	17.8012	18.8197	17.6199	23.9519	27.5275	ENSMUST00000167498	ENSMUSG00000091549
Gm28049;Slc25a37	Mitoferrin-1	0.0062931	1.56676	0.28807	-0.137006	1.43446	0.690757	1.52183	0.892448	3.46962	2.72663	2.38044	3.03668	1.16778	1.19735	1.2642	1.23187	1.04889	0.849054	0.561777	2.15898	3.18641	ENSMUST00000183695	ENSMUSG00000034248;ENSMUSG00000093954	ENSMUST00000037064;ENSMUST00000179116;ENSMUST00000180059;ENSMUST00000183695;ENSMUST00000183840;ENSMUST00000183882;ENSMUST00000184816;ENSMUST00000184914	ENSMUSP00000039990;ENSMUSP00000135940;ENSMUSP00000137543;ENSMUSP00000138845;ENSMUSP00000138883;ENSMUSP00000138904;ENSMUSP00000139104;ENSMUSP00000139178	J3QPY4;Q8C367;Q8CEJ7;Q91ZY0;Q920G8;Q9D2G3;Q9D547
Rsad2	Radical S-adenosyl methionine domain-containing protein 2	0.00635673	1.35938	-0.0283245	0.106508	1.14246	3.92579	3.1288	4.47851	10.3339	6.93326	10.5518	11.2819	3.11414	4.11264	4.19273	2.78305	4.72706	4.61506	4.59839	6.6602	10.2957	ENSMUST00000020970	ENSMUSG00000020641	ENSMUST00000020970;ENSMUST00000137792	ENSMUSP00000020970;ENSMUSP00000121791	D6RJ49;Q3U5I6;Q3U5T4;Q3U622;Q3U627;Q3U7I6;Q3U7M1;Q3U8F4;Q3U8U7;Q3U941;Q3U977;Q3U9E1;Q3U9J0;Q3U9J3;Q3UBW6;Q3UC07;Q3UDI0;Q6PEU4;Q8CBB9;Q8VHM2;Q9JHD4
Gtse1	G2 and S phase-expressed protein 1	0.00635673	0.742093	0.179823	-0.236844	-0.144156	2.17502	2.27844	2.79284	5.07387	3.3523	3.81671	3.78791	3.26367	2.62294	2.42802	2.11151	2.0671	1.88315	2.06882	2.3886	1.9195	ENSMUST00000170629	ENSMUSG00000022385	ENSMUST00000170629	ENSMUSP00000128759	O89015;Q8R080;Q9CSG9
Dynlt1	Dynein light chain Tctex-type 1	0.00635673	-0.709317	0.0258567	0.166626	-0.520063	87.8668	74.5425	93.7196	49.8756	48.2259	50.6217	58.9762	85.1277	96.8606	78.2611	84.5192	111.372	92.4997	89.1465	69.8264	49.0045	ENSMUST00000179569	ENSMUSG00000000579;ENSMUSG00000092074;ENSMUSG00000095677;ENSMUSG00000096255	ENSMUST00000092966;ENSMUST00000169415;ENSMUST00000179554;ENSMUST00000179569	ENSMUSP00000090644;ENSMUSP00000127990;ENSMUSP00000135978;ENSMUSP00000137171	P51807;Q5M8S6
Cdca3	Cell division cycle-associated protein 3	0.00691222	1.09293	0.507166	-0.304083	-0.263421	2.95487	2.02697	3.67037	6.67528	5.24378	5.84196	5.94402	4.70421	3.92585	3.52334	2.64982	2.0355	2.79418	1.72247	2.91004	1.81738	ENSMUST00000024270	ENSMUSG00000023505	ENSMUST00000024270;ENSMUST00000131847;ENSMUST00000150120;ENSMUST00000151674	ENSMUSP00000024270;ENSMUSP00000116849;ENSMUSP00000120410;ENSMUSP00000120626	D3YXE3;D3YZ81;D3Z3H6;O88837;Q8R2V1;Q99M54
Kif22	Kinesin-like protein KIF22	0.00694629	0.856341	0.204524	-0.23771	-0.103433	6.35955	6.10665	6.84502	15.4138	10.0358	9.7407	11.5541	8.95385	8.49872	5.50011	6.04507	4.99572	5.41795	5.30863	5.87277	5.92834	ENSMUST00000032915	ENSMUSG00000030677	ENSMUST00000032915	ENSMUSP00000032915	O35232;Q3V300;Q99LC7
Espl1	Separin	0.00710768	1.08823	0.301781	-0.319488	-0.107432	1.6687	1.32829	1.74704	5.15084	2.63495	2.95726	2.90204	2.53394	1.94661	1.52868	1.50905	1.03778	1.24926	1.27694	1.47312	1.40065	ENSMUST00000064924	ENSMUSG00000058290	ENSMUST00000064924	ENSMUSP00000064465	A6H6E3;P60330
Socs6		0.00739665	4.9219	4.91946	4.86257	4.58913	0	0	0	1.78692	4.00234	3.40111	2.27424	2.61255	1.88799	3.47963	2.67064	3.32323	2.23555	1.73352	2.00647	2.13396	ENSMUST00000147313	ENSMUSG00000056153
Oasl1		0.00739665	1.21642	-0.317518	-0.178302	0.406736	2.54206	3.6419	4.70833	7.12663	7.32783	9.27496	9.22602	3.50785	3.02765	2.10625	2.73531	2.86387	3.34268	3.3512	3.61177	5.89396	ENSMUST00000152329	ENSMUSG00000041827
Troap	Tastin	0.00739665	1.01786	0.175802	-0.568644	-0.192192	1.00931	0.963622	1.02613	2.53102	1.67643	2.02741	1.86856	1.59273	1.33891	0.695625	0.726583	0.523806	0.806806	0.651468	0.931683	0.796474	ENSMUST00000039665	ENSMUSG00000032783	ENSMUST00000039665	ENSMUSP00000035389	B7ZNG4;Q497S4;Q8BWP3
Xaf1		0.00739665	0.738532	0.078499	-0.0660497	0.477004	5.65589	6.0442	6.26253	11.3369	8.85953	10.0034	9.32508	6.81698	5.57781	6.83991	6.28116	4.44227	5.39163	6.9993	7.49698	8.99303	ENSMUST00000142921	ENSMUSG00000040483
Tox2		0.00752196	3.62073	2.51606	0.541771	0.955117	0.464325	0.0599884	0.11438	3.42566	1.45958	1.84013	1.32477	1.39587	0.728447	0.690439	0.273481	0.28295	0.125159	0.236204	0.332801	0.252857	ENSMUST00000109428	ENSMUSG00000074607	ENSMUST00000099110;ENSMUST00000109428;ENSMUST00000128999;ENSMUST00000148599;ENSMUST00000165937	ENSMUSP00000096710;ENSMUSP00000105055;ENSMUSP00000118219;ENSMUSP00000122344;ENSMUSP00000126243	A2A472;A2A473;A2A474;E9Q0B9;F6XVL5
Kif11	Kinesin-like protein KIF11	0.00767102	1.18431	0.518233	-0.0351961	0.151677	5.33832	4.34077	5.48572	14.7304	11.1452	9.93562	9.79906	9.93275	7.87861	4.95196	5.27819	5.02769	5.24645	4.14469	5.67847	5.33792	ENSMUST00000012587	ENSMUSG00000012443	ENSMUST00000012587	ENSMUSP00000012587	Q6P9P6;Q9Z1J0
Eif2ak2	Interferon-induced, double-stranded RNA-activated protein kinase	0.00767102	0.503503	0.0400965	0.0393262	0.44269	23.2738	24.6724	23.406	34.9794	29.2621	34.7956	33.9627	23.5511	24.6547	26.0765	23.0851	24.3181	24.4263	25.8434	28.1825	35.9998	ENSMUST00000024884	ENSMUSG00000024079	ENSMUST00000024884	ENSMUSP00000024884	Q03963;Q61742;Q62026
Myof	Myoferlin	0.00767102	-0.247919	-0.646514	-0.0406196	-0.137981	22.9185	18.1087	21.7674	18.0435	16.3539	18.2324	16.4262	12.6997	13.1809	14.6164	20.1684	20.5664	18.7514	21.5741	19.998	17.3994	ENSMUST00000041475	ENSMUSG00000048612	ENSMUST00000041475;ENSMUST00000172095	ENSMUSP00000045036;ENSMUSP00000129792	E9Q390;Q69ZN7;Q7TMG0;Q80V33;Q8BU64;Q8BU70;Q8BUC1;Q8BVY6;Q8C0D1;Q8R3B4
Clspn	Claspin	0.00774511	1.27334	0.480865	-0.237659	0.134041	2.06397	1.87583	2.18208	7.58989	4.10552	4.67149	3.79049	3.96858	2.99816	2.00454	1.96534	1.64846	1.91794	1.42504	2.2565	2.15103	ENSMUST00000048391	ENSMUSG00000042489	ENSMUST00000048391;ENSMUST00000126512;ENSMUST00000129795;ENSMUST00000147675	ENSMUSP00000045344;ENSMUSP00000116699;ENSMUSP00000119437;ENSMUSP00000120683	B1ARX5;B1ARX6;B1ARX7;F6S522;Q69GM2;Q80YR7
Phf11b		0.00774511	0.86551	0.0866036	0.23569	0.64211	53.6999	48.9073	59.7279	97.6243	86.2281	101.513	104.878	55.6731	64.4817	53.152	51.0375	70.9303	63.9352	67.8166	72.3506	95.3005	ENSMUST00000166121	ENSMUSG00000091649	ENSMUST00000166121	ENSMUSP00000127857	B4XVQ1
Lgals3bp	Galectin-3-binding protein	0.00782876	0.796644	-0.316427	-0.181605	0.447585	46.5973	33.497	39.3456	75.2254	54.9852	71.5988	70.3295	23.1033	37.0939	38.2343	33.9491	35.9512	31.9131	37.0598	50.8901	55.2998	ENSMUST00000043722	ENSMUSG00000033880	ENSMUST00000043722;ENSMUST00000106290;ENSMUST00000144529	ENSMUSP00000035579;ENSMUSP00000101897;ENSMUSP00000120846	E9Q5X5;F6VRP8;O35649;Q07797;Q3U631;Q3U8K4;Q3UDL5
Fam101a	Filamin-interacting protein FAM101A	0.0078581	3.16187	1.63427	-0.79643	-0.00706813	0.0964425	0.16105	0.186488	1.84018	0.608207	1.82676	1.59757	0.787388	0.666062	0.194627	0.145364	0.0928346	0.0244359	0.0958543	0.178593	0.109664	ENSMUST00000036109	ENSMUSG00000037962	ENSMUST00000036109	ENSMUSP00000048230	Q7TS73;Q9CXQ6
Ube2c	Ubiquitin-conjugating enzyme E2 C	0.0078581	0.856568	0.291603	-0.299597	-0.115262	13.2305	11.3723	13.551	30.9392	18.7977	22.1349	21.0002	17.7461	17.9908	11.818	11.1607	10.336	10.4024	8.94582	12.4533	10.7128	ENSMUST00000088248	ENSMUSG00000001403	ENSMUST00000001439;ENSMUST00000088248	ENSMUSP00000001439;ENSMUSP00000085581	A2A4Z1;Q3TUJ0;Q9D1C1
Spc24	Kinetochore protein Spc24	0.00799432	0.66167	0.234113	-0.337159	-0.264173	5.87791	4.64318	6.03207	11.9269	7.16451	7.7132	8.22712	7.17967	6.4755	5.88219	4.90276	4.06772	3.90615	4.40286	4.62042	4.38092	ENSMUST00000098942	ENSMUSG00000074476	ENSMUST00000098942	ENSMUSP00000096541	Q3TIF5;Q8CD13;Q9D083
E2f7	Transcription factor E2F7	0.00800993	1.23749	0.602683	-0.35968	0.200326	0.404247	0.258465	0.392975	1.17216	0.760482	0.681088	0.688199	0.588623	0.61271	0.4175	0.34334	0.204897	0.267311	0.274276	0.41673	0.367171	ENSMUST00000073781	ENSMUSG00000020185	ENSMUST00000073781;ENSMUST00000173471;ENSMUST00000173634;ENSMUST00000173948;ENSMUST00000174857	ENSMUSP00000073453;ENSMUSP00000133494;ENSMUSP00000133801;ENSMUSP00000133813;ENSMUSP00000134039	B2RWZ8;G3UYD4;Q6S7F2;Q8BQ55;Q8BRE2;Q8BSQ3;Q8C9R3
H2-T24		0.00849368	0.547187	0.0358027	0.0578088	0.444443	60.0603	65.2294	71.288	96.3039	78.6796	104.392	99.4421	66.9935	63.8648	72.3921	66.5516	65.3153	71.3596	68.0106	79.3269	96.9582	ENSMUST00000113760	ENSMUSG00000053835	ENSMUST00000113760;ENSMUST00000174063	ENSMUSP00000109389;ENSMUSP00000133476	F8VQG4;G3UWY8
Irgm1	Immunity-related GTPase family M protein 1	0.0085093	0.7574	-0.0403758	0.116279	0.493655	58.07	57.3433	62.1891	89.2437	85.6902	106.41	116.128	58.7735	62.9021	53.0453	54.4847	74.3537	65.014	63.263	73.8251	91.3728	ENSMUST00000049519	ENSMUSG00000046879	ENSMUST00000049519;ENSMUST00000097271	ENSMUSP00000050446;ENSMUSP00000094870	Q3TJ73;Q5NCB5;Q60766
Pkd1l1		0.00867457	-5.60592	0.213498	-0.428744	-2.76197	0.0661867	0.0992615	0.148342	0	0	0	0	0.0692237	0.0851064	0.268819	0.0725989	0.0815643	0.0770449	0.0628078	0.103343	0	ENSMUST00000154153	ENSMUSG00000046634	ENSMUST00000154153;ENSMUST00000178195	ENSMUSP00000120803;ENSMUSP00000136518	A0A0A0MQK4;A0A0A0MQP1
Gm4955		0.008681	0.756365	-0.0669314	0.0695418	0.730031	52.2858	51.6748	59.7309	79.8046	82.6004	106.642	96.2311	49.1143	51.8607	56.7307	45.4983	60.2781	62.5739	61.0927	75.4345	105.104	ENSMUST00000160565	ENSMUSG00000037849	ENSMUST00000037976;ENSMUST00000160565;ENSMUST00000169797	ENSMUSP00000133809;ENSMUSP00000133946;ENSMUSP00000134646	G3UXS8;G3UY50;G3UZV2
Ada	Adenosine deaminase	0.00891552	1.22158	0.448234	0.0943893	0.00739518	7.61324	5.17052	5.35832	15.3574	12.5067	13.6104	13.5514	10.7101	8.44458	6.07962	6.21225	8.34706	5.63447	5.46304	6.6263	5.25388	ENSMUST00000017841	ENSMUSG00000017697	ENSMUST00000017841	ENSMUSP00000017841	P03958
Lrrc3	Leucine-rich repeat-containing protein 3	0.00912566	1.23969	0.309427	-0.699125	-0.906203	0.24244	0.180387	0.158395	0.520439	0.415595	0.479756	0.38849	0.257168	0.22757	0.236355	0.0938255	0.111364	0.122201	0.140798	0.114788	0.0845379	ENSMUST00000057608	ENSMUSG00000051652	ENSMUST00000057608	ENSMUSP00000059570	P59034
Bmf		0.00912566	-0.491041	-0.0833109	0.0309495	0.141343	23.7299	19.9504	22.9353	16.809	12.703	16.5531	16.3222	21.5076	21.3004	20.6663	22.8387	22.6136	24.057	20.9827	23.7456	24.4038	ENSMUST00000090219	ENSMUSG00000040093	ENSMUST00000090219;ENSMUST00000110859	ENSMUSP00000087686;ENSMUSP00000106483	A2AV74;A2AV75
Gm15433		0.00918372	0.849002	0.00562984	-0.0896228	0.400409	7.63909	7.57736	8.88943	16.8104	11.2952	15.9052	14.0754	9.14608	7.35917	7.76977	7.98	6.33546	7.84279	7.68938	9.0452	12.0606	ENSMUST00000097671	ENSMUSG00000096802
Rap1gap	Rap1 GTPase-activating protein 1	0.00918372	-0.471965	-1.19781	-0.0476916	-0.227175	3.19339	2.49699	2.96652	1.94892	1.58423	2.53671	2.19524	1.18378	1.48579	1.14377	2.62086	3.24212	2.45616	2.82373	2.79895	2.08657	ENSMUST00000097837	ENSMUSG00000041351	ENSMUST00000047243;ENSMUST00000097837;ENSMUST00000105835;ENSMUST00000141306;ENSMUST00000150928;ENSMUST00000152567	ENSMUSP00000042473;ENSMUSP00000095448;ENSMUSP00000101461;ENSMUSP00000115391;ENSMUSP00000122315;ENSMUSP00000123561	A2ALS2;A2ALS3;A2ALS4;A2ALS5;A2ALS7;E9PZZ8;Q6A063;Q80VZ8;Q8K2L6
Derl3	Derlin-3	0.00919096	0.786058	0.429036	-0.114606	-0.00651985	10.58	7.30903	9.14229	17.0828	14.9884	14.5613	14.3235	13.3861	14.2716	9.21753	8.36785	7.28288	8.24558	8.84559	9.36067	8.17382	ENSMUST00000009236	ENSMUSG00000009092	ENSMUST00000009236	ENSMUSP00000009236	Q3T9L7;Q99KC6;Q9D8K3;Q9D954
Isg15	Ubiquitin-like protein ISG15	0.00930175	1.35845	-0.109388	0.290074	0.747956	23.5575	16.7756	24.1375	61.2955	38.1564	57.3198	64.5134	17.2272	22.2942	19.6834	18.497	32.2881	25.0532	28.3083	30.6019	40.4472	ENSMUST00000085425	ENSMUSG00000035692	ENSMUST00000085425	ENSMUSP00000082548	Q64339;Q8K0H3
Spag5	Sperm-associated antigen 5	0.00930175	1.12826	0.359492	-0.193919	0.0588483	2.37258	1.70589	2.59513	6.55021	4.2814	4.32961	4.07402	3.70011	2.8797	2.15871	2.26623	1.99311	1.97976	1.49094	2.34411	2.15728	ENSMUST00000045026	ENSMUSG00000002055	ENSMUST00000045026	ENSMUSP00000045286	B1AQC8;Q7TME2;Q8CH61
Fas	Tumor necrosis factor receptor superfamily member 6	0.00943343	1.23339	0.724048	0.268795	0.315509	5.43994	3.51694	4.49004	11.9297	8.91842	9.3281	11.1987	8.98443	8.49873	5.19967	4.79582	5.3845	5.50948	5.47895	5.67151	5.17676	ENSMUST00000025691	ENSMUSG00000024778	ENSMUST00000025691;ENSMUST00000112472	ENSMUSP00000025691;ENSMUSP00000108091	D3Z6E5;P25446;Q6GT31;Q8C350;Q9DCQ1
Rrm2	Ribonucleoside-diphosphate reductase subunit M2	0.00943343	1.12168	0.428514	-0.0631337	0.131091	12.388	8.66441	14.9173	32.7769	24.1883	21.0783	23.78	18.3713	17.1722	12.7444	11.6164	13.0995	10.4842	9.70283	11.9235	13.3834	ENSMUST00000020980	ENSMUSG00000020649	ENSMUST00000020980;ENSMUST00000153058;ENSMUST00000154588	ENSMUSP00000020980;ENSMUSP00000119502;ENSMUSP00000120893	D3Z0D8;F6RUC3;P11157;Q3UI23;Q542E2
Bcat1	Branched-chain-amino-acid aminotransferase;Branched-chain-amino-acid aminotransferase, cytosolic	0.00986475	1.76366	1.37876	0.106548	0.259666	0.441307	0.308544	0.240525	1.53402	0.964889	1.11292	0.84593	0.97995	0.936075	0.673606	0.442239	0.276016	0.249571	0.459015	0.397889	0.361249	ENSMUST00000111742	ENSMUSG00000030268	ENSMUST00000032402;ENSMUST00000048252;ENSMUST00000111742;ENSMUST00000123930;ENSMUST00000136819;ENSMUST00000149769;ENSMUST00000154611;ENSMUST00000155693	ENSMUSP00000032402;ENSMUSP00000039744;ENSMUSP00000107371;ENSMUSP00000116091;ENSMUSP00000116565;ENSMUSP00000117708;ENSMUSP00000120180;ENSMUSP00000123137	B2KFA6;B2KFA7;B2KFA8;B2KFA9;E9Q4K3;F6YUH3;P24288;Q7TMT2;Q8CBC8
Rnf213	E3 ubiquitin-protein ligase RNF213	0.00986475	0.894695	0.0162899	-0.0685452	0.48549	40.9609	35.3848	39.8044	72.6227	62.0223	65.6173	85.0392	32.837	52.5364	35.6628	32.3945	38.8982	34.6174	41.688	48.9969	58.0624	ENSMUST00000172235	ENSMUSG00000070327	ENSMUST00000093902;ENSMUST00000131035;ENSMUST00000172235	ENSMUSP00000091429;ENSMUSP00000115063;ENSMUSP00000130027	E9Q555;F7A6H4;Q3U0U2;Q8BVK6
Me3		0.00986475	-1.06603	-0.0971139	-0.196981	-0.960409	123.472	127.339	115.797	52.6843	69.4428	52.3106	56.8368	115.671	121.618	109.297	124.161	112.723	107.554	84.6995	86.1761	44.4003	ENSMUST00000162145	ENSMUSG00000030621
Gm28049;Slc25a37	Mitoferrin-1	0.00998404	1.20648	-0.0105542	-0.339585	1.27199	1.54338	1.75136	0.72469	3.22152	2.42901	3.25875	2.72476	1.30846	1.29865	1.14566	1.54594	0.755313	0.888414	0.874191	2.58628	3.50012	ENSMUST00000183840	ENSMUSG00000034248;ENSMUSG00000093954	ENSMUST00000037064;ENSMUST00000179116;ENSMUST00000180059;ENSMUST00000183695;ENSMUST00000183840;ENSMUST00000183882;ENSMUST00000184816;ENSMUST00000184914	ENSMUSP00000039990;ENSMUSP00000135940;ENSMUSP00000137543;ENSMUSP00000138845;ENSMUSP00000138883;ENSMUSP00000138904;ENSMUSP00000139104;ENSMUSP00000139178	J3QPY4;Q8C367;Q8CEJ7;Q91ZY0;Q920G8;Q9D2G3;Q9D547
Il9r	Interleukin-9 receptor	0.0100719	0.415501	-0.897701	-0.383265	-0.411231	13.7195	15.4295	19.6758	19.6953	19.2356	23.4154	22.7835	7.22268	7.20007	12.6451	14.3189	12.3071	12.5857	10.1739	11.6608	12.2037	ENSMUST00000142396	ENSMUSG00000020279	ENSMUST00000020518;ENSMUST00000128311;ENSMUST00000142396;ENSMUST00000145401	ENSMUSP00000020518;ENSMUSP00000118204;ENSMUSP00000119185;ENSMUSP00000119557	A2AVE0;B7ZD65;F8WJ69;Q01114
Sema7a	Semaphorin-7A	0.0100719	0.0836418	-0.639799	-0.115637	-0.238405	24.1362	19.3728	21.6184	23.6954	20.598	22.9547	23.1109	16.3402	14.1527	11.9471	19.289	22.0011	19.5188	18.9816	19.6866	16.5795	ENSMUST00000043059	ENSMUSG00000038264	ENSMUST00000043059	ENSMUSP00000042211	O88371;Q9QUR8
Phf11a	PHD finger protein 11A	0.0102574	1.19539	0.0429025	0.0914874	0.868954	9.62202	5.65056	9.47364	20.1363	13.8653	18.7606	20.8114	7.77042	10.0017	7.39176	7.00612	8.60417	9.30534	9.21354	12.458	16.7638	ENSMUST00000062307	ENSMUSG00000044703	ENSMUST00000062307	ENSMUSP00000053146	Q8BVM9
Cdc20	Cell division cycle protein 20 homolog	0.0103334	1.0034	0.340871	-0.211402	-0.0209736	8.77193	7.19848	9.43828	22.9698	13.6068	14.8063	16.6458	12.6067	12.4316	7.9333	7.49867	7.87126	7.83101	5.91157	8.43552	7.92903	ENSMUST00000006565	ENSMUSG00000006398	ENSMUST00000006565;ENSMUST00000183942	ENSMUSP00000006565;ENSMUSP00000139345	Q3TGP1;Q8BPG4;Q99LK3;Q9JJ66;V9GXW0
Rell1	RELT-like protein 1	0.0103334	0.748503	0.00970423	0.06366	0.556701	6.81052	6.10589	5.47526	9.60911	8.59112	9.80375	12.8761	6.20196	6.42407	6.03054	5.50051	7.10275	6.57418	6.40186	8.03676	9.75897	ENSMUST00000154169	ENSMUSG00000047881	ENSMUST00000087327;ENSMUST00000154169	ENSMUSP00000084585;ENSMUSP00000118125	H7BX61;Q3TVW8;Q3UZH6;Q8K2J7;Q8R3S5
Tmem181b-p		0.0103604	-0.706259	0.229683	0.0023985	-0.655986	4.80964	5.19597	3.75367	2.48302	3.40931	2.89477	2.30613	5.82593	5.09014	5.26137	4.84007	4.3628	4.40872	4.54728	3.56589	2.26229	ENSMUST00000180035	ENSMUSG00000096780
Oas1g		0.0109713	1.8424	-1.1359	-0.827331	0.1212	0.587035	0.335319	0.404207	1.46688	1.5096	1.95139	1.31673	0.0904878	0.388533	0.198716	0.221387	0.302911	0.185398	0.255907	0.576269	0.370478	ENSMUST00000086368	ENSMUSG00000066861	ENSMUST00000086368;ENSMUST00000162096	ENSMUSP00000083555;ENSMUSP00000124597	Q05BJ7;Q8K469
Trabd2b	Metalloprotease TIKI2	0.0109713	1.18032	0.69266	-0.260486	-0.537133	0.227346	0.154057	0.192236	0.547776	0.309641	0.35228	0.539558	0.383296	0.292113	0.26769	0.216331	0.138258	0.130276	0.156478	0.173081	0.0938067	ENSMUST00000094894	ENSMUSG00000070867	ENSMUST00000094894	ENSMUSP00000092494	B1ATG9
H2-Q7		0.0109713	0.64696	0.133178	-0.0180479	0.109896	131.732	169.303	134.403	238.364	221.333	212.893	216.822	196.613	134.24	155.243	161.185	124.242	138.759	147.083	143.655	163.734	ENSMUST00000173788	ENSMUSG00000060550
Kif23	Kinesin-like protein KIF23	0.0111351	0.942049	0.409817	-0.026646	-0.0267492	6.39894	4.78851	5.6903	14.4508	9.53978	9.03529	10.0221	9.63481	7.48254	5.87094	5.57159	5.54374	5.89817	4.9253	5.62613	5.19379	ENSMUST00000034815	ENSMUSG00000032254	ENSMUST00000034815	ENSMUSP00000034815	E9Q5G3;Q80V30;Q99PT8
Ighm		0.0111351	0.794447	0.170255	-0.303846	-0.319669	2467.52	1855.17	2448.32	2809.4	4696.64	3923.33	4179.23	2363.86	3051.92	2262.82	1677.39	1813.25	2036.53	1698.88	2046.71	1527.95	ENSMUST00000103426	ENSMUSG00000076617	ENSMUST00000103426;ENSMUST00000177715	ENSMUSP00000100222;ENSMUSP00000136807	A0A075B5P6;A0A075B6A0
Xaf1	XIAP-associated factor 1	0.0111851	1.09503	-0.0534119	0.118392	0.78018	5.43253	4.79462	6.54846	11.3107	9.70924	12.3932	13.6713	4.29679	7.06238	5.18877	4.69654	6.97575	6.5268	6.06953	8.07564	10.9272	ENSMUST00000146233	ENSMUSG00000040483	ENSMUST00000094041;ENSMUST00000140842;ENSMUST00000146233;ENSMUST00000151440	ENSMUSP00000091583;ENSMUSP00000121472;ENSMUSP00000121483;ENSMUSP00000123011	B7ZD14;F6ZMN8;Q3USK3;Q5NBU6;Q5NBU7;Q5NBU8;Q5NBU9;Z4YN17
Irf7		0.0113252	1.29995	-0.0595741	0.241776	0.837367	3.43294	3.41641	2.57456	9.48893	5.05691	10.1102	7.22962	3.23695	3.39817	2.39938	3.29235	3.68854	3.64236	3.88811	4.78737	6.36027	ENSMUST00000127223	ENSMUSG00000025498
Tmem181b-ps		0.0115127	-0.76198	0.301372	0.0362344	-0.628735	7.69718	8.60256	6.42426	4.28785	4.80909	4.15575	4.26444	8.64846	9.22478	10.2533	7.49403	7.07701	6.9853	9.36518	6.5585	3.50192	ENSMUST00000190059	ENSMUSG00000096780
Adgrl2		0.0117902	0.917435	0.392202	-0.0623518	0.0623821	0.924281	0.697453	0.894507	2.28231	1.20054	1.41064	1.48609	1.25521	1.05185	1.02751	0.820909	0.790623	0.825224	0.751385	0.835827	0.87813	ENSMUST00000106128	ENSMUSG00000028184
AW011738		0.0118907	0.313035	-0.577683	-0.0968586	-0.0336684	10.6051	9.5653	11.7342	14.6319	10.2925	14.2966	13.2405	6.93292	6.45871	8.19946	9.90053	10.1703	9.19871	10.2074	10.5448	9.88366	ENSMUST00000105140	ENSMUSG00000078349	ENSMUST00000105140	ENSMUSP00000100772	F6S7Q2
Neil1	Endonuclease 8-like 1	0.0125544	0.901183	0.486096	-0.0385544	0.141722	10.7946	9.93038	12.2794	25.6823	15.2791	21.7114	19.6334	20.4851	13.4781	13.424	11.3381	10.2049	10.31	10.6102	12.1118	11.7399	ENSMUST00000186410	ENSMUSG00000032298	ENSMUST00000034842;ENSMUST00000186410;ENSMUST00000190245	ENSMUSP00000034842;ENSMUSP00000139917;ENSMUSP00000141048	Q80V58;Q8K4Q6;Q9CYT9
Kif15	Kinesin-like protein KIF15	0.0125544	0.815245	0.37292	-0.152962	0.0511151	3.38608	2.86242	3.21039	7.51025	5.2213	4.60015	4.87822	4.80624	4.48931	3.2503	2.90163	3.02965	2.99999	2.41607	3.27694	3.14837	ENSMUST00000040717	ENSMUSG00000036768	ENSMUST00000040717	ENSMUSP00000035490	O35065;Q6P9L6;Q70MX5
Tfe3		0.0125544	0.0999597	4.12811	1.08873	0.297649	0.357879	0.756369	0.247433	0.417637	0.49544	0.555852	0.326067	14.635	4.36521	7.07236	1.29082	0.472252	1.01495	1.00399	0.61893	0.409904	ENSMUST00000133456	ENSMUSG00000000134
H2-T10		0.0128187	0.486287	-0.126383	-0.0239596	0.213109	37.4075	35.9987	43.7988	57.3623	45.3992	54.4593	59.2332	38.3519	37.6135	32.2242	37.115	38.5682	39.0538	37.5924	43.0456	45.9971	ENSMUST00000174382	ENSMUSG00000079491
Cdca8	Borealin	0.0128567	1.30812	0.496875	-0.0211086	0.00478239	6.71653	3.98745	6.66609	19.8901	10.7337	12.7808	13.2351	10.352	8.66474	5.7386	5.68688	5.41295	5.85679	5.13851	5.73746	5.4106	ENSMUST00000084296	ENSMUSG00000028873	ENSMUST00000030690;ENSMUST00000084296;ENSMUST00000165281	ENSMUSP00000030690;ENSMUSP00000081319;ENSMUSP00000132145	B1ARX0;B1ARX1;E9Q2C7;Q6NVD3;Q8BHB1;Q8BHQ5;Q8BHQ9;Q8BHX3;Q9CRN4;Q9CS02;Q9CTF4
Camk2b		0.0128567	-1.78694	0.291765	0.0227341	-1.13479	1.24113	1.78728	0.843639	0.476268	0.383577	0.307146	0.263144	1.41447	1.39202	1.81033	2.23718	1.10191	1.06193	0.932767	0.858033	0.353488	ENSMUST00000129098	ENSMUSG00000057897
Birc5	Baculoviral IAP repeat-containing protein 5	0.0130402	1.20845	0.380977	-0.190034	-0.0536814	8.90145	5.9963	10.7077	25.3053	16.6549	17.1787	18.2505	12.3236	13.3257	7.75668	7.62969	7.70433	7.9751	5.68542	8.25105	7.54412	ENSMUST00000081387	ENSMUSG00000017716	ENSMUST00000081387;ENSMUST00000093906	ENSMUSP00000079124;ENSMUSP00000091433	O70201;Q923F7;Q9WU53;Q9WU54
Kcnn4	Intermediate conductance calcium-activated potassium channel protein 4	0.0131449	0.555718	0.226339	-0.219555	0.131833	12.9222	10.3921	11.9533	21.337	14.0299	16.1451	17.1922	13.8596	15.6773	12.1672	10.094	9.91808	9.92127	10.1138	12.9471	12.3598	ENSMUST00000171904	ENSMUSG00000054342	ENSMUST00000171904	ENSMUSP00000133065	O89109;Q3U1J8;Q9CY39
Phf19	PHD finger protein 19	0.0133817	0.578534	-0.220677	-0.298486	-0.208044	4.77316	4.64094	5.17845	8.45805	6.26744	6.69653	7.33443	5.11644	4.67267	3.13805	4.06682	3.57293	4.00972	4.14851	4.80071	3.57988	ENSMUST00000028232	ENSMUSG00000026873	ENSMUST00000028232	ENSMUSP00000028232	Q9CXG9
Gm12250		0.0135603	0.776772	-0.153568	0.106547	0.469161	27.9144	23.9496	23.1559	36.8744	38.4618	46.5137	48.3303	21.8282	24.3231	21.5666	21.4523	33.1944	25.9139	27.2063	30.2885	38.2484	ENSMUST00000119467	ENSMUSG00000082292
Cep85		0.0137212	-1.03823	-0.262038	-0.238531	-0.727056	1438.76	1839.68	1491.28	931.97	742.885	693.792	706.434	1192	1256.16	1544.2	1754.34	1343.15	1188.86	1099.78	1122.36	790.729	ENSMUST00000141384	ENSMUSG00000037443
Tfdp1	Transcription factor Dp-1	0.0139788	0.603389	0.0838983	-0.0325537	0.102726	27.3947	23.5708	29.5893	50.296	40.2463	36.6663	34.8476	28.6607	30.3826	26.7818	27.4833	26.7092	23.7433	26.1948	29.5138	27.1528	ENSMUST00000170909	ENSMUSG00000038482	ENSMUST00000170909	ENSMUSP00000127952	Q08639
Igkv4-55		0.0140226	2.30156	0.305757	0.0737726	0.0364535	150.32	140.396	169.173	239.982	1438.86	988.346	1082.59	203.742	197.98	154.234	143.955	151.464	153.969	162.734	155.626	155.412	ENSMUST00000103359	ENSMUSG00000096833	ENSMUST00000103359	ENSMUSP00000100160	A0A0B4J1I9
Ceacam2	Carcinoembryonic antigen-related cell adhesion molecule 2	0.0140226	0.235621	-1.018	0.134726	0.181739	3.0521	1.9416	2.67309	2.06187	3.03986	3.55602	3.22902	1.47226	1.23287	1.07909	2.43433	2.80486	2.62061	3.20225	3.10891	2.53777	ENSMUST00000064862	ENSMUSG00000054385	ENSMUST00000044547;ENSMUST00000064862;ENSMUST00000066503	ENSMUSP00000048118;ENSMUSP00000064255;ENSMUSP00000068540	D0VY57;E9QLI9;I7HDK2;Q61349;Q8R1N5;Q925P2
Dhx58	Probable ATP-dependent RNA helicase DHX58	0.0140934	0.752681	-0.149122	-0.0909041	0.525079	18.159	16.9081	21.7279	34.374	22.6465	35.2866	34.7807	15.6037	19.8197	16.3058	15.8203	18.4095	18.3998	17.9653	23.3645	30.5342	ENSMUST00000017974	ENSMUSG00000017830	ENSMUST00000017974	ENSMUSP00000017974	A2A5E9;Q99J87;Q9D1X4
Ifi27l2a	Interferon alpha-inducible protein 27-like protein 2A	0.0142393	1.25426	-0.149937	0.175441	1.07733	407.526	359.473	516.126	1111.68	769.48	1059.47	1206.74	299.548	520.467	338.943	364.415	569.265	502.272	437.073	738.036	1057.76	ENSMUST00000055071	ENSMUSG00000079017	ENSMUST00000055071	ENSMUSP00000054698	Q8R412
Igtp		0.0142393	0.821644	0.0180615	0.150485	0.448405	29.0291	28.0062	30.4322	50.5151	42.3732	54.1055	57.5096	29.927	34.134	25.8574	26.2395	37.45	33.1848	32.9792	35.0516	43.8543	ENSMUST00000035266	ENSMUSG00000078853	ENSMUST00000035266;ENSMUST00000094169;ENSMUST00000168280	ENSMUSP00000047356;ENSMUSP00000091721;ENSMUSP00000130878	E9PW35;E9Q9N8;Q9DCE9
Pydc3	Pyrin domain-containing protein 3	0.0143793	2.57502	-0.0430233	0.115023	2.47179	4.74823	4.78816	4.31155	52.0669	6.72765	39.5395	38.8349	3.96471	4.96862	4.70127	4.34722	4.97362	4.65432	6.1186	18.8363	33.8174	ENSMUST00000085876	ENSMUSG00000066677	ENSMUST00000085876;ENSMUST00000169857	ENSMUSP00000083039;ENSMUSP00000128958	Q3V3Q4;Q8BLW5
Ly6c2		0.0143793	1.17916	0.247433	0.136967	1.07743	0.698912	0.889124	0.615443	2.20678	1.32749	1.59591	1.49919	0.771829	1.13767	0.754975	0.922558	0.575197	0.82404	0.919952	1.36446	1.68662	ENSMUST00000187864	ENSMUSG00000022584
Il9r	Interleukin-9 receptor	0.0143793	0.420023	-0.825161	-0.253495	-0.254761	26.0542	27.0707	38.4226	32.1631	37.5187	43.7004	46.3394	14.3505	15.1416	23.2408	27.1257	25.7642	24.9694	22.9755	25.6894	23.9659	ENSMUST00000145401	ENSMUSG00000020279	ENSMUST00000020518;ENSMUST00000128311;ENSMUST00000142396;ENSMUST00000145401	ENSMUSP00000020518;ENSMUSP00000118204;ENSMUSP00000119185;ENSMUSP00000119557	A2AVE0;B7ZD65;F8WJ69;Q01114
Kif2c	Kinesin-like protein;Kinesin-like protein KIF2C	0.0146409	1.21804	0.537935	-0.182882	0.0365449	2.24482	1.2769	2.58455	6.35418	3.96986	4.47625	3.55125	3.79489	2.47875	2.49741	1.9221	1.77573	1.63267	1.54246	2.12253	1.83119	ENSMUST00000065896	ENSMUSG00000028678	ENSMUST00000065896;ENSMUST00000106436;ENSMUST00000153953	ENSMUSP00000064261;ENSMUSP00000102044;ENSMUSP00000122655	A2AE71;A2AE72;Q3TTL2;Q922S8
Zc3h12c		0.0148812	-0.18718	-0.768251	-0.209382	-0.18074	7.94176	7.28286	5.8474	6.03593	6.62525	5.71455	5.73516	4.36062	4.38318	3.71603	6.36354	5.85134	5.56788	6.34151	6.69331	5.48272	ENSMUST00000165519	ENSMUSG00000035164	ENSMUST00000165519	ENSMUSP00000127603	E9Q1I3
Bard1	BRCA1-associated RING domain protein 1	0.0154943	0.548514	0.184567	-0.197125	-0.0920182	2.03766	1.99174	2.24319	3.58664	3.17684	2.77686	2.57549	2.71445	2.32102	2.20278	2.0628	1.73194	1.7371	1.76611	1.83606	2.03006	ENSMUST00000027393	ENSMUSG00000026196	ENSMUST00000027393	ENSMUSP00000027393	A2VCQ1;O70445
I830012O16Rik		0.0159253	1.8026	0.0525115	0.42229	1.2354	3.77623	3.64755	6.39467	18.5064	9.35071	16.6247	19.2033	3.88744	3.90615	6.6529	3.99541	7.40884	6.197	6.78225	8.48225	12.6071	ENSMUST00000076249	ENSMUSG00000062488	ENSMUST00000076249	ENSMUSP00000075599	E9PV48
Cdk1	Cyclin-dependent kinase 1	0.016022	1.2534	0.498106	-0.119326	0.154707	5.57174	4.07301	7.29178	16.412	10.4435	12.7578	12.9509	9.01306	8.278	6.37494	5.40405	6.69571	4.82486	3.6135	6.68415	5.44089	ENSMUST00000119827	ENSMUSG00000019942	ENSMUST00000020099;ENSMUST00000119827;ENSMUST00000152448	ENSMUSP00000020099;ENSMUSP00000113184;ENSMUSP00000119085	D3Z2T9;P11440;P70337;Q3TI12
Slfn8		0.016022	0.593452	0.111292	0.0668018	0.587672	36.1076	38.7551	37.6408	51.7531	47.7864	60.3765	64.2689	37.8658	44.5376	40.7802	36.2509	38.5824	43.0062	39.2554	48.7745	63.2182	ENSMUST00000038141	ENSMUSG00000035208	ENSMUST00000038141;ENSMUST00000092838;ENSMUST00000108152;ENSMUST00000130822;ENSMUST00000131883	ENSMUSP00000040060;ENSMUSP00000090513;ENSMUSP00000103787;ENSMUSP00000114417;ENSMUSP00000121831	A0A0A0MQG0;B1ARD8;E9Q0R4;F6RTS1
Mov10	Putative helicase MOV-10	0.0162801	0.418842	-0.157992	-0.112715	0.243279	14.065	14.2336	15.5453	20.3134	15.8311	21.2383	19.9573	13.5578	13.207	12.9466	13.1925	13.0271	13.4276	14.2879	15.9415	18.2052	ENSMUST00000168015	ENSMUSG00000002227	ENSMUST00000002297;ENSMUST00000106774;ENSMUST00000106775;ENSMUST00000136148;ENSMUST00000166979;ENSMUST00000168015	ENSMUSP00000002297;ENSMUSP00000102386;ENSMUSP00000102387;ENSMUSP00000120486;ENSMUSP00000126897;ENSMUSP00000128246	D3YVL0;D3YYR1;E9PW39;P23249;Q9DC64
Stat1	Signal transducer and activator of transcription	0.0164501	0.664023	-0.0180885	0.141213	0.394706	68.9476	68.1732	76.5837	109.285	97.42	115.961	122.53	67.3146	79.3346	67.2743	66.8792	85.4958	73.4785	89.6403	84.1395	100.99	ENSMUST00000186857	ENSMUSG00000026104	ENSMUST00000070968;ENSMUST00000186057;ENSMUST00000186574;ENSMUST00000186857;ENSMUST00000188681;ENSMUST00000189244;ENSMUST00000189336;ENSMUST00000189347;ENSMUST00000191435	ENSMUSP00000066743;ENSMUSP00000139746;ENSMUSP00000140482;ENSMUSP00000140518;ENSMUSP00000140643;ENSMUSP00000140875;ENSMUSP00000141125;ENSMUSP00000141132;ENSMUSP00000141144	A0A087WRI1;A0A087WSP5;A0A087WSQ5;E9QK78;Q8C3V4;Q8CFQ1;Q99K94
Ifit1	Interferon-induced protein with tetratricopeptide repeats 1	0.016734	1.86554	0.174789	0.405632	1.39779	3.83498	3.91048	5.80316	15.3158	9.77148	19.0537	22.5579	4.60381	6.04457	4.6446	3.50736	8.6531	5.77081	6.70819	9.25128	14.3496	ENSMUST00000102824	ENSMUSG00000034459	ENSMUST00000102824	ENSMUSP00000099888	Q64282;Q99L77
Ckap2	Cytoskeleton-associated protein 2	0.0168806	1.11043	0.298744	0.115451	0.182417	1.94975	1.4773	1.96177	4.90546	3.47565	3.52273	3.45837	2.94503	2.37567	1.5538	1.92291	2.20271	1.88625	1.71585	2.09193	1.89972	ENSMUST00000046916	ENSMUSG00000037725	ENSMUST00000046916	ENSMUSP00000039518	A6H5W7;Q3V1H1;Q66LN2;Q8BSF0
Wdfy1		0.0168806	-0.648293	0.0457546	0.0766871	-0.472737	5.02679	4.70218	4.62464	4.14798	2.77377	2.69981	2.6071	4.77599	5.00859	5.21107	4.94648	5.38217	5.33882	4.52605	3.88685	2.96533	ENSMUST00000113512	ENSMUSG00000073643	ENSMUST00000048820;ENSMUST00000113510;ENSMUST00000113511;ENSMUST00000113512;ENSMUST00000113513;ENSMUST00000113514;ENSMUST00000113515;ENSMUST00000125641;ENSMUST00000143368;ENSMUST00000187005	ENSMUSP00000040224;ENSMUSP00000109138;ENSMUSP00000109139;ENSMUSP00000109140;ENSMUSP00000109141;ENSMUSP00000109142;ENSMUSP00000109143;ENSMUSP00000118431;ENSMUSP00000123303;ENSMUSP00000139961	A0A087WPX9;D3YWG9;D3Z057;E9Q4P1;Q9DAD3
Wdfy1		0.0168806	-0.648293	0.0457546	0.0766871	-0.472737	5.02679	4.70218	4.62464	4.14798	2.77377	2.69981	2.6071	4.77599	5.00859	5.21107	4.94648	5.38217	5.33882	4.52605	3.88685	2.96533	ENSMUST00000113513	ENSMUSG00000073643	ENSMUST00000048820;ENSMUST00000113510;ENSMUST00000113511;ENSMUST00000113512;ENSMUST00000113513;ENSMUST00000113514;ENSMUST00000113515;ENSMUST00000125641;ENSMUST00000143368;ENSMUST00000187005	ENSMUSP00000040224;ENSMUSP00000109138;ENSMUSP00000109139;ENSMUSP00000109140;ENSMUSP00000109141;ENSMUSP00000109142;ENSMUSP00000109143;ENSMUSP00000118431;ENSMUSP00000123303;ENSMUSP00000139961	A0A087WPX9;D3YWG9;D3Z057;E9Q4P1;Q9DAD3
Wdfy1		0.0168806	-0.648293	0.0457546	0.0766871	-0.472737	5.02679	4.70218	4.62464	4.14798	2.77377	2.69981	2.6071	4.77599	5.00859	5.21107	4.94648	5.38217	5.33882	4.52605	3.88685	2.96533	ENSMUST00000113514	ENSMUSG00000073643	ENSMUST00000048820;ENSMUST00000113510;ENSMUST00000113511;ENSMUST00000113512;ENSMUST00000113513;ENSMUST00000113514;ENSMUST00000113515;ENSMUST00000125641;ENSMUST00000143368;ENSMUST00000187005	ENSMUSP00000040224;ENSMUSP00000109138;ENSMUSP00000109139;ENSMUSP00000109140;ENSMUSP00000109141;ENSMUSP00000109142;ENSMUSP00000109143;ENSMUSP00000118431;ENSMUSP00000123303;ENSMUSP00000139961	A0A087WPX9;D3YWG9;D3Z057;E9Q4P1;Q9DAD3
Wdfy1		0.0168806	-0.648293	0.0457546	0.0766871	-0.472737	5.02679	4.70218	4.62464	4.14798	2.77377	2.69981	2.6071	4.77599	5.00859	5.21107	4.94648	5.38217	5.33882	4.52605	3.88685	2.96533	ENSMUST00000113515	ENSMUSG00000073643	ENSMUST00000048820;ENSMUST00000113510;ENSMUST00000113511;ENSMUST00000113512;ENSMUST00000113513;ENSMUST00000113514;ENSMUST00000113515;ENSMUST00000125641;ENSMUST00000143368;ENSMUST00000187005	ENSMUSP00000040224;ENSMUSP00000109138;ENSMUSP00000109139;ENSMUSP00000109140;ENSMUSP00000109141;ENSMUSP00000109142;ENSMUSP00000109143;ENSMUSP00000118431;ENSMUSP00000123303;ENSMUSP00000139961	A0A087WPX9;D3YWG9;D3Z057;E9Q4P1;Q9DAD3
Ighv1-55		0.0173665	0.928548	0.168876	-0.0132431	0.118685	215.332	140.928	187.376	291.045	341.151	387.528	376.168	211.368	157.879	229.22	155.294	178.017	184.715	163.687	197.821	186.311	ENSMUST00000103526	ENSMUSG00000095589	ENSMUST00000103526	ENSMUSP00000100307	A0A075B5W6
Tox	Thymocyte selection-associated high mobility group box protein TOX	0.0173894	1.69361	1.06162	0.210809	0.0728706	0.871527	0.63469	0.50765	2.29379	1.81891	1.96879	2.33955	1.81281	2.0148	0.730894	0.605716	0.939705	0.7106	0.813376	0.775728	0.594652	ENSMUST00000039987	ENSMUSG00000041272	ENSMUST00000039987	ENSMUSP00000037966	Q66JW3;Q8BKH9;Q8BYQ5;Q8R4H0
Ifi44		0.0173894	1.44651	-0.0776624	-0.153691	0.468228	0.330825	0.229901	0.222345	1.06785	0.737778	0.812273	0.364619	0.261515	0.246911	0.230432	0.243835	0.199434	0.223715	0.25733	0.306621	0.403108	ENSMUST00000133888	ENSMUSG00000028037
Parp9	Poly [ADP-ribose] polymerase 9	0.0174978	0.596566	0.00142176	0.165459	0.47991	30.7161	29.2421	31.2979	43.6754	39.11	47.8458	51.4411	30.3304	33.3779	28.7775	29.735	36.7923	35.1816	34.784	37.2431	46.9265	ENSMUST00000023622	ENSMUSG00000022906	ENSMUST00000023622;ENSMUST00000114877;ENSMUST00000114878;ENSMUST00000122870;ENSMUST00000159160	ENSMUSP00000023622;ENSMUSP00000110527;ENSMUSP00000110528;ENSMUSP00000123736;ENSMUSP00000124098	E0CYZ7;F6U1Y8;H7BWY5;Q6IRT6;Q8CAS9;Q99LF9
Stil		0.0175518	1.27615	0.688139	-0.170351	0.328354	0.909894	0.772603	0.88403	2.85967	2.05305	1.59484	1.83844	1.87341	1.30496	1.10768	0.862334	0.776752	0.752038	0.652809	0.997152	1.12006	ENSMUST00000030490	ENSMUSG00000028718	ENSMUST00000030490;ENSMUST00000129957;ENSMUST00000141933;ENSMUST00000147519	ENSMUSP00000030490;ENSMUSP00000118849;ENSMUSP00000120836;ENSMUSP00000123385	A0A0A6YYN4;A2AD39;D6RH61;F6VXM5;F6WX10;Q8BQI9
Igj	Immunoglobulin J chain	0.0178615	0.930638	0.60784	-0.179212	-0.143414	517.082	294.689	348.241	878.569	785.989	565.563	643.874	607.824	680.319	463.565	329.851	318.953	378.743	295.882	394.715	285.266	ENSMUST00000087033	ENSMUSG00000067149	ENSMUST00000087033;ENSMUST00000164073	ENSMUSP00000084259;ENSMUSP00000132955	E9PWK4;P01592
Aurka	Aurora kinase A	0.0178615	0.850281	0.276348	-0.0517576	0.286374	4.8695	4.40121	5.29239	10.3678	6.8776	8.26346	9.363	6.83092	6.54278	4.63401	4.37313	4.72107	5.4247	4.16396	5.73436	5.91332	ENSMUST00000109140	ENSMUSG00000027496	ENSMUST00000028997;ENSMUST00000109139;ENSMUST00000109140	ENSMUSP00000028997;ENSMUSP00000104767;ENSMUSP00000104768	O35624;P97477;Q8C3H8;Q91YU4
Neil1	Endonuclease 8-like 1	0.0180161	0.616603	0.335777	-0.130267	-0.104435	21.9023	17.487	19.1086	35.1807	22.951	30.4597	30.357	26.8606	27.5167	20.41	18.1769	16.666	18.3326	17.437	19.0645	16.6345	ENSMUST00000190245	ENSMUSG00000032298	ENSMUST00000034842;ENSMUST00000186410;ENSMUST00000190245	ENSMUSP00000034842;ENSMUSP00000139917;ENSMUSP00000141048	Q80V58;Q8K4Q6;Q9CYT9
Atp10a	Probable phospholipid-transporting ATPase VA	0.0180537	0.707926	0.161459	-0.0728964	0.327149	1.20651	1.2869	1.11039	2.07322	1.93872	2.04135	1.68424	1.24285	1.30887	1.53999	1.14364	0.995697	1.15843	1.27518	1.3833	1.59066	ENSMUST00000168747	ENSMUSG00000025324	ENSMUST00000168747	ENSMUSP00000129811	O54827;Q8R3B8
Zfp111		0.0181075	0.927523	0.19991	0.0966633	0.762618	1.02948	1.19646	0.832226	1.79533	1.66618	1.76463	2.43748	1.01186	1.22902	1.29333	0.980077	1.07543	1.05818	1.20083	1.69157	1.68919	ENSMUST00000148050	ENSMUSG00000087598
Dtx3l	E3 ubiquitin-protein ligase DTX3L	0.0181745	0.486535	0.0207433	0.0779764	0.395806	31.829	32.3493	33.8171	42.2558	40.8769	49.3827	48.0619	33.4216	34.5516	32.6689	30.4118	37.6365	33.6948	36.4596	38.9524	46.0328	ENSMUST00000081933	ENSMUSG00000049502	ENSMUST00000081933;ENSMUST00000114885	ENSMUSP00000080601;ENSMUSP00000110535	Q3UIR3;Q8BN11
Gpsm2	G-protein-signaling modulator 2	0.0182461	1.40702	0.534336	-0.362153	0.0473093	1.165	0.799782	1.59209	3.78278	2.77581	2.61709	2.88972	2.35913	1.99849	0.992732	1.03604	1.18155	0.696816	0.71764	1.10934	1.21719	ENSMUST00000029482	ENSMUSG00000027883	ENSMUST00000029482;ENSMUST00000145558	ENSMUSP00000029482;ENSMUSP00000115759	A2AEL5;Q8BLX3;Q8VDU0
Pdia4		0.0182461	0.032267	-0.495078	-0.0705439	-0.121888	262.982	239.43	266.339	234.334	286.73	251.643	261.793	178.503	179.927	192.321	250.335	258.239	234.215	230.096	242.501	221.767	ENSMUST00000077290	ENSMUSG00000025823
Sp140		0.0182792	0.504929	0.0120324	0.104665	0.217795	90.1887	87.9804	102.876	144.234	116.824	129.665	133.576	103.761	93.4376	88.9944	96.634	103.93	105.776	94.6971	97.1884	118.141	ENSMUST00000080204	ENSMUSG00000070031	ENSMUST00000080204;ENSMUST00000113385;ENSMUST00000161497;ENSMUST00000162925	ENSMUSP00000079095;ENSMUSP00000109012;ENSMUSP00000123756;ENSMUSP00000125026	D3Z054;F6V9G0;F7DFN7;Q6NSQ5
Parp14	Poly [ADP-ribose] polymerase 14	0.0183273	0.623115	0.0514189	0.12917	0.416674	36.3341	40.3921	44.7261	57.5497	54.8126	68.4423	64.4572	41.8922	39.7382	45.6018	38.7979	46.6451	44.0496	47.4456	46.7477	60.243	ENSMUST00000042665	ENSMUSG00000034422	ENSMUST00000042665	ENSMUSP00000037657	E9QP48;Q2EMV9;Q571C6;Q8BN35;Q8VDT6
Dck	Deoxycytidine kinase	0.0188268	0.593343	0.0902846	-0.0881388	0.136756	52.9204	41.9463	43.0228	61.7835	70.7362	66.0301	73.7038	49.0308	49.681	48.8953	44.0824	52.8907	38.7817	37.4479	50.3896	48.7037	ENSMUST00000031311	ENSMUSG00000029366	ENSMUST00000031311	ENSMUSP00000031311	P43346
3425401B19Rik		0.0193634	0.900626	0.629697	-0.506411	0.22803	0.497914	0.226176	0.405986	0.752682	0.626242	0.653008	0.613743	0.702423	0.583292	0.43322	0.327109	0.225031	0.260273	0.206315	0.355241	0.481158	ENSMUST00000096038	ENSMUSG00000071540	ENSMUST00000096038	ENSMUSP00000093741	D3Z1D3
Pik3r4	Phosphoinositide 3-kinase regulatory subunit 4	0.0193634	0.0325224	-0.472392	-0.0631955	-0.0917591	32.0992	31.8743	36.9012	32.0919	33.4661	34.6719	34.8549	26.434	22.8198	24.3005	32.1885	33.3808	31.0054	31.7556	30.856	31.1998	ENSMUST00000065778	ENSMUSG00000032571	ENSMUST00000065778;ENSMUST00000186943;ENSMUST00000190358;ENSMUST00000191268	ENSMUSP00000067400;ENSMUSP00000139427;ENSMUSP00000139643;ENSMUSP00000140311	A0A087WP62;A0A087WQR4;Q56A65;Q8C948;Q8C9D7;Q8VD65;Q9CVC5
Rhbdf1	Inactive rhomboid protein 1	0.0195832	0.222857	-0.957735	-0.384198	-0.463469	6.83361	7.00245	8.31902	7.24585	6.96828	9.73062	10.4047	3.21396	3.26889	5.33087	6.66103	5.52088	5.24241	5.17681	5.52663	5.00185	ENSMUST00000020524	ENSMUSG00000020282	ENSMUST00000020524;ENSMUST00000132578;ENSMUST00000143988;ENSMUST00000144902;ENSMUST00000146179;ENSMUST00000150381	ENSMUSP00000020524;ENSMUSP00000117471;ENSMUSP00000118769;ENSMUSP00000118985;ENSMUSP00000120543;ENSMUSP00000122533	A2AVE2;A2AVE4;A2AVE5;A7M7T5;F2Z3W3;Q04843;Q5DTF4;Q6PIX5;Q6PJ49;Q8VIK0
Bub1		0.0195872	1.18684	0.493	-0.00320042	0.0276148	2.92284	1.93094	2.11689	7.02884	5.40208	4.3244	4.21547	4.48012	3.49686	2.20324	2.28768	2.25614	2.51149	2.07156	2.223	2.37379	ENSMUST00000028858	ENSMUSG00000027379	ENSMUST00000028858	ENSMUSP00000028858	A2APR8
Tacc3		0.0196513	0.628504	0.0314175	-0.0991711	-0.120173	10.9787	11.3168	13.1098	22.2334	16.725	15.7271	17.7043	14.354	12.6796	9.8351	10.7401	11.8991	11.791	9.50849	10.4676	10.8817	ENSMUST00000114426	ENSMUSG00000037313	ENSMUST00000074849;ENSMUST00000079534;ENSMUST00000114426;ENSMUST00000138240;ENSMUST00000139888;ENSMUST00000152847	ENSMUSP00000074394;ENSMUSP00000078491;ENSMUSP00000110069;ENSMUSP00000115481;ENSMUSP00000117407;ENSMUSP00000119560	D3Z1Y4;F6TNB3;F7AGT6;Q6NV52;Q99LH8
Havcr1		0.0197952	1.48717	0.681422	0.0416437	0.0981896	2.71966	2.29286	2.62099	9.96923	5.93735	6.17938	6.68408	5.85424	5.15893	2.30272	2.74933	2.75038	3.02436	2.00123	2.85052	2.51785	ENSMUST00000081819	ENSMUSG00000040405	ENSMUST00000047568;ENSMUST00000081819;ENSMUST00000109223;ENSMUST00000109224	ENSMUSP00000043827;ENSMUSP00000080503;ENSMUSP00000104846;ENSMUSP00000104847	A0A0A0MQ86;E9QPA7;Q3V033
Mki67		0.0203557	1.18667	0.684453	-0.129223	0.0584208	11.3689	10.4394	10.7232	36.528	22.2838	22.3539	18.987	27.3014	16.282	12.3637	11.0894	10.0601	11.3699	7.59742	10.8904	11.3568	ENSMUST00000033310	ENSMUSG00000031004	ENSMUST00000033310	ENSMUSP00000033310	E9PVX6
Ly6c2	Lymphocyte antigen 6C2	0.0206672	1.54522	0.297087	-0.0148702	0.796715	45.355	26.9	36.7776	126.25	98.039	94.0432	97.5574	30.7049	76.4859	35.4595	27.9053	29.789	37.4238	46.3709	55.6285	66.7708	ENSMUST00000100542	ENSMUSG00000022584	ENSMUST00000100542;ENSMUST00000188214;ENSMUST00000191451	ENSMUSP00000098110;ENSMUSP00000139556;ENSMUSP00000140825	P09568;P0CW03;Q58E40;Q8C2D8
Celsr1	Cadherin EGF LAG seven-pass G-type receptor 1	0.0209178	0.69888	0.339063	-0.234528	-0.109064	0.389908	0.545809	0.397011	0.75293	0.687502	0.725348	0.642537	0.67453	0.60137	0.439521	0.424272	0.380309	0.288321	0.415037	0.425447	0.377685	ENSMUST00000016172	ENSMUSG00000016028	ENSMUST00000016172	ENSMUSP00000016172	E9QK27;O35161
Cxcr3	C-X-C chemokine receptor type 3	0.0209421	1.20355	0.746356	-0.0363839	0.0159866	4.00173	2.60666	2.25003	9.09871	4.98202	5.67107	7.04055	5.84883	5.46729	3.56913	2.85935	2.90187	2.35967	3.03692	3.30661	2.46519	ENSMUST00000056614	ENSMUSG00000050232	ENSMUST00000056614	ENSMUSP00000052444	O88410;Q4V9Y6;Q9QWN6
Herc6	E3 ISG15--protein ligase Herc6	0.0209932	0.476622	-0.0644686	0.113065	0.342634	11.3868	12.3786	10.9657	15.9656	16.2001	15.1181	16.0357	10.3653	11.0245	12.2741	11.1831	13.2919	12.0309	13.6213	13.1875	15.8361	ENSMUST00000031817	ENSMUSG00000029798	ENSMUST00000031817	ENSMUSP00000031817	F2Z461;Q3UEA7;Q9CU70
BC147527		0.0215927	0.784708	-0.117717	0.165208	0.602515	37.1356	33.5359	45.2868	70.1634	62.8507	65.2475	68.866	27.5994	43.1257	35.6905	34.8913	50.9582	40.9162	41.8351	55.1048	60.3274	ENSMUST00000081558	ENSMUSG00000094796	ENSMUST00000081558	ENSMUSP00000111141	Q3V185
Baiap2	Brain-specific angiogenesis inhibitor 1-associated protein 2	0.0220839	5.79547	6.06266	5.68341	5.93301	0.272633	1e-05	1.73e-07	1.13398	0.854097	0.809881	1.24611	1.13241	1.06329	1.54784	1.05852	0.97798	0.809466	0.902433	1.13249	1.0604	ENSMUST00000075180	ENSMUSG00000025372	ENSMUST00000026436;ENSMUST00000075180;ENSMUST00000103021;ENSMUST00000106231;ENSMUST00000106233	ENSMUSP00000026436;ENSMUSP00000074674;ENSMUSP00000099310;ENSMUSP00000101838;ENSMUSP00000101840	B1AZ46;Q8BKX1;Q91V97;Q923V9;Q923W0
Nebl	LIM zinc-binding domain-containing Nebulette;Nebulette	0.0229608	-0.211533	-1.0656	-0.242545	-0.0379395	5.18056	5.08978	3.75627	4.4379	4.33116	3.20242	3.92891	2.60604	1.80104	2.34142	4.60647	3.97529	4.16631	2.99378	4.94685	3.99207	ENSMUST00000177966	ENSMUSG00000053702	ENSMUST00000028080;ENSMUST00000124270;ENSMUST00000124611;ENSMUST00000131957;ENSMUST00000132418;ENSMUST00000145492;ENSMUST00000177966	ENSMUSP00000028080;ENSMUSP00000116065;ENSMUSP00000117805;ENSMUSP00000118525;ENSMUSP00000121313;ENSMUSP00000122024;ENSMUSP00000137567	A0A0A6YYQ1;B7ZCI2;B7ZCI3;F6RM14;F6RV61;Q0II04;Q3TR73;Q8BWC6;Q9DC07
Gm5113		0.0231237	0.556162	0.0661789	-0.0393735	0.377615	4.74945	4.90215	4.97554	6.99104	6.18148	7.7025	7.46799	5.04067	4.84698	5.62341	4.54769	4.81976	4.53852	5.0384	6.04007	6.45656	ENSMUST00000085668	ENSMUSG00000066647	ENSMUST00000085668	ENSMUSP00000082811	Q3UGK8
Gm7609		0.0233002	1.30917	0.215064	0.0995213	0.798752	10.9669	6.12674	11.3569	21.9656	14.9185	28.3609	27.8281	9.93677	11.2746	10.6923	8.77235	10.0363	9.63182	10.2581	14.1603	17.4258	ENSMUST00000113407	ENSMUSG00000079457
Adam28	Disintegrin and metalloproteinase domain-containing protein 28	0.0233002	-0.741239	-1.21418	-0.552438	-0.290779	2.40774	2.08826	1.56221	1.43082	1.17401	0.993691	1.11829	1.00986	0.708472	0.898597	1.74457	1.37118	1.12903	1.23111	1.76349	1.45332	ENSMUST00000111072	ENSMUSG00000014725	ENSMUST00000022642;ENSMUST00000111072	ENSMUSP00000022642;ENSMUSP00000106701	Q5D070;Q8K5D2;Q8K5D3;Q9JLN6
Rad51	DNA repair protein RAD51 homolog 1	0.0238657	1.08336	0.477367	0.0111671	0.114586	2.04625	1.70618	2.56179	5.605	4.30196	3.74016	3.91757	3.61855	3.36039	2.05715	1.97521	2.5092	2.07391	1.84766	2.44348	2.0092	ENSMUST00000028795	ENSMUSG00000027323	ENSMUST00000028795;ENSMUST00000140939;ENSMUST00000151406;ENSMUST00000152327	ENSMUSP00000028795;ENSMUSP00000117939;ENSMUSP00000119101;ENSMUSP00000119444	A3KGI2;D6RCK1;F7AT35;Q08297;Q3UAY5
Kif20a	Kinesin-like protein KIF20A	0.0238762	1.16682	0.465499	-0.0234463	-0.110658	3.97275	3.46629	3.17767	10.507	6.36182	7.20337	7.66	5.57383	5.13365	4.1713	3.99916	3.84348	3.01503	3.09376	4.22328	2.44984	ENSMUST00000167161	ENSMUSG00000003779	ENSMUST00000166044;ENSMUST00000167161	ENSMUSP00000130045;ENSMUSP00000132659	P97329;Q542M4
Kif4	Chromosome-associated kinesin KIF4	0.023964	1.38471	0.531997	0.00908881	0.124915	1.69826	1.10687	2.12345	5.82906	3.47099	3.72145	3.67864	3.24884	2.429	1.58926	1.68282	1.84058	1.68978	1.23566	1.64979	1.76266	ENSMUST00000048962	ENSMUSG00000034311	ENSMUST00000048962	ENSMUSP00000048383	P33174;Q80YP3
Gm18752		0.0242404	2.2179	-2.06644	0.117176	2.25591	0.761544	0.382794	0.330267	4.54173	0.768795	2.7952	2.79879	0.295015	0.0809844	0	0.342719	0.6413	0.548079	0.478318	1.4561	3.70009	ENSMUST00000193627	ENSMUSG00000103105
Neurod4	Neurogenic differentiation factor 4	0.024662	-0.823011	0.304851	0.256825	0.336492	0.660571	0.675629	0.983237	0.483391	0.493056	0.401413	0.327556	1.0628	0.857728	0.942351	0.685838	0.846954	0.899947	1.2944	0.870205	1.03099	ENSMUST00000061571	ENSMUSG00000048015	ENSMUST00000061571	ENSMUSP00000051379	O09105
Irf7	Interferon regulatory factor 7	0.0254101	1.70859	-0.582833	-0.200324	0.817614	2.13465	3.07445	5.44893	11.567	6.9682	12.3587	12.9267	1.66582	3.40609	1.91556	2.52556	3.28092	3.77955	2.11134	4.47011	7.35595	ENSMUST00000097952	ENSMUSG00000025498	ENSMUST00000026571;ENSMUST00000097952;ENSMUST00000106023;ENSMUST00000123525	ENSMUSP00000026571;ENSMUSP00000095565;ENSMUSP00000101644;ENSMUSP00000121026	D3Z4U9;F6TQ89;P70434;Q3TW14
Nebl	LIM zinc-binding domain-containing Nebulette;Nebulette	0.0254101	-0.168198	-0.838044	-0.25655	-0.0515315	5.07091	4.06985	3.60405	3.60618	4.18032	3.53973	3.43745	2.35392	2.05967	2.78365	4.0069	3.81437	3.30894	3.02588	4.2447	3.7682	ENSMUST00000028080	ENSMUSG00000053702	ENSMUST00000028080;ENSMUST00000124270;ENSMUST00000124611;ENSMUST00000131957;ENSMUST00000132418;ENSMUST00000145492;ENSMUST00000177966	ENSMUSP00000028080;ENSMUSP00000116065;ENSMUSP00000117805;ENSMUSP00000118525;ENSMUSP00000121313;ENSMUSP00000122024;ENSMUSP00000137567	A0A0A6YYQ1;B7ZCI2;B7ZCI3;F6RM14;F6RV61;Q0II04;Q3TR73;Q8BWC6;Q9DC07
H2-Q5		0.0254926	0.655283	0.0123581	0.0181856	0.295578	44.2388	40.3071	42.5551	72.5415	50.9649	67.7676	76.4384	49.7257	41.3134	38.2649	42.6127	42.0897	42.7945	42.0907	47.3194	55.5651	ENSMUST00000172979	ENSMUSG00000055413
Slc35g1	Solute carrier family 35 member G1	0.0254926	-0.98213	0.169683	-0.0183813	-1.10471	2.21674	2.56014	2.51931	1.19044	1.61848	0.991146	1.11173	2.45983	3.28008	2.61102	2.53647	2.95433	2.57658	1.69389	1.56586	0.786424	ENSMUST00000054098	ENSMUSG00000044026	ENSMUST00000054098	ENSMUSP00000061282	B2RPY9;Q8BY79
Pdgfc	Platelet-derived growth factor C;Platelet-derived growth factor C, latent form;Platelet-derived growth factor C, receptor-binding form	0.0254926	-2.94287	6.57013	-1.22285	-0.622649	0.333758	0.0894506	0.215382	0.084588	0.189639	0	0	17.462	19.038	18.7062	0.23261	0.149562	0	0.258564	0.208451	0.0658647	ENSMUST00000029652	ENSMUSG00000028019	ENSMUST00000029652;ENSMUST00000129285;ENSMUST00000143721	ENSMUSP00000029652;ENSMUSP00000118970;ENSMUSP00000122047	D6RGS6;Q8CI19;Q99JM4;Q9JHV8;Q9QY71
Tmem181b-ps		0.0255204	-0.830164	0.0315347	0.0905945	-0.915071	5.31672	5.8477	5.1701	3.06674	3.45976	2.69122	2.89503	5.82619	5.28212	5.71294	5.97062	4.82773	5.60095	6.80206	3.2705	2.46332	ENSMUST00000188746	ENSMUSG00000096780
Ccnb2	G2/mitotic-specific cyclin-B2	0.0260533	1.32227	0.456004	-0.13906	0.185974	7.73402	4.68491	8.63143	23.2069	13.4974	15.5891	16.2583	12.1861	11.1587	6.08164	6.82929	6.74325	6.13541	4.9809	8.01969	7.23489	ENSMUST00000034742	ENSMUSG00000032218	ENSMUST00000034742	ENSMUSP00000034742	P30276;Q922E9
Tmem254;Tmem254b	Transmembrane protein 254	0.0260533	0.789259	0.191068	0.11533	0.58976	13.9454	15.8175	21.1634	30.8069	25.0524	30.8797	28.0765	19.676	20.5339	17.4828	17.7326	16.8917	17.5471	19.751	22.6569	27.1895	ENSMUST00000100819	ENSMUSG00000021867;ENSMUSG00000072676;ENSMUSG00000072680	ENSMUST00000022418;ENSMUST00000100806;ENSMUST00000100811;ENSMUST00000100818;ENSMUST00000100819;ENSMUST00000185006	ENSMUSP00000022418;ENSMUSP00000098369;ENSMUSP00000098374;ENSMUSP00000098381;ENSMUSP00000098382;ENSMUSP00000139270	F6V0T5;Q9D890;Q9DCV5
Cpne4	Copine-4	0.0263364	-5.21228	-0.857938	-0.371202	-3.96548	0.175626	0.338716	0.191226	0.0168462	0	0	0	0.048206	0.10971	0.346529	0.334759	0.0700959	0.198636	0.188135	0	0.0475411	ENSMUST00000057742	ENSMUSG00000032564	ENSMUST00000057742;ENSMUST00000077190;ENSMUST00000098443;ENSMUST00000157006	ENSMUSP00000049663;ENSMUSP00000076432;ENSMUSP00000096042;ENSMUSP00000117155	D3Z5V2;Q8BLR2;Q8CEQ2;Q9D6C8
Trim30b		0.0269072	0.284114	-0.169843	-0.0922133	0.43408	12.4985	12.6844	15.32	17.0964	14.7056	16.9361	15.8282	11.8072	11.7551	12.7191	13.2807	10.9901	13.7906	12.4611	16.5892	19.3208	ENSMUST00000145982	ENSMUSG00000052749
Cmpk2	UMP-CMP kinase 2, mitochondrial	0.0269693	0.866029	0.112689	0.170947	0.780605	14.095	14.4111	17.788	27.258	21.6852	31.3309	31.0666	15.5752	19.4494	15.5909	13.9078	19.374	17.8436	18.3591	22.0507	30.6288	ENSMUST00000020969	ENSMUSG00000020638	ENSMUST00000020969	ENSMUSP00000020969	Q3U5Q7;Q3UCI7;Q5XKG5;Q62316;Q6PFG7;Q9DC34
Rnf213	E3 ubiquitin-protein ligase RNF213	0.0272004	0.911817	-0.111125	0.027993	0.561912	34.5014	48.4431	54.2336	84.0557	72.2431	98.3487	79.5808	45.4298	30.969	53.2474	45.3936	40.2069	45.7702	52.7503	54.3798	78.5294	ENSMUST00000093902	ENSMUSG00000070327	ENSMUST00000093902;ENSMUST00000131035;ENSMUST00000172235	ENSMUSP00000091429;ENSMUSP00000115063;ENSMUSP00000130027	E9Q555;F7A6H4;Q3U0U2;Q8BVK6
Nusap1	Nucleolar and spindle-associated protein 1	0.0275444	1.08234	0.0839203	-0.278551	0.167052	5.46842	3.99444	4.72716	13.5647	8.74594	8.41024	9.20398	7.03801	5.17705	3.48671	3.78169	4.63101	4.5773	2.76015	5.27922	5.10861	ENSMUST00000068225	ENSMUSG00000027306	ENSMUST00000028771;ENSMUST00000068225	ENSMUSP00000028771;ENSMUSP00000068713	Q8C2L8;Q8C989;Q921Z0;Q9ERH4
Dynlt1c		0.0275538	-0.357827	0.140231	0.0813905	-0.221451	23.754	29.1097	22.9149	21.1662	20.3443	17.8844	17.9993	30.2264	25.1336	28.8738	28.5434	25.9091	26.009	25.701	22.267	20.2507	ENSMUST00000138598	ENSMUSG00000000579
Kntc1	Kinetochore-associated protein 1	0.0287224	0.878391	0.254811	-0.192801	-0.0500284	1.25968	1.23176	1.64225	3.55927	2.22794	2.40634	1.95178	2.1271	1.70356	1.24203	1.23946	1.30642	1.20434	1.04271	1.23415	1.36975	ENSMUST00000031366	ENSMUSG00000029414	ENSMUST00000031366	ENSMUSP00000031366	Q6A0B3;Q8C3Y4
Ighv1-9		0.0287924	0.8357	0.0966254	-0.0548788	0.141871	288.218	200.058	249.058	298.838	632.798	460.36	466.135	241.406	276.44	242.446	220.807	212.317	241.577	215.607	283.842	249.381	ENSMUST00000193893	ENSMUSG00000094694	ENSMUST00000103498;ENSMUST00000193893	ENSMUSP00000100279;ENSMUSP00000141381	A0A075B5T9;A0A0A6YW37
Gm13086		0.0289074	1.07367	0.356973	0.0719412	0.431152	1.90517	1.21728	2.3079	3.80197	3.24086	3.99179	3.57315	2.44312	2.17009	2.18914	1.90298	1.3812	2.3565	1.81628	2.13853	2.53589	ENSMUST00000119799	ENSMUSG00000081448
Ifi27		0.029314	0.61127	0.144096	0.0970825	0.588909	30.8952	28.6465	28.3641	43.5349	45.5302	44.2354	45.9558	34.898	29.3898	32.4489	31.5858	28.0883	30.5534	32.5232	40.8747	46.3452	ENSMUST00000122905	ENSMUSG00000064215
H2-K1	Beta-2-microglobulin;H-2 class I histocompatibility antigen, K-B alpha chain	0.0298015	0.4788	-0.0791828	0.0472605	0.224384	1272.76	1165.64	1346.56	1686.64	1525.8	1831.28	1915.57	1160.96	1273.29	1173.68	1205.2	1423.48	1317.62	1239.16	1405.7	1497.8	ENSMUST00000025181	ENSMUSG00000061232	ENSMUST00000025181;ENSMUST00000087189;ENSMUST00000172912;ENSMUST00000173075	ENSMUSP00000025181;ENSMUSP00000084436;ENSMUSP00000133847;ENSMUSP00000134004	A0A0B4J1G3;G3UXW2;P01901;Q3TH01
Cdk5rap1	CDK5 regulatory subunit-associated protein 1	0.0298099	-0.88078	-0.334202	0.23644	-0.913974	10.7666	13.8943	16.0268	11.6171	5.81956	5.7463	6.7864	10.1001	11.5727	10.517	12.5561	17.3899	15.508	17.9346	7.66265	6.39415	ENSMUST00000028990	ENSMUSG00000027487	ENSMUST00000028990;ENSMUST00000109730;ENSMUST00000109731	ENSMUSP00000028990;ENSMUSP00000105352;ENSMUSP00000105353	Q3UW67;Q8BTW8;Q9D6Q4
Mcm7	DNA replication licensing factor MCM7	0.0302066	0.443601	-0.0337134	-0.0737328	0.0474288	29.7528	26.0102	36.4622	46.6017	37.8874	39.3816	39.7621	30.7854	30.4567	28.9893	30.0708	30.6522	28.1919	26.6729	29.8998	32.171	ENSMUST00000000505	ENSMUSG00000029730	ENSMUST00000000505;ENSMUST00000139983;ENSMUST00000148094;ENSMUST00000148879;ENSMUST00000153867;ENSMUST00000155902	ENSMUSP00000000505;ENSMUSP00000116131;ENSMUSP00000120243;ENSMUSP00000121344;ENSMUSP00000121446;ENSMUSP00000121566	D3Z0J6;D3Z2K9;D3Z335;D3Z6N3;Q61881
Bglap-rs1	Osteocalcin-related protein	0.0302066	-0.189168	0.858782	0.0486317	-0.113474	1.28024	1.49825	1.67962	1.43085	1.18038	1.24527	1.26281	2.07796	2.92256	3.27875	1.50891	1.34331	1.58075	1.67205	1.26089	1.43574	ENSMUST00000107542	ENSMUSG00000074489	ENSMUST00000075523;ENSMUST00000107542;ENSMUST00000107543	ENSMUSP00000074965;ENSMUSP00000103166;ENSMUSP00000103167	P54615
Usp40		0.0302066	-1.19235	3.06156	3.34743	3.13198	0.0628974	0	0.036589	0	0.0527396	0	0	0.277631	0.196814	0.22474	0.230403	0.161095	0.333187	0.486757	0.257413	0.217936	ENSMUST00000187871	ENSMUSG00000005501
Ifi47		0.03047	0.79502	0.0278425	0.205302	0.570688	66.1265	67.14	75.67	116.801	94.1987	134.182	136.251	70.9818	79.9335	64.3101	64.7829	91.4376	85.2496	79.9328	90.7993	114.18	ENSMUST00000046704	ENSMUSG00000078920	ENSMUST00000046704;ENSMUST00000109202	ENSMUSP00000041975;ENSMUSP00000104825	Q61635
Chaf1a	Chromatin assembly factor 1 subunit A	0.03047	0.741233	0.167746	-0.195127	-0.0274872	4.48127	3.93919	5.44601	11.0267	6.62739	6.84221	6.47128	5.81903	5.30469	4.56754	4.23591	3.97237	4.46395	3.3819	4.40933	4.4516	ENSMUST00000002914	ENSMUSG00000002835	ENSMUST00000002914	ENSMUSP00000002914	Q3TU22;Q544M2;Q9QWF0
Irgm1	Immunity-related GTPase family M protein 1	0.0308198	0.905343	0.0132276	0.211657	0.544838	18.2284	20.5136	25.7341	43.2299	28.7784	44.1163	44.1128	22.229	18.117	24.9701	21.9387	25.1049	25.6028	25.2291	27.0873	34.6052	ENSMUST00000097271	ENSMUSG00000046879	ENSMUST00000049519;ENSMUST00000097271	ENSMUSP00000050446;ENSMUSP00000094870	Q3TJ73;Q5NCB5;Q60766
Ehd3	EH domain-containing protein 3	0.0313096	0.412195	0.0692323	-0.144696	0.0111541	9.81908	9.10694	10.5728	12.5982	11.6184	13.8299	13.4943	10.2959	11.0459	9.93888	8.53183	8.75228	9.38834	8.79511	9.23015	10.2981	ENSMUST00000024860	ENSMUSG00000024065	ENSMUST00000024860	ENSMUSP00000024860	Q8K590;Q9QXY6
Tubb5	Tubulin beta-5 chain	0.0322022	0.443759	0.0247166	0.028159	0.119233	218.544	210.389	241.291	314.997	270.271	304.366	307.872	231.023	246.115	211.988	217.664	249.287	219.579	221.873	231.398	246.472	ENSMUST00000001566	ENSMUSG00000001525	ENSMUST00000001566;ENSMUST00000134978	ENSMUSP00000001566;ENSMUSP00000134598	B1B178;G3UZR1;P05218;P99024;Q3TFB6;Q3THH9;Q3TIL1;Q3UAV4;Q3UF52;Q8WUC1;Q9CY33
Cks2	Cyclin-dependent kinases regulatory subunit 2	0.0330339	0.710248	0.100366	-0.0392721	-0.00542696	29.233	22.8622	29.4716	43.2451	48.8626	41.22	43.5779	30.5642	34.3305	22.8843	22.8021	30.8987	25.8691	24.2772	25.6617	27.5084	ENSMUST00000075853	ENSMUSG00000062248	ENSMUST00000075853	ENSMUSP00000075250	P56390
Optn	Optineurin	0.0330772	0.707174	0.14565	0.0296335	-0.0703283	6.64494	5.00763	5.29875	10.8324	7.65194	8.16562	9.7951	6.76884	6.52829	5.57551	5.1102	6.71961	5.81211	5.31344	5.63695	4.91714	ENSMUST00000114996	ENSMUSG00000026672	ENSMUST00000027986;ENSMUST00000114996	ENSMUSP00000027986;ENSMUSP00000110648	A2ASP3;Q8K3K8
Dnm3	Dynamin-3	0.0338814	1.73923	1.03863	-0.6454	-0.312407	0.0768521	0.063741	0.0465804	0.233314	0.163671	0.207661	0.225059	0.128135	0.158026	0.107196	0.0406872	0.0303361	0.0520451	0.0334369	0.0537357	0.0430854	ENSMUST00000086074	ENSMUSG00000040265	ENSMUST00000070330;ENSMUST00000086074;ENSMUST00000159763;ENSMUST00000160665	ENSMUSP00000064538;ENSMUSP00000083241;ENSMUSP00000124593;ENSMUSP00000125356	B2RUH0;E0CXZ8;E9QLL2;F2Z460;Q3UGY9;Q80TR2;Q8BWW6;Q8BZ98
Tgtp1		0.0342144	1.42495	0.420415	0.346673	0.626423	2.46098	3.16592	2.75883	8.36796	4.97854	8.39729	8.40157	4.03879	4.79425	2.75215	2.79817	4.17652	3.16498	4.1863	3.4078	5.26141	ENSMUST00000068063	ENSMUSG00000078921;ENSMUSG00000078922	ENSMUST00000046745;ENSMUST00000068063	ENSMUSP00000045025;ENSMUSP00000069914	Q62293
Ndc1	Nucleoporin NDC1	0.0342144	0.59141	0.0701809	0.0211306	-0.0393982	6.04657	5.27034	5.14081	9.49939	8.55624	7.19336	7.40686	6.59006	6.34521	4.70071	6.02437	5.1346	5.2257	5.8509	5.11105	5.38816	ENSMUST00000139560	ENSMUSG00000028614	ENSMUST00000030357;ENSMUST00000125342;ENSMUST00000139560;ENSMUST00000149366	ENSMUSP00000120365;ENSMUSP00000136239;ENSMUSP00000136850;ENSMUSP00000137180	J3QMD9;J3QPB5;Q8VCB1
Rgs13	Regulator of G-protein signaling 13	0.0342553	2.22868	1.1013	0.13045	0.48857	3.39381	1.8533	1.51887	13.2436	9.33823	9.12848	8.40425	7.30169	6.80916	1.95696	2.26566	3.55253	1.80403	1.95972	3.31474	2.61009	ENSMUST00000111941	ENSMUSG00000051079	ENSMUST00000052375;ENSMUST00000111941	ENSMUSP00000058813;ENSMUSP00000107572	Q8K443
Gm7582		0.0343728	0.79858	-0.0184173	-0.0167471	0.336027	7.29338	9.88108	8.61184	15.9065	14.7079	13.5309	15.5769	9.89211	7.82147	7.56054	8.58252	7.99291	7.966	8.43657	10.5171	10.7817	ENSMUST00000160831	ENSMUSG00000061852
Cenph	Centromere protein H	0.0345099	0.746552	0.140935	0.00943165	0.145154	4.49331	3.93651	4.00329	8.50594	6.07505	6.35889	6.81216	4.99988	4.82265	4.00979	4.16177	4.14653	4.13547	4.07725	4.35395	4.6808	ENSMUST00000075550	ENSMUSG00000045273	ENSMUST00000075550	ENSMUSP00000074988	Q8R3K9;Q9D079;Q9D0N1;Q9QYM8
Stat1	Signal transducer and activator of transcription	0.0345801	0.636339	-0.0533519	0.0226405	0.315831	60.6429	62.1237	71.0639	110.43	74.4946	114.8	100.391	61.857	64.4836	62.0392	59.2782	64.8959	63.2886	74.649	70.7942	88.3492	ENSMUST00000186574	ENSMUSG00000026104	ENSMUST00000070968;ENSMUST00000186057;ENSMUST00000186574;ENSMUST00000186857;ENSMUST00000188681;ENSMUST00000189244;ENSMUST00000189336;ENSMUST00000189347;ENSMUST00000191435	ENSMUSP00000066743;ENSMUSP00000139746;ENSMUSP00000140482;ENSMUSP00000140518;ENSMUSP00000140643;ENSMUSP00000140875;ENSMUSP00000141125;ENSMUSP00000141132;ENSMUSP00000141144	A0A087WRI1;A0A087WSP5;A0A087WSQ5;E9QK78;Q8C3V4;Q8CFQ1;Q99K94
Bst2	Bone marrow stromal antigen 2	0.0345947	0.817793	-0.00580999	0.0538066	0.460413	63.1028	48.4305	60.8526	115.366	79.7991	100.198	109.52	48.1449	72.102	52.7055	49.4753	60.0118	57.6881	67.3977	76.6217	78.4735	ENSMUST00000051672	ENSMUSG00000046718	ENSMUST00000051672	ENSMUSP00000051921	Q8CEY7;Q8R2Q8
Fcrl5	Fc receptor-like protein 5	0.0345947	-0.0537234	-0.617124	-0.180502	-0.221326	45.8852	42.4522	43.3798	36.0852	45.3821	43.2172	42.5733	26.9837	27.4162	32.6285	43.1288	39.2491	40.394	32.4372	38.9927	35.3148	ENSMUST00000194102	ENSMUSG00000048031	ENSMUST00000049926;ENSMUST00000166297;ENSMUST00000178261;ENSMUST00000193229;ENSMUST00000194102	ENSMUSP00000050151;ENSMUSP00000131176;ENSMUSP00000136046;ENSMUSP00000141311;ENSMUSP00000142210	E9QLI5;J3QJU0;Q68SN8;Q80WN2;Q8BJA5
Slfn5	Schlafen family member 5	0.0351338	0.95222	-0.251051	-0.154358	0.700664	2.98169	3.0411	4.25023	6.53537	5.3412	9.23945	5.46746	2.53611	2.50495	3.65442	2.41478	3.08871	3.09245	3.55399	4.33627	6.78486	ENSMUST00000108158	ENSMUSG00000054404	ENSMUST00000067443;ENSMUST00000108157;ENSMUST00000108158	ENSMUSP00000064819;ENSMUSP00000103792;ENSMUSP00000103793	F8WH72;Q148Z1;Q3V3H0;Q5QNT5;Q7TMA8;Q8CBA2
Ighv14-4		0.0352761	1.49951	0.241935	0.205121	0.242925	75.2928	75.5055	93.5082	244.179	361.385	181.022	197.922	134.693	95.2192	63.1926	80.3587	93.07	107.073	77.4068	85.1889	106.201	ENSMUST00000195706	ENSMUSG00000076666	ENSMUST00000103475;ENSMUST00000195706	ENSMUSP00000100256;ENSMUSP00000141226	A0A075B5S3;A0A0A6YVR1
Ddx58	Probable ATP-dependent RNA helicase DDX58	0.0359543	0.366183	-0.105469	0.0372638	0.369083	40.5365	41.8743	48.9872	54.0499	49.8878	60.4958	57.6019	40.1294	40.7439	42.2966	40.4709	44.7987	45.6201	48.3312	50.112	61.614	ENSMUST00000037907	ENSMUSG00000040296	ENSMUST00000037907;ENSMUST00000142055	ENSMUSP00000042433;ENSMUSP00000115052	A2AP28;A2AP29;Q6Q899;Q8C320;Q8C5I3;Q8C7T2
Pmepa1		0.0378554	0.372647	-0.525944	-0.272157	-0.278158	2.02524	1.91706	1.6782	2.40656	2.61273	2.53956	2.00935	1.27216	1.29241	1.37287	1.88061	1.76708	1.20184	1.42298	1.8011	1.27846	ENSMUST00000036248	ENSMUSG00000038400	ENSMUST00000036248;ENSMUST00000139306	ENSMUSP00000039950;ENSMUSP00000115534	A2APF4;A2APF5
Igkc		0.0379224	0.602778	0.216361	0.00333731	0.0546437	26343.2	20839.1	25236.7	33667.6	43087.1	35718.9	40264	22514.2	33848.4	25852.5	19454.5	25331.2	21802	24834.4	26744.1	22930.8	ENSMUST00000103410	ENSMUSG00000076609	ENSMUST00000103410	ENSMUSP00000100206	A0A075B5P2
Eme1	Crossover junction endonuclease EME1	0.0388577	0.873368	0.251008	0.0622188	-0.168393	1.40351	0.985333	1.40008	2.7179	2.03113	1.96353	2.38936	1.81579	1.49285	1.24455	1.22621	1.09198	1.4874	1.42225	1.09606	1.08944	ENSMUST00000039949	ENSMUSG00000039055	ENSMUST00000039949	ENSMUSP00000036361	Q8BJW7
Ackr4	Atypical chemokine receptor 4	0.039427	2.94598	1.88881	-0.038285	0.0414724	0.282461	0.122778	0.193205	1.67655	1.34936	1.28965	1.67241	1.30568	0.752351	0.390613	0.234844	0.0919909	0.269853	0.190095	0.196443	0.187598	ENSMUST00000188000	ENSMUSG00000079355	ENSMUST00000076147;ENSMUST00000188000	ENSMUSP00000075507;ENSMUSP00000140792	Q8C0M1;Q8QZW9;Q924I3
Pole	DNA polymerase epsilon catalytic subunit A	0.0402892	0.643622	0.149395	-0.0832623	0.096782	3.20515	3.5626	4.51688	7.02449	4.86895	5.70587	5.47814	4.95137	4.1478	3.56092	3.70039	3.57189	3.83287	3.00272	3.72959	4.12696	ENSMUST00000007296	ENSMUSG00000007080	ENSMUST00000007296;ENSMUST00000112481;ENSMUST00000112482	ENSMUSP00000007296;ENSMUSP00000108100;ENSMUSP00000108101	E9QAP5;E9QAP6;E9QKW1;Q9QX50;Q9WVF7
Nuf2	Kinetochore protein Nuf2	0.0411858	1.77744	0.960551	0.344117	0.493027	2.8182	1.29252	3.5366	11.4557	7.78825	6.57891	6.7987	6.41936	5.25183	2.91408	3.03111	2.75138	3.13919	2.95805	3.32511	3.19128	ENSMUST00000028000	ENSMUSG00000026683	ENSMUST00000028000;ENSMUST00000111368;ENSMUST00000192248;ENSMUST00000195342	ENSMUSP00000028000;ENSMUSP00000106999;ENSMUSP00000141319;ENSMUSP00000141427	A0A0A6YVY5;A0A0A6YW74;Q8BTK7;Q8VE05;Q99P69;Q9CST5
Gm7609		0.0411858	0.688499	0.0527488	-0.0548616	0.249959	4.7028	6.40196	4.56106	10.3412	8.49598	7.46982	6.9595	6.12945	4.8153	5.31277	5.25079	4.5823	5.22395	4.71988	5.8252	6.28915	ENSMUST00000113402
Serpina3g		0.0411858	0.597931	-0.273586	-0.0574191	0.016384	88.6512	69.0991	91.8254	125.369	101.907	128.529	140.785	55.7712	79.3668	73.8285	73.9225	89.5308	69.7287	84.0819	85.6727	79.113	ENSMUST00000043315	ENSMUSG00000041481	ENSMUST00000043315;ENSMUST00000171916	ENSMUSP00000041250;ENSMUSP00000129633	E9Q499;F2Z405
Cecr2		0.0420486	0.0454905	0.119751	0.0420841	1.08348	5.4177	6.09549	5.41714	8.08102	5.34014	4.80307	5.14763	6.88599	6.54666	5.29427	6.35865	5.48008	6.41145	5.06769	9.6283	14.3864	ENSMUST00000112686	ENSMUSG00000071226	ENSMUST00000100993;ENSMUST00000112686;ENSMUST00000129803;ENSMUST00000143563	ENSMUSP00000098556;ENSMUSP00000108306;ENSMUSP00000116993;ENSMUSP00000118542	E9Q2Z1;E9QA25;F6VR46;F7B218
Sgol1	Shugoshin-like 1	0.0424012	1.23059	0.292668	0.0872544	0.177778	1.12853	0.970302	1.26134	3.29786	2.83846	2.06655	2.28391	2.02545	1.55387	0.836199	1.24951	1.33956	1.14322	1.01721	1.30403	1.18349	ENSMUST00000024736	ENSMUSG00000023940	ENSMUST00000024736	ENSMUSP00000024736	Q3U4K4;Q588H1;Q8BKW2;Q9CXH7
Gm4955		0.0424012	0.774975	-0.0278982	0.09276	0.71653	79.267	66.5151	75.0166	101.409	112.21	139.613	152.769	63.5269	83.8951	70.3377	60.0479	86.1382	83.843	82.1389	104.048	136.215	ENSMUST00000037976	ENSMUSG00000037849	ENSMUST00000037976;ENSMUST00000160565;ENSMUST00000169797	ENSMUSP00000133809;ENSMUSP00000133946;ENSMUSP00000134646	G3UXS8;G3UY50;G3UZV2
Pola1	DNA polymerase alpha catalytic subunit	0.0424012	0.603069	0.279784	0.19481	0.227565	6.39337	6.06766	6.76694	10.4849	10.6212	8.68186	8.66326	8.66324	7.97368	7.05776	6.96701	8.22049	7.19918	6.97197	6.99794	7.80293	ENSMUST00000006856	ENSMUSG00000006678	ENSMUST00000006856	ENSMUSP00000006856	P33609
Mx1		0.0431372	2.33449	0.153647	0.277769	1.74368	1.68372	2.30145	3.90659	11.8664	8.54116	12.5786	18.0421	1.86757	3.86182	2.98566	1.173	3.4264	3.84504	5.17972	5.93015	11.2874	ENSMUST00000155233	ENSMUSG00000000386	ENSMUST00000023655;ENSMUST00000113768;ENSMUST00000135184;ENSMUST00000142883;ENSMUST00000155233	ENSMUSP00000023655;ENSMUSP00000109397;ENSMUSP00000114709;ENSMUSP00000138532;ENSMUSP00000138813	D3YV39;E9Q0J3;Q3UD61;S4R279;V9GWS9
Rmi2	RecQ-mediated genome instability protein 2	0.0431664	0.683048	0.399458	0.0629842	0.0974326	2.6758	2.32801	2.29512	4.77478	3.41698	3.63763	3.65467	3.6102	3.48404	2.70417	2.76852	2.39512	2.42271	2.55471	2.38786	2.74411	ENSMUST00000037913	ENSMUSG00000037991	ENSMUST00000037913;ENSMUST00000181721	ENSMUSP00000042676;ENSMUSP00000137986	Q3UPE3;Q3V2Y5
Ska3	Spindle and kinetochore-associated protein 3	0.0432219	0.847168	0.0524482	-0.286892	-0.233577	2.26801	2.10003	1.99327	4.39739	3.49913	3.78907	3.43181	3.07143	2.57952	1.37604	1.98606	1.67621	1.3396	1.99785	1.90912	1.64928	ENSMUST00000022536	ENSMUSG00000021965	ENSMUST00000022536	ENSMUSP00000022536	Q149T5;Q149T6;Q8C263
Tmem184b	Transmembrane protein 184B	0.0438102	0.560756	-0.0246307	-0.0139463	0.24515	15.604	17.0905	18.703	26.9177	18.5711	28.4556	26.646	15.9565	17.1635	17.8988	16.4449	15.7681	17.2599	18.1649	18.9201	21.0618	ENSMUST00000074991	ENSMUSG00000009035	ENSMUST00000074991;ENSMUST00000178522	ENSMUSP00000074518;ENSMUSP00000136416	Q3TY97;Q8BG09;Q8BJ02
Spc25	Kinetochore protein Spc25	0.0441758	0.795531	0.283572	-0.0364125	0.296424	4.46997	4.05734	4.20314	7.39562	7.09301	6.50464	8.26507	5.66236	5.75874	4.30636	4.14054	4.79971	3.62765	3.93231	5.09192	5.18662	ENSMUST00000005365	ENSMUSG00000005233	ENSMUST00000005365;ENSMUST00000112320;ENSMUST00000127243;ENSMUST00000149045;ENSMUST00000149643;ENSMUST00000167875	ENSMUSP00000005365;ENSMUSP00000107939;ENSMUSP00000117415;ENSMUSP00000120142;ENSMUSP00000120999;ENSMUSP00000128039	A2AUT1;A2AUT3;A2AUT4;Q3UA16;Q9D021;Q9D1K6
Dbf4	Protein DBF4 homolog A	0.0441758	0.573186	0.232294	-0.0355983	0.0295925	7.81068	7.0014	7.64822	12.0788	10.7718	11.0862	10.0361	9.23442	9.08782	8.331	6.76451	8.19977	7.27359	6.92762	7.62546	7.42746	ENSMUST00000171808	ENSMUSG00000002297	ENSMUST00000002368;ENSMUST00000163141;ENSMUST00000168500;ENSMUST00000171808	ENSMUSP00000002368;ENSMUSP00000129317;ENSMUSP00000132906;ENSMUSP00000132985	B7ZNS0;E9PW04;F7AV51;Q3TQP4;Q3V1K2;Q6NSQ1;Q9CXF2;Q9QZ41
Il9r	Interleukin-9 receptor	0.0441758	-0.00853886	-1.388	-0.602348	-0.69904	7.29344	8.34861	10.5464	9.0717	7.10722	9.63549	8.19815	2.96558	2.21469	5.61144	7.44975	5.51882	5.49034	4.56259	5.57435	4.91953	ENSMUST00000020518	ENSMUSG00000020279	ENSMUST00000020518;ENSMUST00000128311;ENSMUST00000142396;ENSMUST00000145401	ENSMUSP00000020518;ENSMUSP00000118204;ENSMUSP00000119185;ENSMUSP00000119557	A2AVE0;B7ZD65;F8WJ69;Q01114
Sel1l3	Protein sel-1 homolog 3	0.0443985	-1.2202	-0.3647	-0.0834787	-0.302925	0.688692	0.672293	0.626539	0.440679	0.275263	0.27739	0.175824	0.585683	0.40016	0.598106	0.750793	0.644361	0.564364	0.55435	0.618405	0.451129	ENSMUST00000031090	ENSMUSG00000029189	ENSMUST00000031090	ENSMUSP00000031090	E9QPJ6;Q148Y5;Q505D2;Q80TS8;Q8BMN0;Q8BYY3;Q8R0K7
Irgm2		0.0450883	0.698484	0.171523	0.183189	0.492628	19.9121	18.6268	21.3261	29.7045	26.7671	34.5921	37.3251	22.2123	22.4548	23.4434	19.4759	26.4456	21.5005	23.463	24.6922	30.9297	ENSMUST00000108836	ENSMUSG00000069874	ENSMUST00000058704;ENSMUST00000108836	ENSMUSP00000056001;ENSMUSP00000104464	E9PVI2;Q9Z1M2
I830077J02Rik	Transmembrane protein C1orf162 homolog	0.0450883	-0.410938	-0.884243	-0.215016	-0.354439	36.278	25.7378	29.9802	27.6858	21.4444	20.9836	21.0573	13.7697	18.8606	17.3237	26.3589	27.8628	23.2281	26.3377	26.0944	21.0338	ENSMUST00000098758	ENSMUSG00000074342	ENSMUST00000098758	ENSMUSP00000096354	B2RWJ4;Q3U7U4
Prg2	Bone marrow proteoglycan;Eosinophil granule major basic protein	0.0471105	0.661829	0.232716	-0.0549574	-0.64791	6.66285	5.11681	9.63432	10.8153	10.4104	11.0537	11.2272	7.72673	7.48694	9.24315	5.53595	8.07696	6.66407	6.16594	5.2889	3.55736	ENSMUST00000028467	ENSMUSG00000027073	ENSMUST00000028467	ENSMUSP00000028467	Q61878
Adar	Double-stranded RNA-specific adenosine deaminase	0.0473765	0.361843	-0.0713624	-0.0844636	0.240674	33.5818	31.573	35.6457	41.915	36.3639	45.9456	46.1845	32.9743	36.0066	28.4908	31.1386	31.754	31.4984	32.1231	36.9316	41.3534	ENSMUST00000107405	ENSMUSG00000027951	ENSMUST00000029563;ENSMUST00000098924;ENSMUST00000107405;ENSMUST00000118341;ENSMUST00000121094	ENSMUSP00000029563;ENSMUSP00000096525;ENSMUSP00000103028;ENSMUSP00000112969;ENSMUSP00000113453	O70375;Q80UZ6;Q8C222;Q99MU2;Q99MU3;Q99MU4;Q99MU7
Tlr7	Toll-like receptor 7	0.0473765	0.351005	-0.442451	-0.351126	0.238618	11.2889	12.458	8.7085	11.6333	15.0815	12.5623	14.7605	6.90525	8.79671	8.31798	6.72718	8.66876	8.83078	9.54385	11.2961	13.7074	ENSMUST00000112161	ENSMUSG00000044583	ENSMUST00000060719;ENSMUST00000112161;ENSMUST00000112164;ENSMUST00000137492;ENSMUST00000145284	ENSMUSP00000061853;ENSMUSP00000107787;ENSMUSP00000107789;ENSMUSP00000114305;ENSMUSP00000120922	A2AHJ1;A2AHJ2;P58681;Q923I1
Ticrr	Treslin	0.0474247	0.879439	0.249634	-0.0379096	0.194917	1.06425	1.01029	1.42431	3.02356	1.82389	1.88077	1.82714	1.75895	1.42812	1.06554	1.15765	1.11542	1.13456	1.08267	1.28562	1.31588	ENSMUST00000035977	ENSMUSG00000046591	ENSMUST00000035977	ENSMUSP00000041377	B2RY55;Q8BQ33;Q8C9N4;Q8CCI2
Gca	Grancalcin	0.0481153	0.791108	0.249738	0.134995	0.230424	2.67158	2.40522	1.94256	3.9004	3.98577	3.74601	4.20277	2.51197	3.22745	2.67972	2.11305	3.10171	2.47087	2.57951	2.75048	2.61817	ENSMUST00000028257	ENSMUSG00000026893	ENSMUST00000028257	ENSMUSP00000028257	Q8BL53;Q8K3Z6;Q8VC88
Ifi27		0.0481829	0.591622	0.0772275	0.0285675	0.409023	50.6129	54.3081	48.0211	79.0853	66.4685	77.378	87.8424	50.5123	49.3159	60.2057	49.6198	45.2039	52.4707	55.4271	65.0726	68.7581	ENSMUST00000153670	ENSMUSG00000064215
Sult6b1	Sulfotransferase;Sulfotransferase 6B1	0.0483366	0.833856	-0.259746	-0.193602	0.375839	1.23121	1.10863	0.912972	2.028	1.40131	2.11188	2.16257	0.923627	1.09425	0.735411	1.0029	0.758746	0.871114	1.1575	1.23827	1.53628	ENSMUST00000169544	ENSMUSG00000038045	ENSMUST00000042683;ENSMUST00000159710;ENSMUST00000169544	ENSMUSP00000038282;ENSMUSP00000124309;ENSMUSP00000132823	E0CYC7;E9QNJ5;P0CC03
Iigp1	Interferon-inducible GTPase 1	0.0492682	1.50729	0.0767246	0.23181	0.387156	3.4197	2.09659	1.44917	7.41511	4.52737	6.18243	6.76001	2.28712	2.13026	2.58661	1.8448	3.39404	1.93319	3.53154	3.08736	2.56731	ENSMUST00000066912	ENSMUSG00000054072	ENSMUST00000032473;ENSMUST00000066912	ENSMUSP00000032473;ENSMUSP00000063390	Q9QZ85;Q9Z1M3
Igkv1-122		0.0492801	-1.31826	0.208751	0.109008	-0.0701054	50.8822	39.9752	55.317	30.8118	14.7484	15.7829	21.9891	79.1643	39.7622	51.0569	45.0929	52.1251	49.0909	52.3736	54.0372	38.4794	ENSMUST00000103314	ENSMUSG00000095497
Znf518a	Zinc finger protein 518A	0.0507489	-0.366582	0.172771	0.149937	0.290915	18.9712	19.8344	14.8673	12.1551	16.5302	12.757	13.0974	19.7021	19.9191	21.2124	19.0134	21.7369	20.0523	18.1237	20.4515	22.4025	ENSMUST00000050092	ENSMUSG00000049164	ENSMUST00000050092	ENSMUSP00000055956	B2RRF6;Q9CSF6
Gm14548		0.0513142	-0.673527	0.00908095	0.00782123	-0.355036	9.5199	7.82304	7.75126	6.44312	5.36113	4.90218	4.13684	7.79635	7.85444	9.88605	8.01981	9.78325	8.11424	7.59141	7.19002	5.72679	ENSMUST00000070639	ENSMUSG00000074417	ENSMUST00000070639	ENSMUSP00000070073	E9Q1Z6
Sgol2	Shugoshin-like 2	0.0514845	0.868676	0.499303	-0.0627132	0.188509	1.70316	1.18516	1.19021	3.37296	2.26899	1.93521	2.27085	2.30202	2.0906	1.46563	1.34869	1.34937	1.31309	1.1263	1.53189	1.47823	ENSMUST00000027202	ENSMUSG00000026039	ENSMUST00000027202	ENSMUSP00000027202	Q7TSY8;Q811I4;Q8C9C4;Q8CGJ4;Q9CS55
Dlgap5		0.0518562	0.65581	0.213262	-0.148465	0.0577216	3.29705	3.41071	4.04489	7.90616	4.80735	4.75813	5.2149	4.69394	4.49444	3.47327	3.20134	3.48338	3.04251	3.13662	3.70561	3.62046	ENSMUST00000043296	ENSMUSG00000037544
Nebl		0.0518562	0.209186	-0.744329	0.0856628	-0.000701852	13.8584	10.5811	11.7164	11.8244	16.6668	12.5117	14.8009	6.66429	6.51545	8.29652	12.3359	16.8028	11.9473	9.80254	12.0366	11.6088	ENSMUST00000150194	ENSMUSG00000053702
Mms22l	Protein MMS22-like	0.0519778	1.0128	0.633951	0.52798	0.698936	2.35067	1.79712	2.71509	5.16366	3.60577	4.45398	4.85973	3.61386	3.55202	3.46768	2.99274	3.53704	3.55823	2.95908	3.42691	3.80417	ENSMUST00000108222	ENSMUSG00000045751	ENSMUST00000050446;ENSMUST00000108222;ENSMUST00000131282;ENSMUST00000138567;ENSMUST00000154496;ENSMUST00000172622	ENSMUSP00000057715;ENSMUSP00000103857;ENSMUSP00000133658;ENSMUSP00000133800;ENSMUSP00000134140;ENSMUSP00000134736	B1AUR6;B7ZN61;D3YXA0;G3UXE4;G3UXR9;G3UYM2;G5E925;G8JL47;Q6R5F9;Q80UT0
Slfn8		0.0519778	0.514664	-0.0450584	-0.138708	0.481775	12.0736	15.9728	15.4212	20.3843	15.6121	23.7601	22.2902	14.3975	12.7921	15.1299	13.2939	11.7345	13.3777	13.7231	17.1229	22.9027	ENSMUST00000130822	ENSMUSG00000035208	ENSMUST00000038141;ENSMUST00000092838;ENSMUST00000108152;ENSMUST00000130822;ENSMUST00000131883	ENSMUSP00000040060;ENSMUSP00000090513;ENSMUSP00000103787;ENSMUSP00000114417;ENSMUSP00000121831	A0A0A0MQG0;B1ARD8;E9Q0R4;F6RTS1
		0.0528235	0.995814	-0.150528	0.0754164	0.995267	0.719063	0.781998	0.641317	2.01332	1.06249	1.29283	1.40233	0.57783	0.555204	0.846699	0.617292	0.598421	0.761754	1.11379	1.12905	1.74631	ENSMUST00000182880
Mcm5	DNA helicase	0.0528236	0.555289	0.0736928	0.035219	0.0197596	28.4691	28.1184	36.1142	53.016	41.363	41.2465	42.9591	35.7027	35.0491	27.8618	29.4504	34.9985	30.2315	31.1397	29.6023	31.7771	ENSMUST00000164309	ENSMUSG00000005410	ENSMUST00000164309	ENSMUSP00000126135	Q52KC3
Fancd2	Fanconi anemia group D2 protein homolog	0.0543155	0.701204	0.302928	-0.123464	0.16698	1.66653	1.37078	1.87671	3.27688	2.16016	2.49869	2.58087	2.39631	2.1097	1.65419	1.41295	1.70182	1.65775	1.23561	1.83678	1.75996	ENSMUST00000036340	ENSMUSG00000034023	ENSMUST00000036340;ENSMUST00000123738	ENSMUSP00000045667;ENSMUSP00000122091	F7CAP1;Q80V62;Q9CWC7
Lmo7		0.0546327	1.57308	0.743066	0.207611	-0.128414	0.629019	0.388244	0.608482	1.52941	1.17345	1.75121	1.88178	1.05252	1.16022	0.596593	0.521123	0.718451	0.658602	0.566517	0.429011	0.53113	ENSMUST00000159806	ENSMUSG00000033060	ENSMUST00000100337;ENSMUST00000159026;ENSMUST00000159258;ENSMUST00000159314;ENSMUST00000159597;ENSMUST00000159806	ENSMUSP00000097910;ENSMUSP00000123706;ENSMUSP00000124300;ENSMUSP00000124349;ENSMUSP00000124605;ENSMUSP00000125465	E0CZD8;E9PYF4;E9PYI7;F6TFN2;F6VG99;Q3UPW3
Orc1	Origin recognition complex subunit 1	0.0551436	0.768885	0.432918	-0.160648	0.00886436	0.814548	0.788381	1.34544	1.94026	1.73341	1.4807	1.32324	1.30632	1.16371	1.45214	0.925475	0.933684	0.80995	0.744101	0.890217	1.00285	ENSMUST00000102744	ENSMUSG00000028587	ENSMUST00000102744	ENSMUSP00000099805	A2A8R3;Q9Z1N2
Lmnb1	Lamin-B1	0.0551436	0.641051	0.24828	0.0259072	0.116741	32.3042	28.0495	31.3163	57.3887	41.2089	43.4664	46.8765	42.7768	40.7745	28.16	30.6194	32.1359	30.8776	30.2796	32.1216	33.0914	ENSMUST00000025486	ENSMUSG00000024590	ENSMUST00000025486	ENSMUSP00000025486	P14733;Q61791
Kifc1	Kinesin-like protein KIFC1	0.055498	1.21965	0.379295	-0.186966	0.0824473	2.6734	1.73056	3.00362	8.37907	4.87375	4.78295	4.78235	4.51559	3.68804	1.89572	2.08101	2.0143	2.12843	2.19565	2.69349	2.33956	ENSMUST00000173492	ENSMUSG00000079553	ENSMUST00000114361;ENSMUST00000173386;ENSMUST00000173492;ENSMUST00000173982	ENSMUSP00000110001;ENSMUSP00000133520;ENSMUSP00000133758;ENSMUSP00000134572	G3UX22;G3UXN2;O08671;O35230;Q497Y3;Q4A1N2;Q6PG90;Q8BV06;Q99L84;Q9JKZ0;Q9QWT9
Tap1	Antigen peptide transporter 1	0.055498	0.475546	-0.101932	-0.0359342	0.303422	109.742	106.366	123.49	166.042	117.011	173.314	170.029	104.093	115.268	100.416	106.382	113.503	114.748	105.295	129.846	145.442	ENSMUST00000170086	ENSMUSG00000037321	ENSMUST00000041633;ENSMUST00000170086;ENSMUST00000171148	ENSMUSP00000039264;ENSMUSP00000128401;ENSMUSP00000130189	F6QHF1;P21958;Q3TBA3;Q62427
Brip1	Fanconi anemia group J protein homolog	0.0555882	0.656166	0.243908	0.0405103	0.0894845	1.60927	1.50937	1.38963	2.91018	2.52991	1.98641	1.99904	2.05213	1.71757	1.65342	1.57192	1.35948	1.58017	1.67463	1.61285	1.53438	ENSMUST00000044423	ENSMUSG00000034329	ENSMUST00000044423	ENSMUSP00000043108	Q5SXJ3;Q8BJQ8;Q8BKI6
Adora2a	Adenosine receptor A2a	0.0558877	-0.46357	0.0278353	-0.0139696	0.168102	8.71363	8.63391	8.11607	6.05008	5.63639	6.34631	6.23267	8.38413	10.1671	7.82895	8.11495	8.8987	8.33474	8.17453	9.23597	9.56299	ENSMUST00000105420	ENSMUSG00000020178	ENSMUST00000105420	ENSMUSP00000101060	Q2NLC1;Q60613
		0.0560709	-0.259233	-0.0520905	-0.07741	-0.949396	3.89275	5.29789	4.10075	3.16954	4.2223	3.74552	3.41486	4.57904	3.61683	4.70511	4.67508	3.7601	3.84172	4.34908	2.49142	2.0084	ENSMUST00000141029
Ccnb1	G2/mitotic-specific cyclin-B1	0.0562738	1.25586	0.520447	-0.192617	0.155193	4.32892	2.45727	4.80313	10.9904	8.69534	7.73761	7.89856	5.9567	6.73936	3.88052	3.43784	4.98914	2.73595	2.33525	4.33557	3.82968	ENSMUST00000072119	ENSMUSG00000041431	ENSMUST00000072119;ENSMUST00000091295;ENSMUST00000174038	ENSMUSP00000071989;ENSMUSP00000088841;ENSMUSP00000133962	G3UY65;P24860;Q68EM3
Aunip	Aurora kinase A and ninein-interacting protein	0.0570287	1.30797	0.210285	0.0589627	-0.318102	0.710521	0.799786	1.20997	2.79761	2.05617	1.85272	2.1347	1.29036	1.05159	0.804636	0.582146	1.18698	0.937804	1.06961	0.863685	0.560052	ENSMUST00000105866	ENSMUSG00000078521	ENSMUST00000105866	ENSMUSP00000101492	B2RR86;E9Q6Z5
Znf112	Zinc finger protein 112	0.0574071	4.79666	4.72617	3.88039	4.81035	0	0	0.102457	0.45592	0.196562	0.495627	0.385558	0.340234	0.287335	0.453791	0.377627	0.0917922	0.173412	0.224641	0.295045	0.453979	ENSMUST00000120006	ENSMUSG00000052675	ENSMUST00000005413;ENSMUST00000120006	ENSMUSP00000005413;ENSMUSP00000113031	D3Z7D1;E9QP25;Q0VAW7;Q9R163
Mcm4	DNA replication licensing factor MCM4	0.0574071	0.424896	0.146912	0.0311291	0.0935701	31.9783	30.4901	35.1737	45.1718	42.3879	40.7683	43.5213	35.9118	37.6465	35.6384	30.4627	36.0268	32.1736	34.1404	33.3308	35.0334	ENSMUST00000023353	ENSMUSG00000022673	ENSMUST00000023353	ENSMUSP00000023353	O89056;P49717
Ighv1-5		0.0578373	0.83885	0.42988	-0.148661	-0.0538139	49.0012	52.885	51.0326	85.2159	109.265	85.7151	95.1655	45.0493	109.543	61.6296	44.6154	46.8567	48.5019	37.047	49.0762	48.2033	ENSMUST00000191803	ENSMUSG00000096499	ENSMUST00000103494;ENSMUST00000191803	ENSMUSP00000100275;ENSMUSP00000141537	A0A075B5T5;A0A0A6YWG2
Rec8	Meiotic recombination protein REC8 homolog	0.0578373	0.0781573	-0.746005	-0.320221	0.187115	2.72198	2.16882	2.70573	3.17339	3.03414	2.03863	2.40642	1.5029	1.30908	1.76048	2.25272	2.13596	1.81608	1.85938	2.80379	2.85242	ENSMUST00000002395	ENSMUSG00000002324	ENSMUST00000002395	ENSMUSP00000002395	Q3UIN9;Q8C5S7;Q9JK52
Polh	DNA polymerase eta	0.0583122	0.574933	0.235414	0.113805	0.128046	13.6743	12.6981	14.1489	22.2925	18.2835	20.0282	18.8556	18.4871	15.9206	14.0527	13.2789	17.2897	14.6505	13.3462	14.3302	14.7483	ENSMUST00000024749	ENSMUSG00000023953	ENSMUST00000024749	ENSMUSP00000024749	Q9JJJ2;Q9JJN0
Lmo7		0.0601736	1.30702	0.716972	-0.204688	-0.0789916	0.510961	0.282252	0.359245	1.27237	0.698388	1.06892	0.724867	0.650794	0.537778	0.688755	0.380556	0.433987	0.290433	0.226634	0.452874	0.266929	ENSMUST00000100337	ENSMUSG00000033060	ENSMUST00000100337;ENSMUST00000159026;ENSMUST00000159258;ENSMUST00000159314;ENSMUST00000159597;ENSMUST00000159806	ENSMUSP00000097910;ENSMUSP00000123706;ENSMUSP00000124300;ENSMUSP00000124349;ENSMUSP00000124605;ENSMUSP00000125465	E0CZD8;E9PYF4;E9PYI7;F6TFN2;F6VG99;Q3UPW3
Aspm	Abnormal spindle-like microcephaly-associated protein homolog	0.0601736	0.970527	0.550474	-0.139876	0.160892	1.2014	1.20371	1.31501	3.80647	2.26547	2.07921	1.81176	2.33312	2.03166	1.31247	1.18251	1.02538	1.36963	0.961878	1.28615	1.44909	ENSMUST00000053364	ENSMUSG00000033952	ENSMUST00000053364	ENSMUSP00000059159	B1ARM7;O88482;Q8BJI8;Q8BKT4;Q8CJ27
		0.0601736	0.420044	-0.135152	-0.184542	-0.00905914	79.1368	86.6748	96.1035	122.637	90.68	120.817	128.947	97.4302	73.4264	71.7762	84.1159	68.6504	77.6292	75.7806	83.9171	86.6263	ENSMUST00000173975
Gm4245		0.0601736	-0.362755	0.302682	0.0726034	0.0461086	9.24096	10.0023	7.70414	6.78042	8.04563	6.44381	6.21959	12.5812	9.84133	11.1543	9.44354	10.1252	9.55974	8.42197	8.31016	9.94096	ENSMUST00000108949	ENSMUSG00000078898;ENSMUSG00000089756;ENSMUSG00000095199;ENSMUSG00000095545	ENSMUST00000108949;ENSMUST00000108997;ENSMUST00000109018;ENSMUST00000109027;ENSMUST00000109047;ENSMUST00000109048;ENSMUST00000178443;ENSMUST00000179061	ENSMUSP00000104577;ENSMUSP00000104625;ENSMUSP00000104646;ENSMUSP00000104655;ENSMUSP00000104675;ENSMUSP00000104676;ENSMUSP00000136479;ENSMUSP00000136521	A2ART1;A2ART2
Incenp	Inner centromere protein	0.0602806	0.496773	0.150355	-0.0977307	-0.0395594	15.8053	13.592	15.176	27.0339	17.6502	19.5464	19.3163	19.2561	16.7147	14.3202	14.4287	13.6234	14.1974	13.091	14.6326	13.8212	ENSMUST00000025562	ENSMUSG00000024660	ENSMUST00000025562	ENSMUSP00000025562	Q7TN28;Q8BGN4;Q8CGI4;Q9WU62
Slc9a9	Sodium/hydrogen exchanger 9	0.060821	-2.33006	-1.117	0.307034	-0.68757	4.83744	4.89177	3.71351	2.57715	0.661154	0.536444	0.614941	2.5707	0.901983	3.8236	4.50713	6.38839	5.09294	6.19634	3.54155	2.08764	ENSMUST00000033463	ENSMUSG00000031129	ENSMUST00000033463	ENSMUSP00000033463	Q3U0X0;Q8BZ00
Rgcc	Regulator of cell cycle RGCC	0.062375	1.46074	0.542593	-0.196732	-0.258704	3.82268	1.2083	3.17164	8.46443	5.4252	6.22669	7.19692	4.27915	4.71005	2.28526	2.02005	2.53483	1.79518	2.14847	2.21355	1.83847	ENSMUST00000022595	ENSMUSG00000022018	ENSMUST00000022595	ENSMUSP00000022595	Q9D0U0;Q9DBX1
Mfhas1	Malignant fibrous histiocytoma-amplified sequence 1 homolog	0.0624754	-0.202523	-0.52303	-0.0879786	0.00244784	21.0035	16.2214	17.6063	14.0579	14.4739	17.656	16.1697	13.375	12.5155	12.5414	16.4213	17.9603	16.4691	17.5386	18.8802	17.0425	ENSMUST00000037666	ENSMUSG00000070056	ENSMUST00000037666	ENSMUSP00000044135	Q3TAN2;Q3V1N1;Q8C4N5
		0.0626535	0.461903	0.0431789	0.0210683	-0.0252093	8.06224	8.8329	8.38878	11.4246	11.3667	11.1309	11.7722	9.50851	8.15563	8.71869	8.96505	7.43483	8.80771	9.01075	7.83551	8.49375	ENSMUST00000174625
Evc	Ellis-van Creveld syndrome protein homolog	0.0627161	2.74073	0.923473	-2.0586	-0.536325	0.132603	0.102841	0.0959796	0.809097	0.629744	0.724129	0.815177	0.40661	0.371668	0.0627442	0.0886007	0.0185467	0	0.0665686	0.0976286	0.054688	ENSMUST00000031005	ENSMUSG00000029122	ENSMUST00000031005;ENSMUST00000114148;ENSMUST00000114154;ENSMUST00000139550;ENSMUST00000146568	ENSMUSP00000031005;ENSMUSP00000109785;ENSMUSP00000109791;ENSMUSP00000114825;ENSMUSP00000120191	D3YUJ0;E9Q2E6;E9QPK2;F6X0M4;F6Z2D6;P57680
Mcm10	Protein MCM10 homolog	0.0649137	1.36763	0.376377	0.0732382	0.171347	1.24197	0.847615	1.96727	5.02274	2.9815	2.86235	2.58871	2.28279	1.74353	1.18114	1.57626	1.25093	1.36307	1.19565	1.35798	1.47606	ENSMUST00000027980	ENSMUSG00000026669	ENSMUST00000027980;ENSMUST00000102985	ENSMUSP00000027980;ENSMUSP00000100050	Q0VBD2;Q505F3;Q8BMJ1;Q8BYA7
Nt5c3;Nt5c3a	Cytosolic 5'-nucleotidase 3A	0.0659106	0.650862	0.00864839	0.133017	0.436696	23.1216	22.4647	26.5247	33.0418	36.2029	38.6417	41.4025	22.6393	29.2237	21.6834	22.4113	32.0783	25.0183	25.8888	30.1995	33.9165	ENSMUST00000101367	ENSMUSG00000029780	ENSMUST00000031793;ENSMUST00000101367;ENSMUST00000152447	ENSMUSP00000031793;ENSMUSP00000098918;ENSMUSP00000138606	Q8CI05;Q9D020;Q9D0D9;S4R2D9
Klhl6	Kelch-like protein 6	0.0660613	0.358216	-0.0836317	-0.0409587	0.0498329	132.248	112.553	118.577	148.169	159.165	148.051	155.624	113.289	115.621	116.713	119.862	134.9	116.973	99.2824	125.698	121.011	ENSMUST00000058839	ENSMUSG00000043008	ENSMUST00000058839;ENSMUST00000165530;ENSMUST00000166801	ENSMUSP00000053023;ENSMUSP00000130755;ENSMUSP00000133197	E9QAK3;F6T3Y1;Q497G3;Q6V595
		0.0663989	-0.386387	-1.23796	-0.262694	-0.522448	13.8798	12.562	13.0311	13.153	10.9382	7.42909	10.2311	5.75029	6.36505	4.39155	11.9883	9.054	9.70621	11.7461	10.1774	8.04277	ENSMUST00000126230
		0.0668139	1.23185	0.156196	0.45394	0.745963	2.78219	6.36067	4.489	9.83857	9.77571	11.0901	9.71379	5.0886	5.83258	3.70701	5.34488	6.5454	5.38172	6.05162	5.70956	8.9178	ENSMUST00000136109
Melk	Maternal embryonic leucine zipper kinase	0.0673519	1.0613	0.200429	-0.0701719	-0.147154	1.62896	1.03841	1.67273	3.72356	2.64922	2.80911	2.59849	2.0497	2.16796	0.99923	1.36453	1.49905	1.38176	1.15321	1.33693	1.18497	ENSMUST00000045607	ENSMUSG00000035683	ENSMUST00000045607;ENSMUST00000125708;ENSMUST00000137703	ENSMUSP00000043806;ENSMUSP00000118359;ENSMUSP00000120242	A2ALQ9;A2ALR0;Q3TPU1;Q61804;Q61846;Q6ZQH6
Fah	Fumarylacetoacetase	0.0720538	0.59858	0.247622	-0.0876335	-0.00201387	4.60515	3.60057	4.55188	5.93162	6.19585	6.36138	6.86761	4.76146	5.28234	5.13928	3.6393	3.95417	4.19904	4.02844	4.31883	4.01116	ENSMUST00000032865	ENSMUSG00000030630	ENSMUST00000032865;ENSMUST00000128460	ENSMUSP00000032865;ENSMUSP00000121439	D3Z2R9;P35505;Q3TY87;Q9QW65
Pawr	PRKC apoptosis WT1 regulator protein	0.0722952	2.59849	1.61045	0.144796	1.23203	0.174911	0.0874823	0.11226	1.12793	0.837827	0.638819	0.568185	0.637166	0.392419	0.235458	0.20449	0.0949089	0.0888053	0.179267	0.283396	0.298676	ENSMUST00000095313	ENSMUSG00000035873	ENSMUST00000095313	ENSMUSP00000092951	Q0ZHI4;Q2HYJ1;Q925B0
Ighv1-53		0.0722952	0.850555	-0.040179	0.0353759	-0.053943	279.385	213.332	240.168	370.132	696.082	423.289	386.081	275.866	205.019	214.517	225.831	225.509	292.586	209.584	254.503	211.53	ENSMUST00000103523	ENSMUSG00000093894	ENSMUST00000103523	ENSMUSP00000100304	A0A075B5W3
Sumf1	Sulfatase-modifying factor 1	0.0722952	0.451488	0.0459966	0.0857362	0.307445	20.7903	17.283	19.1691	25.1778	25.643	25.1728	26.5777	19.1484	21.1757	19.2859	18.8718	22.1166	20.0677	19.6033	22.2098	24.2634	ENSMUST00000032191	ENSMUSG00000030101	ENSMUST00000032191;ENSMUST00000167338;ENSMUST00000169446;ENSMUST00000172188	ENSMUSP00000032191;ENSMUSP00000127537;ENSMUSP00000130061;ENSMUSP00000132321	E9Q0Z7;E9Q265;F6QZU1;Q3TTT6;Q3TXM8;Q3U9A5;Q8R0F3
		0.0722952	0.430621	0.636487	0.0111768	-0.0737545	161.539	121.275	144.448	172.031	227.378	187.983	204.451	240.108	240.752	170.196	120.131	140.559	143.566	139.961	142.356	124.764	ENSMUST00000103396
Rgs9	Regulator of G-protein signaling 9	0.0724065	2.5077	1.35828	0.369048	0.461848	0.107375	0.182038	0.141455	0.857329	0.626394	0.956505	0.886491	0.645304	0.416121	0.195592	0.175397	0.218234	0.199089	0.146706	0.192219	0.194842	ENSMUST00000106706	ENSMUSG00000020599	ENSMUST00000020920;ENSMUST00000103062;ENSMUST00000106704;ENSMUST00000106706	ENSMUSP00000020920;ENSMUSP00000099351;ENSMUSP00000102315;ENSMUSP00000102317	A1L352;A2A6V6;A2A6V9;O54828;Q9Z0S0
Papd7	Non-canonical poly(A) RNA polymerase PAPD7	0.0724743	0.409718	-0.0755471	-0.0754599	0.201493	7.05073	7.66973	7.93629	9.89663	8.62412	10.6298	10.4251	7.5498	7.64182	6.58454	6.80831	7.54927	6.93825	7.31588	7.57122	9.65516	ENSMUST00000044081	ENSMUSG00000034575	ENSMUST00000044081	ENSMUSP00000040757	G3X948;Q6PB75
		0.0726909	5.82068	6.85305	6.29847	6.00043	0.278847	0	0	0.476826	1.24833	0.273429	1.1726	1.50426	1.09937	1.64593	1.06749	1.39438	0.420811	1.23078	0.650187	0.86829	ENSMUST00000046769
Cenpe	Kinesin-like protein	0.073325	1.02152	0.640566	-0.00392	0.137481	3.00908	2.35393	2.08982	7.32838	4.43503	4.34935	4.08386	5.66559	3.55713	2.89502	2.62728	2.60401	2.66965	1.96589	2.79387	2.5363	ENSMUST00000062893	ENSMUSG00000045328	ENSMUST00000062893	ENSMUSP00000057938	E9QKK1
Amica1	Junctional adhesion molecule-like	0.0740497	0.386839	-0.175164	0.0176422	0.287844	11.0391	9.96527	12.1623	15.8865	13.4164	13.6535	13.9724	9.36759	11.3807	8.98739	10.3519	10.9453	11.7286	11.4966	12.4931	14.0818	ENSMUST00000050020	ENSMUSG00000048534	ENSMUST00000050020	ENSMUSP00000052033	E9QNV7;Q5DTC4;Q80UL9
Mcm3	DNA replication licensing factor MCM3	0.0743747	0.508946	0.0927698	-0.00253988	0.104311	32.0799	27.1682	37.303	53.1761	39.134	43.8809	43.8235	35.5236	36.7144	31.2449	31.339	33.828	32.8316	29.3134	32.8986	34.7707	ENSMUST00000053266	ENSMUSG00000041859	ENSMUST00000053266	ENSMUSP00000059192	P25206;Q61492
Whsc1	Histone-lysine N-methyltransferase NSD2	0.0743747	0.411024	-0.0513955	-0.138592	-0.0245087	7.1352	7.48245	7.57311	11.5848	8.70276	9.75312	8.90358	8.20358	6.47594	7.09111	6.65949	7.12891	6.63285	6.43226	6.85671	7.48802	ENSMUST00000058096	ENSMUSG00000057406	ENSMUST00000058096;ENSMUST00000066854;ENSMUST00000075812;ENSMUST00000114397;ENSMUST00000114399;ENSMUST00000137191;ENSMUST00000139845;ENSMUST00000141416;ENSMUST00000142080;ENSMUST00000155880	ENSMUSP00000058940;ENSMUSP00000067205;ENSMUSP00000075210;ENSMUSP00000110039;ENSMUSP00000110041;ENSMUSP00000115251;ENSMUSP00000117233;ENSMUSP00000121805;ENSMUSP00000122310;ENSMUSP00000123460	B3VCH6;D3Z229;D3Z3E0;D3Z3E4;F6S6G6;F6Y765;Q6ZPY1;Q7TSF5;Q811F0;Q8BVE8
Lhfpl4	Lipoma HMGIC fusion partner-like 4 protein	0.0747869	0.707597	0.374232	-0.357765	-0.331941	0.407309	0.496328	0.333973	0.814496	0.729307	0.661608	0.471905	0.803671	0.442239	0.431293	0.361794	0.248073	0.326288	0.343306	0.319103	0.317298	ENSMUST00000162280	ENSMUSG00000042873	ENSMUST00000162280	ENSMUSP00000124470	Q5DTS1;Q5U4E0;Q8BQU2
Ptpn14	Tyrosine-protein phosphatase non-receptor type 14	0.0747869	-0.0466238	-0.644586	-0.160254	-0.325163	8.00129	7.49608	8.8702	7.51487	7.33358	8.67265	7.3911	5.08689	4.26079	6.68238	7.90521	6.9037	6.76648	7.48604	6.87174	5.9117	ENSMUST00000097442	ENSMUSG00000026604	ENSMUST00000097442	ENSMUSP00000095051	G5E8M1;Q62130
		0.0751477	0.536694	-0.0693729	-0.0941938	0.213667	8.08187	8.30764	11.5971	12.463	11.1716	14.6698	14.5749	9.82941	8.88183	7.99543	8.67892	7.70766	8.26354	9.91221	9.71509	11.3838	ENSMUST00000145680
Olfr98	Olfactory receptor	0.0753271	0.67655	0.135552	-0.00247105	0.0466331	5.37464	8.32574	6.10441	10.1884	10.7068	10.4305	9.86748	8.1783	5.91293	7.57863	6.63816	5.95012	6.84451	6.24163	5.97884	7.31428	ENSMUST00000080759	ENSMUSG00000063660	ENSMUST00000080759	ENSMUSP00000094936	Q8VFD9
Zfp426;Znf426	Zinc finger protein 426	0.0769352	5.17407	7.0129	6.73809	6.76837	0	0	0	0.718959	0.927792	0	0.323808	0.85507	0.666338	0.521146	0.57143	0.223607	0.56165	1.2052	0.349042	0.859479	ENSMUST00000168095	ENSMUSG00000059475	ENSMUST00000080386;ENSMUST00000115562;ENSMUST00000163348;ENSMUST00000163427;ENSMUST00000164250;ENSMUST00000164799;ENSMUST00000164825;ENSMUST00000166005;ENSMUST00000167457;ENSMUST00000168095;ENSMUST00000169269;ENSMUST00000169558	ENSMUSP00000079250;ENSMUSP00000111224;ENSMUSP00000126446;ENSMUSP00000127045;ENSMUSP00000127914;ENSMUSP00000128843;ENSMUSP00000129727;ENSMUSP00000130120;ENSMUSP00000130309;ENSMUSP00000130945;ENSMUSP00000131005;ENSMUSP00000131467	E9PYE0;E9PZX9;E9Q775;E9Q7W5;E9Q8C8;E9Q951;E9Q9D9;G5E8Y1;G5E8Z9;Q5DTF7;Q8BJ29;Q8CIG1;Q8R1D1
2700029M09Rik	UPF0609 protein C4orf27 homolog	0.077651	0.581125	0.232313	0.2172	0.262703	35.032	29.6838	31.4088	47.4975	49.9107	43.8626	48.3414	38.1623	41.0333	34.3625	32.7582	42.886	36.5412	35.8614	37.5221	38.1481	ENSMUST00000037190	ENSMUSG00000038005	ENSMUST00000037190;ENSMUST00000136098;ENSMUST00000146863;ENSMUST00000149267	ENSMUSP00000047235;ENSMUSP00000117164;ENSMUSP00000118277;ENSMUSP00000119448	D6RFB7;D6RIJ8;Q8CFE2
Nusap1	Nucleolar and spindle-associated protein 1	0.0778472	0.798839	0.527149	-0.019775	0.235225	1.93073	1.16415	1.80723	3.0624	3.11167	2.54814	2.30727	2.29573	2.60792	2.10736	1.69255	1.6156	1.42476	1.56278	1.64622	2.08401	ENSMUST00000028771	ENSMUSG00000027306	ENSMUST00000028771;ENSMUST00000068225	ENSMUSP00000028771;ENSMUSP00000068713	Q8C2L8;Q8C989;Q921Z0;Q9ERH4
Dll1	Delta-like protein 1	0.0780518	0.762566	0.283764	0.118012	0.503983	1.14964	1.08222	1.13531	1.54748	1.7575	2.24724	2.02946	1.42105	1.39167	1.33662	1.14009	1.17041	1.31177	1.24792	1.46463	1.68357	ENSMUST00000014917	ENSMUSG00000014773	ENSMUST00000014917	ENSMUSP00000014917	Q61483;Q6PFV7
Cdc25c	M-phase inducer phosphatase 3	0.078652	0.92047	0.210863	-0.517077	-0.297367	1.25239	0.980896	1.20025	3.30966	1.95549	1.73506	1.84299	1.85134	1.65859	0.766242	0.890183	0.84174	0.891399	0.57995	0.93494	0.888902	ENSMUST00000060710	ENSMUSG00000044201	ENSMUST00000060710	ENSMUSP00000055427	P48967;Q99KG6
Whsc1	Histone-lysine N-methyltransferase NSD2	0.078652	0.565615	0.172439	0.169867	0.253241	5.25528	5.43454	5.29937	7.86698	8.08114	7.45584	7.63018	6.63976	6.19651	5.47171	5.84858	6.64191	5.51889	6.01573	6.10419	6.4205	ENSMUST00000075812	ENSMUSG00000057406	ENSMUST00000058096;ENSMUST00000066854;ENSMUST00000075812;ENSMUST00000114397;ENSMUST00000114399;ENSMUST00000137191;ENSMUST00000139845;ENSMUST00000141416;ENSMUST00000142080;ENSMUST00000155880	ENSMUSP00000058940;ENSMUSP00000067205;ENSMUSP00000075210;ENSMUSP00000110039;ENSMUSP00000110041;ENSMUSP00000115251;ENSMUSP00000117233;ENSMUSP00000121805;ENSMUSP00000122310;ENSMUSP00000123460	B3VCH6;D3Z229;D3Z3E0;D3Z3E4;F6S6G6;F6Y765;Q6ZPY1;Q7TSF5;Q811F0;Q8BVE8
Dph5	Diphthine synthase	0.0788175	-0.107205	-0.613563	-0.201543	0.0134636	21.2276	18.1448	22.352	19.1477	16.8621	18.9426	20.4022	13.1317	14.3658	13.0261	19.3091	17.5389	17.6227	16.4905	21.795	19.0979	ENSMUST00000189799	ENSMUSG00000033554	ENSMUST00000043342;ENSMUST00000106505;ENSMUST00000185098;ENSMUST00000189799	ENSMUSP00000043730;ENSMUSP00000102114;ENSMUSP00000139249;ENSMUSP00000140958	Q6PAC5;Q8BG20;Q9CWQ0;V9GXP1
Lefty1	Left-right determination factor 1	0.0789991	0.922976	0.561203	-0.269177	0.0965	1.00433	0.775697	0.867692	2.53786	1.30554	1.54483	1.45781	1.30702	1.44273	1.19378	0.806542	0.925158	0.600407	0.606589	0.876703	0.978376	ENSMUST00000037361	ENSMUSG00000038793	ENSMUST00000037361	ENSMUSP00000041427	Q3V2A9;Q64280
Tpx2	Targeting protein for Xklp2	0.0792274	1.17987	0.165753	-0.180461	-0.227636	3.03734	2.52987	3.34484	9.28457	5.74664	5.58764	6.31547	5.37663	4.04456	1.72635	2.67233	2.69466	2.19401	2.88536	2.47986	2.4876	ENSMUST00000109816	ENSMUSG00000027469	ENSMUST00000028969;ENSMUST00000109816;ENSMUST00000164120;ENSMUST00000178997	ENSMUSP00000028969;ENSMUSP00000105441;ENSMUSP00000128888;ENSMUSP00000136457	A2APB8;Q3U500;Q6P9S6
		0.0862961	1.25877	0.782355	0.108745	0.372485	2.16823	2.35484	2.58774	9.16905	3.57767	6.25023	5.02359	4.5493	5.12387	2.91885	2.54061	2.59907	2.26631	2.66383	2.78104	3.29776	ENSMUST00000154332
		0.0887091	0.63017	-5.92387	-1.423	-0.033036	0.981643	0.714992	1.10509	1.2367	1.15091	2.65142	1.057	0.00610069	0	0	0.539654	0	1.1787	1.61117	0.56968	1.3728	ENSMUST00000092689
Gpc4	Glypican-4;Secreted glypican-4	0.0891725	-2.10046	-0.029957	0.0685467	-0.868346	1.02235	0.665586	0.523194	0.28419	0.303564	0.0793204	0.0885607	0.510207	0.693131	0.975633	0.758757	1.00798	0.561781	0.703319	0.609318	0.236163	ENSMUST00000033450	ENSMUSG00000031119	ENSMUST00000033450	ENSMUSP00000033450	P51655;Q923C8
Ca13	Carbonic anhydrase 13	0.0906768	1.05528	0.445369	0.00691015	0.155494	2.21019	1.79331	1.93103	5.4754	3.41437	3.41499	4.19194	2.96106	3.7902	1.77833	1.62445	2.39134	2.05257	1.90026	2.11386	2.2172	ENSMUST00000029071	ENSMUSG00000027555	ENSMUST00000029071	ENSMUSP00000029071	Q3UBM2;Q9D6N1
Daam1	Disheveled-associated activator of morphogenesis 1	0.0906768	0.4369	0.237179	-0.134205	-0.243653	1.70325	1.55718	1.93962	3.03867	2.26681	2.04188	1.98538	2.0529	2.2352	1.9076	1.56974	1.59506	1.44006	1.69183	1.44113	1.43206	ENSMUST00000085299	ENSMUSG00000034574	ENSMUST00000085299	ENSMUSP00000082406	Q3UHB4;Q6DFY0;Q6TAB8;Q80Y68;Q8BPM0;Q9CQQ2
Apobec1	C->U-editing enzyme APOBEC-1	0.0928889	0.220717	-0.156796	-0.193938	0.28336	38.6885	31.529	33.697	45.4603	40.6771	36.18	36.9677	27.8801	31.3513	34.9249	33.056	31.2242	28.6281	27.5851	39.8646	43.0212	ENSMUST00000112585	ENSMUSG00000040613	ENSMUST00000112585;ENSMUST00000112586;ENSMUST00000112587;ENSMUST00000147760	ENSMUSP00000108204;ENSMUSP00000108205;ENSMUSP00000108206;ENSMUSP00000116238	D3Z675;P51908;Q99L67
Rad54b	DNA repair and recombination protein RAD54B	0.095303	1.02993	0.634472	0.194924	0.409241	0.583258	0.728265	0.653952	1.84351	1.4254	1.04935	1.09456	1.36013	0.979364	0.81326	0.843518	0.73332	0.790198	0.632639	0.897614	0.816448	ENSMUST00000070755	ENSMUSG00000078773	ENSMUST00000070755;ENSMUST00000095145;ENSMUST00000108306;ENSMUST00000178725	ENSMUSP00000066977;ENSMUSP00000092767;ENSMUSP00000103942;ENSMUSP00000136561	A0A0A0MQB1;A2AIU9;A2AIV0;J3QN23;Q6PFE3
Zbp1	Z-DNA-binding protein 1	0.0956985	0.965068	-0.0584404	0.12229	0.62765	21.1146	18.5118	21.3938	47.3323	25.9227	42.9724	46.1362	19.2313	25.6985	14.9254	18.2571	25.4572	21.9569	21.8951	28.2995	33.8983	ENSMUST00000109116	ENSMUSG00000027514	ENSMUST00000029018;ENSMUST00000109116	ENSMUSP00000029018;ENSMUSP00000104744	A2APF7;Q8VE02;Q9D8B9;Q9QY24
Irf9	Interferon regulatory factor 9	0.0976748	0.793122	0.128441	0.201552	0.681732	36.0206	27.7465	40.4094	54.0346	50.625	57.4231	75.0885	34.3483	44.4719	35.5875	35.0728	43.3277	41.1465	38.2081	46.0455	63.9465	ENSMUST00000138037	ENSMUSG00000002325	ENSMUST00000130697;ENSMUST00000134863;ENSMUST00000138037	ENSMUSP00000119477;ENSMUSP00000120359;ENSMUSP00000120525	E9PZJ2;E9Q8M6;Q61179
Dusp16		0.0976748	0.0677967	-0.413802	-0.0611419	0.033938	15.7154	13.6963	15.0685	13.7607	14.7944	16.5125	16.13	11.1838	11.5993	10.969	13.582	15.9025	14.1289	13.2245	14.6289	15.2511	ENSMUST00000100857	ENSMUSG00000030203	ENSMUST00000100857;ENSMUST00000129433	ENSMUSP00000098419;ENSMUSP00000115925	F6UIK0;Q6PCP3
		0.101908	0.847823	0.596725	0.16403	-0.164122	5.51028	3.65859	4.28219	9.79994	10.1758	5.88843	6.76464	6.89994	7.38666	5.88453	4.31222	5.64076	5.43245	4.28957	3.9121	3.86981	ENSMUST00000139460
Trafd1	TRAF-type zinc finger domain-containing protein 1	0.101908	0.472331	-0.238189	0.0751886	0.243899	20.7487	15.7192	22.0438	28.5766	22.7402	27.7573	26.8801	17.1583	18.2759	14.4066	17.5902	20.8168	23.7741	19.3834	21.7336	23.3631	ENSMUST00000042312	ENSMUSG00000042726	ENSMUST00000042312;ENSMUST00000120784;ENSMUST00000146185;ENSMUST00000152265;ENSMUST00000155379	ENSMUSP00000047475;ENSMUSP00000113910;ENSMUSP00000115159;ENSMUSP00000117239;ENSMUSP00000118351	D3YWU1;D3YX05;D3Z5F4;Q3UDK1;Q8CFI8
Ncoa4		0.103298	-1.0782	-0.364292	0.384331	-0.648293	9.08362	8.20619	6.17774	6.33987	4.19149	2.51954	2.71597	4.73281	7.4653	5.79165	9.28959	12.3941	7.70951	10.2483	6.54025	3.60465	ENSMUST00000164341	ENSMUSG00000056234	ENSMUST00000111994;ENSMUST00000163336;ENSMUST00000164341;ENSMUST00000168034;ENSMUST00000168114;ENSMUST00000168334;ENSMUST00000168385;ENSMUST00000169722	ENSMUSP00000107625;ENSMUSP00000126071;ENSMUSP00000126222;ENSMUSP00000126780;ENSMUSP00000128739;ENSMUSP00000129422;ENSMUSP00000129917;ENSMUSP00000131253	E9PVM8;E9PWU9;E9PZ59;E9Q0D2;E9Q2H3;E9Q8Q4;Q5U4H9
Hmgb2	High mobility group protein B2	0.103756	0.776948	0.320645	0.079649	0.105923	65.1932	47.7944	63.2464	126.115	86.0363	88.0164	97.5086	81.2272	85.3889	57.131	57.7852	70.0555	63.8543	54.686	60.6242	62.8748	ENSMUST00000067925	ENSMUSG00000054717	ENSMUST00000067925	ENSMUSP00000065940	P30681;Q3UXT1;Q9EQD5
Mad2l1	Mitotic spindle assembly checkpoint protein MAD2A	0.104271	0.740108	0.448456	0.40491	0.139342	7.17353	6.08591	7.34969	10.6686	13.3519	11.0526	10.3373	10.6273	9.8694	7.98042	8.30959	11.4107	8.33871	8.36777	6.98781	7.91406	ENSMUST00000101343	ENSMUSG00000029910	ENSMUST00000101343;ENSMUST00000116605	ENSMUSP00000098897;ENSMUSP00000112304	Q9JI53;Q9Z1B5
Ighv1-58		0.10478	0.411201	1.21683	0.0946556	0.392128	26.5074	23.06	37.7615	36.6344	45.8781	43.183	32.5493	76.1219	79.4857	44.4167	28.9635	27.4093	29.9652	29.2966	34.6897	39.6813	ENSMUST00000103529	ENSMUSG00000095889	ENSMUST00000103529	ENSMUSP00000100310	A0A075B5W9
Mtnd4l	NADH-ubiquinone oxidoreductase chain 4L	0.106482	-0.29663	0.0632847	0.321059	0.0906577	3379.66	3697.11	3372.55	2488.58	3368.05	3082.96	3022.86	3250.14	3440.25	3844.52	3693.05	5032.79	4165.51	3602.64	3467.97	3920.83	ENSMUST00000084013	ENSMUSG00000065947	ENSMUST00000084013	ENSMUSP00000081021	P03903
		0.107011	0.504759	-0.176211	-0.20581	0.142373	21.4909	22.1405	33.1124	32.9964	31.1546	40.1785	38.9962	22.3135	23.2386	20.6891	21.6754	18.9595	21.8477	22.7798	25.4526	29.3626	ENSMUST00000148824
		0.107502	0.459836	-0.175544	-0.0690249	0.598317	7.37579	6.78376	5.55081	9.18114	6.76775	10.9922	9.17833	6.86566	5.06906	5.60715	5.99431	5.70241	5.94148	7.07952	9.35738	10.1677	ENSMUST00000117815
		0.107827	1.21819	0.399554	0.348642	0.8799	7.10582	9.11365	5.50312	26.0813	15.0171	16.1955	13.198	9.94177	8.4229	9.25068	9.69291	6.73865	10.4695	8.25593	12.0539	14.0251	ENSMUST00000162276
		0.10966	1.25517	0.547656	0.0141786	0.265638	2.08537	1.06359	3.2083	5.82053	4.15154	4.83103	3.62093	3.29599	2.80948	2.48655	1.98275	2.12981	1.67449	1.99127	2.09759	2.48204	ENSMUST00000093937
Cenpn	Centromere protein N	0.10966	0.613094	0.0401623	-0.0461927	-0.256652	3.5731	3.49854	4.44458	7.61201	5.51448	4.89324	5.3804	4.75183	4.4444	2.93425	3.8291	3.67091	3.73317	3.48023	3.40634	2.90909	ENSMUST00000034205	ENSMUSG00000031756	ENSMUST00000034205	ENSMUSP00000034205	Q6PE73;Q8R2W7;Q9CZW2
Phf3		0.109741	-0.400193	-0.0515888	1.16098	0.116011	5.91544	10.3759	7.73876	4.28985	9.03617	4.61869	6.37044	9.04001	5.31352	9.23153	17.6358	21.7539	14.6392	16.4837	6.4852	10.7087	ENSMUST00000186733	ENSMUSG00000048874	ENSMUST00000088310;ENSMUST00000186733;ENSMUST00000187968;ENSMUST00000188780;ENSMUST00000191064;ENSMUST00000191329	ENSMUSP00000085650;ENSMUSP00000139454;ENSMUSP00000139610;ENSMUSP00000139662;ENSMUSP00000140746;ENSMUSP00000140935	A0A087WNQ9;A0A087WP76;A0A087WRR9;A0A087WS81;B2RQG2
Gm5431		0.112875	0.626998	-0.0415762	-0.0626429	0.345138	2.84521	2.29385	2.31692	3.39153	3.33197	3.77539	4.7041	2.41626	2.87014	2.06591	2.19055	2.59817	2.14283	2.55021	2.63613	3.64074	ENSMUST00000109210	ENSMUSG00000058163	ENSMUST00000109209;ENSMUST00000109210;ENSMUST00000109212	ENSMUSP00000104832;ENSMUSP00000104833;ENSMUSP00000104835	A6PWD6;Q5NCB3
Rad54l	DNA repair and recombination protein RAD54-like	0.113284	1.12615	0.39042	-0.102649	0.0524076	0.850662	0.984444	1.42434	2.6126	2.73734	2.25678	1.69236	1.59887	1.77225	0.983254	0.950008	0.978492	0.942958	1.07384	0.979428	1.20064	ENSMUST00000102704	ENSMUSG00000028702	ENSMUST00000102704;ENSMUST00000102705	ENSMUSP00000099765;ENSMUSP00000099766	P70270;Q8BSR5;Q8C2C4;Q8K3D4
Pml	Protein PML	0.113284	0.581867	0.0781215	0.130443	0.402691	37.4592	45.2986	49.2144	56.0144	60.81	74.971	67.2113	47.0816	46.8813	46.141	41.9648	49.9034	44.8309	55.5301	51.3613	63.1568	ENSMUST00000085673	ENSMUSG00000036986	ENSMUST00000085673;ENSMUST00000114136;ENSMUST00000124063;ENSMUST00000124982;ENSMUST00000126690;ENSMUST00000130459;ENSMUST00000135310;ENSMUST00000148301;ENSMUST00000153820	ENSMUSP00000082816;ENSMUSP00000109771;ENSMUSP00000116787;ENSMUSP00000118232;ENSMUSP00000118955;ENSMUSP00000120620;ENSMUSP00000121330;ENSMUSP00000121380;ENSMUSP00000122854	D3YXR5;D3Z2V0;D3Z3A6;D6RII9;F6RQM1;F6XUT1;F7BTZ2;Q60953;Q8CEJ1;Q8VCC4
Spdl1	Protein Spindly	0.113284	0.531352	0.0721996	-0.0554832	-0.117718	3.43823	4.16644	4.23332	6.33377	5.67278	5.17397	5.28327	4.73289	4.38797	3.50018	3.29798	4.06209	4.29883	3.50052	3.50043	3.63945	ENSMUST00000093191	ENSMUSG00000069910	ENSMUST00000093191	ENSMUSP00000090882	Q5DY45;Q923A2
Unkl	Putative E3 ubiquitin-protein ligase UNKL	0.114758	7.2717	6.9436	5.32003	7.37673	0	6.08e-08	0	0.495548	0.313517	0.456767	0.94705	0.278252	0.309757	0.838143	0.588208	0.594401	0	0.27153	0.707152	0.42639	ENSMUST00000160896	ENSMUSG00000015127	ENSMUST00000015271;ENSMUST00000039734;ENSMUST00000160785;ENSMUST00000160896;ENSMUST00000161679;ENSMUST00000162498	ENSMUSP00000015271;ENSMUSP00000039670;ENSMUSP00000124121;ENSMUSP00000124276;ENSMUSP00000124530;ENSMUSP00000125294	E0CY27;E0CYD7;F6TWQ1;Q5FWH2;Q6RUT6;Q9DBK4
Grwd1	Glutamate-rich WD repeat-containing protein 1	0.114758	0.988148	-3.87052	0.761257	0.971341	0.476369	0.397002	0.772144	0.913037	1.02999	1.24495	1.00439	0.504486	0	0	0.793322	0.881072	0.735669	1.2491	0.945768	1.11787	ENSMUST00000150188	ENSMUSG00000053801	ENSMUST00000107723;ENSMUST00000131384;ENSMUST00000150188;ENSMUST00000156070	ENSMUSP00000103351;ENSMUSP00000116252;ENSMUSP00000117417;ENSMUSP00000122595	D6REU5;F7CPC6;G3UVT6;Q810D6;Q922H3
Gcsam	Germinal center-associated signaling and motility protein	0.114919	5.42408	3.94809	2.33015	2.4832	0.448918	0	0.460605	6.17928	4.2231	6.1744	5.40862	3.02602	1.85199	1.4052	0.779719	1.18498	0.294095	0.585707	0.702132	0.695155	ENSMUST00000161347	ENSMUSG00000022659	ENSMUST00000023339;ENSMUST00000161347	ENSMUSP00000023339;ENSMUSP00000123853	Q60691;Q6RFH4;Q8CB90
		0.11548	4.17642	-0.808906	1.56323	10.303	0.792337	0	0.462934	218.406	0.696332	1.07876	0.907942	0.0883648	0.666687	0	0.779404	0.885624	0.216966	0.63797	178.618	341.164	ENSMUST00000121658
Coro2b	Coronin;Coronin-2B	0.115818	0.839418	0.209838	-0.137195	-0.233822	0.724419	0.505793	0.539953	1.20711	0.853547	1.13698	0.960066	0.797647	0.745055	0.53477	0.525295	0.619347	0.598519	0.400364	0.651565	0.364921	ENSMUST00000048043	ENSMUSG00000041729	ENSMUST00000048043;ENSMUST00000131981;ENSMUST00000164246;ENSMUST00000173171;ENSMUST00000174439	ENSMUSP00000041826;ENSMUSP00000128441;ENSMUSP00000133481;ENSMUSP00000134079;ENSMUSP00000134709	G3UW48;G3UWZ2;G3UYG8;G3V005;Q6P5U9;Q8BH44
Mtfr2	Mitochondrial fission regulator 2	0.119833	0.718149	0.319549	-0.0453814	-0.168016	1.21605	1.11669	1.45898	2.93938	1.95909	1.68684	1.78719	1.64626	1.83331	1.31892	1.26612	1.23443	1.24498	1.11066	1.21089	1.0017	ENSMUST00000169712	ENSMUSG00000019992	ENSMUST00000169712	ENSMUSP00000129315	E9PX02;Q8VED8
Apobec1	C->U-editing enzyme APOBEC-1	0.119833	0.634358	-0.262064	0.2535	1.03921	6.19514	4.34294	5.24865	10.6684	8.17945	6.00584	7.72242	6.53783	3.9315	3.27345	6.4984	6.8543	6.50908	5.04214	10.2531	10.8772	ENSMUST00000112587	ENSMUSG00000040613	ENSMUST00000112585;ENSMUST00000112586;ENSMUST00000112587;ENSMUST00000147760	ENSMUSP00000108204;ENSMUSP00000108205;ENSMUSP00000108206;ENSMUSP00000116238	D3Z675;P51908;Q99L67
Cybb	Cytochrome b-245 heavy chain	0.119833	0.308968	-0.138462	0.0309937	0.188504	170.841	164.128	187.244	211.105	202.191	216.236	218.029	150.171	167.999	161.826	162.054	190.497	186.772	171.659	181.062	210.481	ENSMUST00000015484	ENSMUSG00000015340	ENSMUST00000015484;ENSMUST00000164685;ENSMUST00000170885	ENSMUSP00000015484;ENSMUSP00000128963;ENSMUSP00000128993	E9Q7S3;E9Q802;Q61093
Hjurp		0.121172	0.353412	0.047664	-0.0453292	-0.058031	28.6541	28.4077	31.72	43.362	36.5311	34.8096	34.5195	34.7357	32.0579	26.556	29.7341	26.6468	27.3374	30.933	28.6676	27.3142	ENSMUST00000054674	ENSMUSG00000044783	ENSMUST00000054674;ENSMUST00000065420;ENSMUST00000127446;ENSMUST00000147393	ENSMUSP00000054263;ENSMUSP00000070419;ENSMUSP00000118659;ENSMUSP00000120753	D6RI36;E9Q4T0;E9QKG8;F6XR06
Dna2	DNA replication ATP-dependent helicase DNA2;DNA replication ATP-dependent helicase/nuclease DNA2;DNA replication nuclease DNA2	0.121758	0.635673	0.151427	-0.269403	-0.231409	2.17733	1.9156	2.24565	3.86463	3.27559	2.5159	3.39484	2.28033	3.13169	1.86273	1.70433	1.996	1.38743	1.96686	2.06299	1.51724	ENSMUST00000131422	ENSMUSG00000036875	ENSMUST00000092462;ENSMUST00000131422	ENSMUSP00000090119;ENSMUSP00000115750	Q14BM9;Q6ZQJ5;Q8BSZ0;Q8R3J3
Rnf114	E3 ubiquitin-protein ligase RNF114	0.121903	0.364782	-0.151356	0.0412491	0.217071	49.2454	42.4302	52.0251	59.853	53.4151	67.4923	62.3324	40.9816	47.3793	42.146	43.8149	53.687	48.388	50.4449	51.3909	58.2041	ENSMUST00000078050	ENSMUSG00000006418	ENSMUST00000078050;ENSMUST00000109214;ENSMUST00000127939	ENSMUSP00000077197;ENSMUSP00000104837;ENSMUSP00000138430	Q3UFU8;Q8K5A2;Q9ET26;S4R1Z0
		0.121953	4.11647	3.89358	3.68954	3.26145	0.989266	0	0	4.25414	2.37917	2.66443	1.67837	2.41114	0.984544	4.16113	1.34439	2.5996	1.30704	2.45419	0.994828	1.89999	ENSMUST00000117563
H2afx	Histone H2AX	0.122522	0.569331	0.0957468	-0.136682	0.0410946	36.9782	31.1853	37.4857	64.9477	37.5866	56.3664	51.0908	42.3079	39.6138	32.1194	34.0141	31.2446	30.9494	30.6723	36.6119	34.646	ENSMUST00000052686	ENSMUSG00000049932	ENSMUST00000052686	ENSMUSP00000051432	P27661
Ighv3-6	Ig heavy chain V region 3-6	0.123053	0.870202	0.629312	0.0914494	0.0223122	414.044	368.891	376.057	834.892	865.419	605.29	649.237	823.433	538.212	442.402	340.676	461.785	354.608	417.183	412	367.151	ENSMUST00000195124	ENSMUSG00000076672	ENSMUST00000103481;ENSMUST00000195124	ENSMUSP00000100262;ENSMUSP00000141343	A0A075B5S8;P18531
		0.124633	1.00707	0.237747	0.067261	0.677143	6.74622	4.09324	5.22597	11.1114	7.7649	11.8305	12.6958	4.60587	6.42141	7.77373	5.03173	5.01744	5.19528	6.25076	7.15443	9.68927	ENSMUST00000131355
Tlr3	Toll-like receptor 3	0.126982	0.285462	-0.962788	-0.0916842	0.182048	5.92887	3.79919	3.17063	4.16932	5.04207	4.46644	6.52961	1.77172	2.14585	2.6228	3.55829	5.59636	3.30919	3.46713	4.63054	4.64955	ENSMUST00000034056	ENSMUSG00000031639	ENSMUST00000034056;ENSMUST00000167106	ENSMUSP00000034056;ENSMUSP00000126556	Q91ZM4;Q99MB1
Fam129c		0.126982	-0.381378	0.359044	0.276344	-0.115891	14.6632	16.9649	15.5753	13.2556	14.9733	10.5148	10.0352	21.5628	20.0152	18.7681	18.49	19.2799	20.5911	16.5775	13.8075	14.8302	ENSMUST00000125339	ENSMUSG00000043243	ENSMUST00000125339;ENSMUST00000126559;ENSMUST00000143662	ENSMUSP00000119708;ENSMUSP00000123432;ENSMUSP00000123621	D3YZB0;F6QUK2;G5E8W2
Traf1	TNF receptor-associated factor 1	0.127172	0.296891	-0.26509	-0.34418	-0.33331	10.6634	14.9167	11.7597	14.9084	15.7794	14.3265	14.7087	10.3195	9.89459	10.8727	11.0924	8.43691	8.81603	10.597	9.44356	9.84092	ENSMUST00000113064	ENSMUSG00000026875	ENSMUST00000028234;ENSMUST00000113064;ENSMUST00000172159	ENSMUSP00000028234;ENSMUSP00000108687;ENSMUSP00000130759	P39428;Q8CE28
Neil3	Endonuclease 8-like 3	0.127189	1.05547	0.320375	-0.209133	0.0364582	1.50169	1.66851	1.7016	4.48875	3.22408	2.55316	3.3287	3.03789	2.42798	1.16104	1.74128	1.10245	1.64452	1.20412	1.60873	1.67146	ENSMUST00000047768	ENSMUSG00000039396	ENSMUST00000047768;ENSMUST00000126157;ENSMUST00000135443;ENSMUST00000153267	ENSMUSP00000041909;ENSMUSP00000115066;ENSMUSP00000121938;ENSMUSP00000122287	D3YXA4;D3Z1T7;D3Z756;Q4ADY6;Q8CD85;Q8K203;Q8R3P4
Ifnlr1	Interferon lambda receptor 1	0.127189	0.791364	0.464571	0.000949424	0.34684	0.824743	0.804879	1.39368	1.96218	1.27427	1.83809	1.66116	1.39717	1.14312	1.5828	1.02182	1.00934	0.924007	0.943289	1.14218	1.30874	ENSMUST00000074408	ENSMUSG00000062157	ENSMUST00000074408	ENSMUSP00000074009	Q6PEV1;Q8CGK5
Ube2l6	Ubiquitin/ISG15-conjugating enzyme E2 L6	0.127189	0.493151	0.0360923	0.122959	0.155548	22.6409	21.698	25.8081	33.776	29.1162	32.3375	34.7554	22.6861	25.1062	24.5553	22.19	28.0812	24.8841	26.1637	23.7508	27.6255	ENSMUST00000102642	ENSMUSG00000027078	ENSMUST00000102642;ENSMUST00000150325	ENSMUSP00000099702;ENSMUSP00000119507	A2ATR9;Q3U8R0;Q922F1;Q9CQN0;Q9QZU9
Ly6a	Lymphocyte antigen 6A-2/6E-1	0.127366	0.904246	-0.179147	-0.0384768	0.456582	13.8704	14.3138	20.5001	35.9582	28.9553	26.4081	28.3614	13.8872	17.8976	11.3183	13.8297	17.9538	16.6652	13.3751	15.2865	30.607	ENSMUST00000189068	ENSMUSG00000075602	ENSMUST00000023248;ENSMUST00000186526;ENSMUST00000187171;ENSMUST00000187994;ENSMUST00000189068;ENSMUST00000190188	ENSMUSP00000023248;ENSMUSP00000139488;ENSMUSP00000140099;ENSMUSP00000140287;ENSMUSP00000140638;ENSMUSP00000140998	A0A087WNT7;P05533;Q8BPD0
Emp2	Epithelial membrane protein 2	0.128082	1.14017	0.567313	-0.900905	-0.504464	0.322761	0.287242	0.174559	0.659618	0.294034	0.80374	0.606352	0.494813	0.270134	0.415537	0.280765	0.0894468	0.0715788	0.171107	0.216455	0.140493	ENSMUST00000078357	ENSMUSG00000022505	ENSMUST00000078357	ENSMUSP00000077466	O88662
		0.128788	1.25721	0.601592	0.0639648	0.273941	0.707812	0.353957	0.631079	2.0932	0.947155	1.2127	1.12629	0.94083	0.90831	0.676168	0.703897	0.658107	0.436886	0.500078	0.702966	0.594099	ENSMUST00000177604
Anxa2	Annexin;Annexin A2	0.129657	0.694711	0.477824	0.0923873	-0.0880461	27.4972	22.6785	23.0995	48.0892	39.2421	33.8515	35.9535	31.5107	45.7199	27.5991	22.9097	27.974	23.4845	29.2819	25.0064	20.3809	ENSMUST00000034756	ENSMUSG00000032231	ENSMUST00000034756;ENSMUST00000123470;ENSMUST00000134907;ENSMUST00000136282	ENSMUSP00000034756;ENSMUSP00000117855;ENSMUSP00000117979;ENSMUSP00000122175	B0V2N5;B0V2N7;B0V2N8;P07356
BC094916		0.131109	0.584191	-0.105325	0.134942	0.632132	35.0839	34.6297	43.1021	44.2619	56.9106	58.231	63.955	31.307	39.2701	35.1438	31.8647	47.1307	41.7728	44.5493	50.5732	64.6475	ENSMUST00000090406	ENSMUSG00000070501	ENSMUST00000090406;ENSMUST00000097463	ENSMUSP00000087888;ENSMUSP00000095071	E9PVL3;E9QL87
Magi3	Membrane-associated guanylate kinase, WW and PDZ domain-containing protein 3	0.132233	4.134	5.15998	4.82022	5.3934	0	0	0	0.113388	0.328019	0.177753	0	0.173607	0.157161	0.123759	0.136312	0.100859	0.150409	0.0876135	0.163836	0.181862	ENSMUST00000122303	ENSMUSG00000052539	ENSMUST00000064371;ENSMUST00000121198;ENSMUST00000122303	ENSMUSP00000067932;ENSMUSP00000112934;ENSMUSP00000113713	B0V3N7;B0V3N8;G5E8T6;Q69ZE1;Q8C0P8;Q9EQJ9
		0.132744	1.23627	0.212412	-0.222421	0.942401	1.38243	1.56693	1.79259	4.47964	2.70095	3.66644	4.46266	1.59258	1.88176	2.00421	1.28667	0.719602	1.66766	1.92215	2.72183	3.34139	ENSMUST00000190097
Xaf1	XIAP-associated factor 1	0.132744	0.845213	0.0728759	5.25852e-05	0.681672	17.0657	18.4983	24.4657	35.1941	26.1034	40.1785	43.246	17.7115	23.2529	21.5077	15.3307	21.0805	19.6033	22.2022	25.8119	38.0458	ENSMUST00000140842	ENSMUSG00000040483	ENSMUST00000094041;ENSMUST00000140842;ENSMUST00000146233;ENSMUST00000151440	ENSMUSP00000091583;ENSMUSP00000121472;ENSMUSP00000121483;ENSMUSP00000123011	B7ZD14;F6ZMN8;Q3USK3;Q5NBU6;Q5NBU7;Q5NBU8;Q5NBU9;Z4YN17
Cd163	Scavenger receptor cysteine-rich type 1 protein M130;Soluble CD163	0.132744	-2.36641	-0.638696	-0.338016	-1.30726	18.5241	12.8952	7.8795	3.23263	4.33659	1.48006	1.47584	5.84447	6.32463	13.9781	13.2511	11.6405	7.90749	7.42134	9.03933	2.67226	ENSMUST00000032234	ENSMUSG00000008845	ENSMUST00000032234;ENSMUST00000112541	ENSMUSP00000032234;ENSMUSP00000108160	A6H691;Q2VLH5;Q2VLH6;Q99MX8
Zwilch		0.13322	0.533794	0.169324	-0.158727	0.0674147	2.66004	2.9349	2.91123	4.9688	4.17435	3.19315	4.02614	3.54772	3.29496	2.85857	2.47717	2.72619	2.57451	2.35815	2.94613	2.90636	ENSMUST00000122091	ENSMUSG00000032400	ENSMUST00000122091;ENSMUST00000124301;ENSMUST00000130127;ENSMUST00000143421;ENSMUST00000152824;ENSMUST00000176299;ENSMUST00000176378;ENSMUST00000176794;ENSMUST00000177045	ENSMUSP00000112790;ENSMUSP00000115556;ENSMUSP00000116187;ENSMUSP00000134782;ENSMUSP00000134850;ENSMUSP00000134966;ENSMUSP00000135328;ENSMUSP00000135585;ENSMUSP00000135705	D3Z6K4;F6TCM4;G3X9Z0;H3BIZ1;H3BJ52;H3BJF6;H3BKB9;H3BKZ0;H3BL96
Oasl2	2'-5'-oligoadenylate synthase-like protein 2	0.133946	1.55128	0.392127	-0.642536	1.29634	0.872291	0.844566	1.55144	5.6359	2.36218	2.825	2.42565	1.00284	1.51996	1.73037	0.379304	0.43491	1.09444	0.993388	1.79462	3.6745	ENSMUST00000124716	ENSMUSG00000029561	ENSMUST00000031542;ENSMUST00000124716;ENSMUST00000144064;ENSMUST00000146072;ENSMUST00000150361	ENSMUSP00000031542;ENSMUSP00000115070;ENSMUSP00000117795;ENSMUSP00000117876;ENSMUSP00000119042	D3Z324;D3Z352;F6VMV6;F6Y3A6;Q9D6S2;Q9Z2F2
		0.134738	0.54573	0.197162	0.0559189	0.0348016	4.21876	3.9929	4.87449	6.73263	6.51565	6.00655	5.79892	4.85251	5.53084	4.76315	4.3203	4.25926	4.93	4.54459	4.54396	4.24034	ENSMUST00000052140
Pde4d	cAMP-specific 3',5'-cyclic phosphodiesterase 4D	0.135078	-0.193424	-0.697163	-0.31987	-0.266418	5.0556	4.22424	4.73097	3.41097	3.81311	4.44653	4.45823	2.95343	2.8317	2.93288	3.65767	3.67812	3.59112	3.98576	4.25423	3.42293	ENSMUST00000120664	ENSMUSG00000021699	ENSMUST00000074103;ENSMUST00000079975;ENSMUST00000117420;ENSMUST00000117879;ENSMUST00000119507;ENSMUST00000119672;ENSMUST00000120664;ENSMUST00000120671;ENSMUST00000122041;ENSMUST00000135275;ENSMUST00000153234;ENSMUST00000155459;ENSMUST00000177907	ENSMUSP00000073742;ENSMUSP00000078891;ENSMUSP00000112774;ENSMUSP00000112991;ENSMUSP00000113024;ENSMUSP00000113488;ENSMUSP00000113567;ENSMUSP00000113610;ENSMUSP00000114089;ENSMUSP00000114945;ENSMUSP00000119583;ENSMUSP00000121592;ENSMUSP00000136485	A6XDB0;A6XDB1;B1PSD9;B2KF57;B2KF58;B2KF84;E9PVU7;F6QFD1;F6YIS2;F7BK43;Q01063;Q6TRH9;Q8C4Q7;Q8CG05
Ddx24	ATP-dependent RNA helicase DDX24	0.136187	0.335516	-0.0994769	0.0133382	0.230414	71.5176	64.6929	81.4956	88.0492	79.6242	94.2872	98.2935	65.1926	71.5611	67.8889	65.8081	77.3861	73.0297	75.2096	79.4202	87.897	ENSMUST00000044923	ENSMUSG00000041645	ENSMUST00000044923;ENSMUST00000110001	ENSMUSP00000040890;ENSMUSP00000105628	F8WJA0;Q61119;Q7TM97;Q9ESV0
Rgs9	Regulator of G-protein signaling 9	0.136621	1.17188	0.880066	0.151036	0.165691	0.247283	0.243224	0.352403	0.738755	0.536142	0.551203	0.67564	0.694918	0.480655	0.419096	0.358451	0.244599	0.368932	0.275349	0.356015	0.264013	ENSMUST00000106704	ENSMUSG00000020599	ENSMUST00000020920;ENSMUST00000103062;ENSMUST00000106704;ENSMUST00000106706	ENSMUSP00000020920;ENSMUSP00000099351;ENSMUSP00000102315;ENSMUSP00000102317	A1L352;A2A6V6;A2A6V9;O54828;Q9Z0S0
Nampt	Nicotinamide phosphoribosyltransferase	0.136621	0.432794	0.0317868	0.114703	0.278249	27.5029	23.4646	25.3734	33.1487	31.7461	34.1997	35.9313	24.4731	28.5165	25.9884	23.9184	30.5576	26.9911	28.8231	28.5411	32.2815	ENSMUST00000020886	ENSMUSG00000020572	ENSMUST00000020886	ENSMUSP00000020886	Q8C3B5;Q99KQ4;Q9JKM0
Rsu1		0.136621	-0.192531	-1.31279	-0.742594	-0.00118351	5.88355	4.50104	6.59565	4.98617	3.76751	6.16716	4.84879	1.75717	3.4046	1.85444	3.71041	2.91019	2.85174	3.74477	6.48046	4.69114	ENSMUST00000134551	ENSMUSG00000026727	ENSMUST00000028059;ENSMUST00000114791;ENSMUST00000134551;ENSMUST00000137670;ENSMUST00000191959	ENSMUSP00000028059;ENSMUSP00000110439;ENSMUSP00000117460;ENSMUSP00000125338;ENSMUSP00000141763	A0A0A6YWZ2;A2AUR7;B1AYQ0;E0CXG5;Q9D031
Sp110	Sp110 nuclear body protein	0.138368	0.382912	-0.0875926	-0.00621441	0.216069	133.313	122.777	154.709	184.014	145.004	186.142	190.329	127.043	141.758	120.402	126.518	139.495	137.825	136.894	149.45	163.069	ENSMUST00000093508	ENSMUSG00000070034	ENSMUST00000093508	ENSMUSP00000091226	Q05D41;Q3UCV7;Q80V00;Q8BVK9
		0.138368	-0.60153	0.101209	0.189288	-0.136312	4.61351	7.36314	6.15034	4.35462	4.58999	3.70742	2.9858	7.71728	6.02557	5.6898	6.83459	5.5817	6.843	7.86511	5.90222	4.80048	ENSMUST00000124904
Ccnf	Cyclin-F	0.138643	0.689527	0.204214	-0.0679311	-0.0588639	3.53489	3.56778	4.1285	8.69363	5.0116	4.96925	5.72322	5.01567	4.65278	3.52838	4.11214	3.87414	3.22726	3.10181	3.54514	3.52209	ENSMUST00000115390	ENSMUSG00000072082	ENSMUST00000115390	ENSMUSP00000111048	P51944;Q3TF73;Q60797;Q60799;Q8BSX9;Q8C4D9;Q8CI26
Slc7a5	Large neutral amino acids transporter small subunit 1	0.140025	0.330226	-0.0778044	-0.147189	0.119816	11.6137	10.7945	13.7435	16.5558	12.4608	15.7002	14.9607	11.2908	12.6387	10.6275	11.0842	10.6673	10.0934	11.4162	12.5643	13.1233	ENSMUST00000045557	ENSMUSG00000040010	ENSMUST00000045557	ENSMUSP00000041557	Q8R0X8;Q9JMI4;Q9Z127
Bid	BH3-interacting domain death agonist;BH3-interacting domain death agonist p11;BH3-interacting domain death agonist p13;BH3-interacting domain death agonist p15	0.140986	0.112238	-0.371752	-0.0102404	-0.100578	48.1505	40.2989	44.6172	45.5342	44.8376	48.997	49.3848	35.0817	37.6916	31.1099	41.8368	48.306	43.0016	42.1734	43.1323	38.3643	ENSMUST00000004560	ENSMUSG00000004446	ENSMUST00000004560;ENSMUST00000145948;ENSMUST00000160684	ENSMUSP00000004560;ENSMUSP00000117529;ENSMUSP00000125731	D3Z463;P70444;Q99M39
Gzmb	Granzyme B(G,H)	0.140986	-1.03685	-0.611341	0.062988	-0.305483	6.92325	6.10474	7.01425	2.80712	5.3826	2.51579	2.77726	3.22141	6.28685	4.17791	5.74073	7.426	7.1928	7.46718	5.63698	5.01892	ENSMUST00000015581	ENSMUSG00000015437	ENSMUST00000015581	ENSMUSP00000015581	P04187
Sh2b2	SH2B adapter protein 2	0.145873	0.681908	0.158187	-0.0449397	-0.129197	4.22918	3.93519	3.38119	8.17845	4.1671	6.02996	6.55518	5.3663	3.82491	3.93621	3.96781	3.33805	4.02455	3.53253	3.56156	3.34884	ENSMUST00000005188	ENSMUSG00000005057	ENSMUST00000005188	ENSMUSP00000005188	O88936;Q6PG00;Q9JID9
Slc16a7	Monocarboxylate transporter 2	0.145873	-0.236885	0.286655	0.482745	0.518039	1.41744	1.80916	1.14908	1.29595	1.42153	1.03507	1.0754	1.78995	1.68689	1.83733	1.79685	1.88304	2.15317	2.20364	1.91495	2.14255	ENSMUST00000063318	ENSMUSG00000020102	ENSMUST00000063318;ENSMUST00000105257	ENSMUSP00000065433;ENSMUSP00000100892	O70451
Ppl		0.148055	-0.244404	-0.702568	-0.183782	-0.181363	3.0981	2.39315	2.8416	2.27692	2.05041	2.64595	2.23425	1.7748	1.44295	1.97882	2.65816	2.5199	2.29649	2.26559	2.71474	2.12207	ENSMUST00000035672	ENSMUSG00000039457	ENSMUST00000035672	ENSMUSP00000039360	G5E898
Cd36	Platelet glycoprotein 4	0.150068	0.065657	-0.589008	0.0806985	0.373512	18.0851	13.931	23.05	16.2671	20.2935	21.6971	16.4113	11.289	10.5329	14.846	17.876	19.4254	19.6774	18.9624	20.5911	25.5898	ENSMUST00000169095	ENSMUSG00000002944	ENSMUST00000082367;ENSMUST00000165232;ENSMUST00000169095;ENSMUST00000170051	ENSMUSP00000080974;ENSMUSP00000126300;ENSMUSP00000131832;ENSMUSP00000133008	Q08857
Gpi	Glucose-6-phosphate isomerase	0.150309	0.211374	-0.227795	-0.0494233	0.042855	237.756	206.023	252.644	259.093	249.417	273.652	275.201	183.899	208.198	206.979	222.924	233.544	221.209	213.019	234.716	235.161	ENSMUST00000038027	ENSMUSG00000036427	ENSMUST00000038027	ENSMUSP00000049355	O89062;P06745;Q3TEE7;Q3TW50;Q3UUX1;Q3UY84;Q3UZJ1;Q5RJI3;Q8C675;Q9JM07
Rsbn1	Round spermatid basic protein 1	0.150309	-0.120525	-0.751249	-0.559446	-0.356177	5.47758	4.62434	5.75739	4.24254	4.72443	5.61655	4.56973	2.71803	4.18907	2.78133	3.56585	3.16596	3.88776	3.68623	4.30436	3.815	ENSMUST00000051139	ENSMUSG00000044098	ENSMUST00000051139;ENSMUST00000068879;ENSMUST00000151927;ENSMUST00000185731	ENSMUSP00000058934;ENSMUSP00000069246;ENSMUSP00000115693;ENSMUSP00000140185	B0V3N6;B9EI66;D6RG56;Q3UUB5;Q4VC18;Q7TNJ3;Q80T69;Q8C2Z3
		0.150984	0.800237	0.543904	0.0233832	0.487055	3.04684	2.12541	3.91672	5.46672	4.23397	5.10994	5.49339	4.95689	5.06497	3.23365	2.88316	2.98911	2.87878	3.16095	3.75828	4.39276	ENSMUST00000126993
Senp1	Sentrin-specific protease 1	0.151064	0.313629	-0.303191	-0.0552895	0.0810164	5.83346	6.70078	7.5993	7.44732	8.21873	8.7578	8.27925	6.27561	5.04978	5.16472	5.81762	6.80211	6.48224	6.58212	6.41201	7.54821	ENSMUST00000180657	ENSMUSG00000033075	ENSMUST00000044189;ENSMUST00000180657;ENSMUST00000180716;ENSMUST00000183105	ENSMUSP00000046598;ENSMUSP00000138032;ENSMUSP00000138056;ENSMUSP00000138394	M0QWV7;M0QWX4;P59110;Q8BTV5;Q8BZF1;S4R1V9
		0.151299	1.01016	0.220437	0.291562	0.112558	113.033	125.642	171.183	383.144	322.776	205.739	244.595	161.047	156.062	141.212	163.926	161.271	148.068	152.408	135.778	153.611	ENSMUST00000103388
		0.151299	-0.261877	-0.031092	-0.0940412	-0.690553	4.72859	5.94744	4.91695	3.67602	4.73093	4.37627	4.2575	5.11571	4.67085	5.62115	5.46348	4.18432	4.88769	4.90099	3.5812	2.78251	ENSMUST00000149651
Ell3	RNA polymerase II elongation factor ELL3	0.151968	-0.135723	-0.456975	0.00316514	-0.146052	68.8844	66.2659	70.008	63.9579	60.4524	56.8467	64.8323	55.5929	43.3063	52.5856	72.1015	73.361	71.9893	56.599	64.0019	57.9999	ENSMUST00000116432	ENSMUSG00000027246	ENSMUST00000028679;ENSMUST00000116432	ENSMUSP00000028679;ENSMUSP00000112133	A2ARQ1;Q80VR2
		0.152674	-0.596973	0.0795434	0.225263	0.0530672	27.5111	21.5874	30.9517	13.9026	18.4181	20.0404	20.061	25.5994	23.2254	34.0164	29.7124	24.2851	33.9453	30.807	28.2227	26.1267	ENSMUST00000127695
Cdca5	Sororin	0.156968	0.884759	0.2562	-0.301042	-0.166965	2.18696	1.70462	3.18434	6.10859	3.63288	4.02107	3.36196	3.05686	3.44504	1.97847	1.61142	2.38963	1.76412	1.69494	1.96134	2.04503	ENSMUST00000025704	ENSMUSG00000024791	ENSMUST00000025704	ENSMUSP00000025704	Q78HI6;Q9CPY3
Samhd1		0.156968	0.389944	-0.169335	0.0349754	0.157695	135.978	146.018	178.159	166.473	206.559	218.869	199.77	131.998	137.143	141.304	138.265	168.959	152.753	163.578	155.919	180.124	ENSMUST00000139263	ENSMUSG00000027639	ENSMUST00000057725;ENSMUST00000088523;ENSMUST00000109549;ENSMUST00000123932;ENSMUST00000139263	ENSMUSP00000059717;ENSMUSP00000085880;ENSMUSP00000105176;ENSMUSP00000124599;ENSMUSP00000124935	E0CXZ5;E9PYG9;E9Q0K6;F6TVP2;F8WJE0
Zfpl1	Zinc finger protein-like 1	0.156999	5.05818	4.3567	4.64355	5.0653	0	0	1.22699	1.75271	3.38736	3.91381	6.82506	1.30081	2.22617	3.51694	3.03406	1.06467	3.30695	4.34002	3.61361	3.4531	ENSMUST00000160712	ENSMUSG00000024792	ENSMUST00000025707;ENSMUST00000159859;ENSMUST00000160448;ENSMUST00000160712;ENSMUST00000160977;ENSMUST00000161548	ENSMUSP00000025707;ENSMUSP00000124799;ENSMUSP00000124857;ENSMUSP00000125085;ENSMUSP00000125176;ENSMUSP00000125459	E0CX79;E0CXA3;E0CXM9;E0CXR3;E0CZD9;Q9DB43
Tfe3	Transcription factor E3	0.157033	0.108214	-1.65981	-0.158876	-0.015076	3.50368	2.39892	1.27505	1.99003	2.06445	3.73261	1.95673	0.539396	0.626593	1.02373	1.7874	1.50523	2.51541	2.22656	1.65739	2.7915	ENSMUST00000115679	ENSMUSG00000000134	ENSMUST00000077680;ENSMUST00000079542;ENSMUST00000101695;ENSMUST00000115677;ENSMUST00000115678;ENSMUST00000115679;ENSMUST00000115680;ENSMUST00000137467;ENSMUST00000144900	ENSMUSP00000076864;ENSMUSP00000078498;ENSMUSP00000099219;ENSMUSP00000111341;ENSMUSP00000111342;ENSMUSP00000111343;ENSMUSP00000111344;ENSMUSP00000120920;ENSMUSP00000134125	A2AEW0;A2AEW1;A2AEW2;A2AEW3;A2AEW4;Q3U8H0;Q3UMV4;Q3UT52;Q64092;Q7TNC1;Q8BN29;Z4YLF7
		0.157033	-2.63545	-0.147459	-0.409802	-10.3862	26.7035	24.7235	26.728	0	17.0598	40.9527	22.0772	21.578	23.2625	26.1184	24.2547	13.7093	19.8276	21.3716	0	0	ENSMUST00000107041
		0.157033	-2.63545	-0.147459	-0.409802	-10.3862	26.7035	24.7235	26.728	0	17.0598	40.9527	22.0772	21.578	23.2625	26.1184	24.2547	13.7093	19.8276	21.3716	0	0	ENSMUST00000119978
		0.157033	-2.63545	-0.147459	-0.409802	-10.3862	26.7035	24.7235	26.728	0	17.0598	40.9527	22.0772	21.578	23.2625	26.1184	24.2547	13.7093	19.8276	21.3716	0	0	ENSMUST00000180167
Rrm1	Ribonucleoside-diphosphate reductase large subunit	0.158704	0.512101	0.132752	0.0682162	0.106917	25.6568	22.9501	32.0201	41.8776	36.481	34.9743	36.4322	30.8569	30.5328	27.3216	25.4784	32.8942	27.8577	25.8042	27.2096	29.3358	ENSMUST00000033283	ENSMUSG00000030978	ENSMUST00000033283	ENSMUSP00000033283	P07742;Q91YM8
Ogfrl1	Opioid growth factor receptor-like protein 1	0.158704	0.450684	0.0914375	0.00421223	0.392508	13.5735	12.2469	9.68833	16.054	16.4674	15.3717	15.1773	11.22	15.0372	11.9744	11.241	11.9231	12.2539	11.5771	14.4597	15.9079	ENSMUST00000027343	ENSMUSG00000026158	ENSMUST00000027343;ENSMUST00000188677	ENSMUSP00000027343;ENSMUSP00000139453	A0A087WNQ8;Q8VE52
Adamts14		0.158704	-1.02927	-0.22246	-0.223858	-0.566695	1.66622	2.0579	1.39049	0.818353	1.17493	0.57882	0.771292	1.20507	1.49311	1.72954	1.64973	1.11632	1.59901	1.4574	1.27542	0.98178	ENSMUST00000092486	ENSMUSG00000059901	ENSMUST00000092486;ENSMUST00000120336	ENSMUSP00000090143;ENSMUSP00000112723	B2RXX5;E9PX39
Tbx21	T-box transcription factor TBX21	0.159678	0.595031	0.469907	0.0959376	0.0263053	3.55609	4.31143	3.19016	6.29625	5.03149	5.22795	5.31473	5.4802	5.9159	4.13985	3.60916	3.74588	3.48289	4.89428	3.83963	3.51149	ENSMUST00000001484	ENSMUSG00000001444	ENSMUST00000001484	ENSMUSP00000001484	Q9JKD8;Q9R0A6
Ccnyl1		0.159678	0.224441	-0.228123	-0.117601	0.300001	9.35924	8.59063	9.60996	10.1709	10.1738	11.2214	10.7065	8.14097	7.60879	8.01653	7.87267	8.95701	8.74491	8.21111	10.1041	12.2776	ENSMUST00000094898	ENSMUSG00000070871	ENSMUST00000094898;ENSMUST00000114077;ENSMUST00000187170;ENSMUST00000187638	ENSMUSP00000092499;ENSMUSP00000109711;ENSMUSP00000139498;ENSMUSP00000139790	A0A087WPI4;D3YUJ3;E9Q226
		0.162034	-0.00639634	-0.394027	-0.00805826	0.0275666	29.9513	23.9149	29.1505	25.4859	27.6482	26.7877	28.0838	20.3651	21.7892	21.4629	26.4217	29.5296	26.4678	27.0245	28.0765	27.2628	ENSMUST00000046303
Rgs13	Regulator of G-protein signaling 13	0.162918	1.72072	0.759373	0.302642	-0.250496	2.72642	1.09484	1.30595	5.63942	4.7724	4.05101	6.47599	1.80873	4.52562	2.38562	2.11609	2.164	2.1416	1.42172	1.56565	1.08509	ENSMUST00000052375	ENSMUSG00000051079	ENSMUST00000052375;ENSMUST00000111941	ENSMUSP00000058813;ENSMUSP00000107572	Q8K443
Entpd4	Ectonucleoside triphosphate diphosphohydrolase 4	0.162918	0.473446	-0.12643	0.0101597	0.338475	4.6439	4.54569	3.56371	6.04464	4.39161	6.04886	6.90645	4.00168	4.09896	3.64859	4.16799	4.3773	4.57974	3.87999	4.98203	5.55903	ENSMUST00000184973	ENSMUSG00000022066;ENSMUSG00000095463	ENSMUST00000064831;ENSMUST00000064846;ENSMUST00000184314;ENSMUST00000184973;ENSMUST00000185072	ENSMUSP00000063726;ENSMUSP00000065046;ENSMUSP00000138892;ENSMUSP00000138944;ENSMUSP00000139202	Q80WR8;Q9DBT4
Entpd4	Ectonucleoside triphosphate diphosphohydrolase 4	0.162918	0.473446	-0.12643	0.0101597	0.338475	4.6439	4.54569	3.56371	6.04464	4.39161	6.04886	6.90645	4.00168	4.09896	3.64859	4.16799	4.3773	4.57974	3.87999	4.98203	5.55903	ENSMUST00000185072	ENSMUSG00000022066;ENSMUSG00000095463	ENSMUST00000064831;ENSMUST00000064846;ENSMUST00000184314;ENSMUST00000184973;ENSMUST00000185072	ENSMUSP00000063726;ENSMUSP00000065046;ENSMUSP00000138892;ENSMUSP00000138944;ENSMUSP00000139202	Q80WR8;Q9DBT4
Ezh2	Histone-lysine N-methyltransferase EZH2	0.163386	0.585901	0.172383	0.0548311	0.0206348	13.4029	11.0686	13.2435	20.5889	17.9739	16.8545	18.8757	15.6882	16.7448	11.0477	12.812	14.7163	13.5981	11.0414	12.3935	12.6581	ENSMUST00000081721	ENSMUSG00000029687	ENSMUST00000081721;ENSMUST00000092648;ENSMUST00000114616;ENSMUST00000114618;ENSMUST00000133043;ENSMUST00000164006;ENSMUST00000167278;ENSMUST00000169889	ENSMUSP00000080419;ENSMUSP00000090318;ENSMUSP00000110263;ENSMUSP00000110265;ENSMUSP00000118663;ENSMUSP00000126481;ENSMUSP00000128542;ENSMUSP00000133195	D3Z774;E9PWK3;F6T3Z0;F7AQX0;F7CW38;Q61188;Q6AXH7;Q99L74;Q9R090
Lrrc16a	Leucine-rich repeat-containing protein 16A	0.163386	0.269075	-0.311368	-0.136494	0.293806	6.32661	6.5631	8.63723	8.8375	6.82582	9.43608	8.84423	6.49917	4.64976	6.43697	6.82229	6.48502	6.24105	6.28686	8.31422	8.86523	ENSMUST00000110398	ENSMUSG00000021338	ENSMUST00000072889;ENSMUST00000110398;ENSMUST00000123076;ENSMUST00000125901;ENSMUST00000140042;ENSMUST00000151566	ENSMUSP00000072662;ENSMUSP00000106028;ENSMUSP00000120971;ENSMUSP00000126522;ENSMUSP00000127121;ENSMUSP00000130100	D3Z030;E9Q4H6;E9Q7X4;F6XQY1;F7AI27;Q5NCM0;Q6EDY6;Q8BQ45;Q8BRS5;Q91YZ6
		0.163386	-0.455568	-0.019449	-0.0982739	-0.324626	23.6865	21.9972	24.0636	20.9552	17.7097	15.0701	13.8496	23.6676	22.2751	23.5955	21.6581	20.4468	21.9852	22.5453	18.6075	17.9693	ENSMUST00000129493
		0.165028	0.564158	-0.0608164	-0.303799	0.390255	1.43215	1.49558	1.37685	2.38912	1.8804	2.51756	1.69297	1.49616	1.19053	1.50452	1.5641	0.776705	1.36829	1.0773	1.65316	2.08102	ENSMUST00000184234
		0.165028	0.564158	-0.0608164	-0.303799	0.390255	1.43215	1.49558	1.37685	2.38912	1.8804	2.51756	1.69297	1.49616	1.19053	1.50452	1.5641	0.776705	1.36829	1.0773	1.65316	2.08102	ENSMUST00000184506
Tcf19		0.16854	1.0761	0.386182	-0.319926	-0.0406642	3.78253	3.75139	4.3245	9.95385	6.84079	7.92798	8.46693	5.20975	6.28476	4.29492	2.96965	4.03777	3.46196	2.34097	4.18166	3.41903	ENSMUST00000161012	ENSMUSG00000050410	ENSMUST00000159009;ENSMUST00000160885;ENSMUST00000161012;ENSMUST00000162683	ENSMUSP00000124449;ENSMUSP00000125167;ENSMUSP00000125310;ENSMUSP00000125659	E0CY69;E0CZ64;G3XA31
		0.168697	0.858472	0.231898	-0.684429	-0.674398	4.48004	2.87431	3.489	7.67637	6.34951	6.93118	5.52383	5.29606	3.3638	3.9347	1.79468	2.91928	3.11266	1.23018	2.83601	1.68049	ENSMUST00000124054
Igf2bp3	Insulin-like growth factor 2 mRNA-binding protein 3	0.170195	0.503915	0.0343714	-0.11884	0.779025	0.816658	0.874146	0.739209	1.51036	0.907761	1.19478	0.991513	1.09262	0.797341	0.674423	0.79515	0.819219	0.655558	0.713162	1.1389	1.64646	ENSMUST00000031838	ENSMUSG00000029814	ENSMUST00000031838	ENSMUSP00000031838	Q3UHZ6;Q8C2J9;Q9CPN8
Kcns1	Potassium voltage-gated channel subfamily S member 1	0.173495	2.41948	1.0764	0.445709	0.0366064	0.0752713	0.0564608	0.104193	0.731036	0.251216	0.425607	0.431995	0.221301	0.144902	0.152297	0.137866	0.107568	0.0865588	0.0980212	0.0587876	0.101388	ENSMUST00000045196	ENSMUSG00000040164	ENSMUST00000045196	ENSMUSP00000038901	A2A5M1;O35173
Trip13	Pachytene checkpoint protein 2 homolog	0.175231	0.498482	-0.0576656	-0.0640336	-0.0364723	3.9397	3.74575	3.35226	5.95841	5.06561	4.4726	5.07191	4.16737	3.65827	2.96367	3.44163	3.82944	3.20505	3.54531	3.70537	3.3605	ENSMUST00000022053	ENSMUSG00000021569	ENSMUST00000022053	ENSMUSP00000022053	A0JNT8;Q05CL4;Q3UA06;Q3UQG6;Q9CWW8
	UPF0669 protein C6orf120 homolog	0.175231	-0.245873	0.361333	0.393847	0.32721	6.88439	7.78056	6.57733	5.98879	6.97291	5.11046	5.55543	9.15812	8.23335	10.2219	9.00569	9.44782	10.3632	8.30943	8.12034	9.40101	ENSMUST00000052691	ENSMUSG00000050088	ENSMUST00000052691;ENSMUST00000164837;ENSMUST00000174004	ENSMUSP00000093344;ENSMUSP00000125970;ENSMUSP00000133628	Q80ST2;Q8CEI9;Q9CU86;Q9DAY5
4930522L14Rik		0.175231	-0.301151	0.13525	0.148721	0.260243	14.3878	14.3782	11.2668	10.0651	11.7715	10.797	9.91478	14.0855	15.4112	14.6267	12.876	17.3782	15.4408	13.276	15.7336	15.5847	ENSMUST00000112547	ENSMUSG00000072762	ENSMUST00000100937;ENSMUST00000112547	ENSMUSP00000098497;ENSMUSP00000108166	E9QAG4;Q8C1G8
Ighv1-7		0.176872	0.904911	0.17692	0.25537	0.413776	92.0158	85.7086	102.531	180.457	187.397	172.784	175.607	122.165	107.362	83.4779	102.342	98.5111	144.762	88.0884	115.982	130.643	ENSMUST00000103496	ENSMUSG00000095200	ENSMUST00000103496	ENSMUSP00000100277	A0A075B5T7
Reln	Reelin	0.177541	0.656658	0.531112	-0.321166	-0.118928	0.642649	0.438292	0.605055	1.23138	0.743452	0.898093	0.66407	1.10499	0.906741	0.535233	0.535146	0.399646	0.416645	0.434411	0.47225	0.535865	ENSMUST00000161356	ENSMUSG00000042453	ENSMUST00000062372;ENSMUST00000161356;ENSMUST00000162876	ENSMUSP00000058025;ENSMUSP00000124052;ENSMUSP00000124077	E9PZ78;F6U2B2;Q60841;Q9CUA6
Ifi35	Interferon-induced 35 kDa protein homolog	0.177541	0.541424	-0.142542	0.120871	0.333711	41.7551	37.0169	53.7128	62.4584	50.5407	67.8419	72.5634	38.0789	43.5536	37.9584	41.0471	52.9788	46.7037	48.4128	51.0793	57.5726	ENSMUST00000010502	ENSMUSG00000010358	ENSMUST00000010502;ENSMUST00000131024	ENSMUSP00000010502;ENSMUSP00000117189	D6RFB1;Q3V2E7;Q9D8C4
Cr2		0.177541	-0.177013	-0.431694	-0.021076	-0.0974224	149.06	165.678	167.118	121.881	159.478	148.207	135.904	125.909	105.454	128.104	153.076	150.208	152.434	170.806	142.359	153.715	ENSMUST00000043104	ENSMUSG00000026616	ENSMUST00000043104;ENSMUST00000082321;ENSMUST00000193356;ENSMUST00000193436;ENSMUST00000193801;ENSMUST00000195120	ENSMUSP00000044261;ENSMUSP00000080938;ENSMUSP00000141276;ENSMUSP00000141538;ENSMUSP00000141706;ENSMUSP00000142147	A0A0A6YWG3;A0A0A6YWU7;A0A0A6YXU7;E9Q3S5;Q32M14;Q9DC83
Mcm2	DNA replication licensing factor MCM2	0.178176	0.468895	0.0563829	0.0403289	0.0944131	25.3264	22.1118	30.2726	39.9322	31.4069	36.0132	33.2382	27.7987	30.0122	23.6363	25.3344	28.5965	26.0226	25.6184	25.9527	28.1634	ENSMUST00000058011	ENSMUSG00000002870	ENSMUST00000058011	ENSMUSP00000061923	O08971;O89057;P97310;Q8C2R0
Fnip1	Folliculin-interacting protein 1	0.179225	-0.24516	0.180067	0.106658	0.17902	13.8025	14.5812	11.3013	11.2696	12.666	9.94947	9.97439	15.1542	14.1718	15.995	14.0089	14.9475	14.3675	13.3294	13.762	15.6462	ENSMUST00000046835	ENSMUSG00000035992	ENSMUST00000046835;ENSMUST00000143650	ENSMUSP00000049026;ENSMUSP00000121399	F6RJ64;Q68FD7;Q80T72;Q8BQM0
Vars	Valine--tRNA ligase	0.180922	0.0414924	-0.355853	-0.217333	0.0544647	139.562	132.836	152.977	144.424	119.639	159.38	153.292	103.66	112.775	119.928	132.973	120.622	121.956	111.66	139.783	150.175	ENSMUST00000087315	ENSMUSG00000007029	ENSMUST00000087315;ENSMUST00000172570;ENSMUST00000173142;ENSMUST00000173584;ENSMUST00000174260	ENSMUSP00000084572;ENSMUSP00000133994;ENSMUSP00000134245;ENSMUSP00000134313;ENSMUSP00000134669	G3UY93;G3UYW2;G3UZ22;G3UZX1;Q9QUN2;Q9Z1Q9
		0.182902	-0.152262	0.79777	0.532694	0.428427	3.86942	5.967	4.35721	3.44147	5.49296	3.49495	4.6753	7.06153	7.5574	9.7981	5.32125	6.41128	6.87366	8.0435	5.80373	6.62137	ENSMUST00000177021
Zfp791		0.182902	-2.33878	-0.867593	-0.470786	-2.14922	1.61139	1.23474	1.09044	0.273905	0.279829	0.234683	0.196425	0.636674	0.812719	0.691602	0.968481	0.501469	1.11908	1.34536	0.880949	0.0834715	ENSMUST00000098550	ENSMUSG00000074194	ENSMUST00000098550	ENSMUSP00000096150	Q497V9
Ffar2	Free fatty acid receptor 2	0.183277	-0.0712171	-1.10261	-0.558322	-0.42548	8.36435	4.53978	7.572	9.00065	4.823	5.35651	6.34505	3.00955	2.95877	3.33448	5.85437	3.76547	4.57739	3.91575	5.50749	4.2599	ENSMUST00000163504	ENSMUSG00000051314	ENSMUST00000053156;ENSMUST00000163504;ENSMUST00000168528;ENSMUST00000186059;ENSMUST00000186339;ENSMUST00000186534	ENSMUSP00000052600;ENSMUSP00000127758;ENSMUSP00000129398;ENSMUSP00000140215;ENSMUSP00000140484;ENSMUSP00000140493	A0A087WQJ1;A0A087WR60;A0A087WR67;Q8VCK6
Igkv2-137		0.185152	0.634546	-0.0928034	0.386209	0.547848	181.903	156.332	176.379	345.686	312.692	222.32	235.825	152.418	158.722	158.248	183.302	257.136	224.942	194.852	228.592	269.51	ENSMUST00000103302	ENSMUSG00000076501	ENSMUST00000103302	ENSMUSP00000100103	A0A0B4J1H6
Gm14446		0.185816	1.30722	0.119895	-0.0890098	1.06001	4.28581	4.0108	5.69155	9.65641	6.2412	15.4531	17.2181	4.42205	6.08013	4.80889	2.38773	5.2765	5.66521	4.85422	8.21774	10.937	ENSMUST00000112467	ENSMUSG00000079339	ENSMUST00000112467;ENSMUST00000168254	ENSMUSP00000108086;ENSMUSP00000132781	D3Z6F0;E9PXF7
Parp9	Poly [ADP-ribose] polymerase 9	0.185816	0.598304	0.0474398	0.116542	0.423715	6.75676	7.47828	9.37713	12.8794	10.2763	13.02	10.5789	7.27918	7.85812	9.46221	7.47463	9.84254	8.05342	8.54781	9.18643	11.5699	ENSMUST00000114878	ENSMUSG00000022906	ENSMUST00000023622;ENSMUST00000114877;ENSMUST00000114878;ENSMUST00000122870;ENSMUST00000159160	ENSMUSP00000023622;ENSMUSP00000110527;ENSMUSP00000110528;ENSMUSP00000123736;ENSMUSP00000124098	E0CYZ7;F6U1Y8;H7BWY5;Q6IRT6;Q8CAS9;Q99LF9
Ndor1	NADPH-dependent diflavin oxidoreductase 1	0.185816	0.336132	-0.668195	0.0612549	0.334463	3.96128	5.21671	6.41967	5.33252	5.28694	6.18508	9.31083	3.00611	3.68974	3.06365	4.35028	5.20057	5.21381	6.70319	6.48631	6.20118	ENSMUST00000114349	ENSMUSG00000006471	ENSMUST00000100329;ENSMUST00000114349;ENSMUST00000132128;ENSMUST00000141808;ENSMUST00000147866;ENSMUST00000148589;ENSMUST00000162680	ENSMUSP00000097903;ENSMUSP00000109989;ENSMUSP00000123247;ENSMUSP00000123958;ENSMUSP00000124985;ENSMUSP00000125018;ENSMUSP00000125259	A2AI05;E0CX27;E0CXI9;E0CYR1;F6XCS1;Q3TQZ6;Q80WC5
Dgki	Diacylglycerol kinase	0.186009	-1.95171	-0.234137	0.163274	-1.13915	0.887304	0.654706	0.570787	0.351489	0.28412	0.117625	0.0758477	0.500036	0.403281	1.04376	0.797244	0.752022	0.703533	0.853483	0.54891	0.172009	ENSMUST00000101532	ENSMUSG00000038665	ENSMUST00000042075;ENSMUST00000090314;ENSMUST00000101532;ENSMUST00000138286;ENSMUST00000150300	ENSMUSP00000047858;ENSMUSP00000087788;ENSMUSP00000099071;ENSMUSP00000138457;ENSMUSP00000138628	D3YWQ0;D3Z2W1;D3Z519;S4R215;S4R2G0
Serpine2	Glia-derived nexin	0.186167	-0.682843	-1.68698	-0.284732	-0.642249	5.54869	5.11726	3.88841	1.98497	5.83254	2.48963	2.60213	1.22259	1.32599	2.07752	4.76283	4.35435	3.04348	3.74689	4.04048	2.26844	ENSMUST00000027467	ENSMUSG00000026249	ENSMUST00000027467;ENSMUST00000189793;ENSMUST00000190724	ENSMUSP00000027467;ENSMUSP00000140065;ENSMUSP00000140255	A0A087WQ70;A0A087WQM1;Q07235;Q921T7
Kif18a	Kinesin-like protein KIF18A	0.186937	0.690045	0.511462	0.290126	0.493637	2.55802	1.94908	2.36733	3.7992	3.98618	3.30572	3.42686	3.41457	3.39383	3.058	2.4299	3.37933	2.58886	2.80655	2.83078	3.53196	ENSMUST00000028527	ENSMUSG00000027115	ENSMUST00000028527	ENSMUSP00000028527	Q3TP77;Q8BLL1;Q91WD7
Prl8a1		0.189397	-0.329494	0.212039	0.0454339	-0.0200384	18.5903	20.9518	15.4781	16.5925	15.2201	13.011	12.7188	22.2733	20.4112	21.1278	20.6765	17.3741	19.3721	17.4909	17.0694	18.3536	ENSMUST00000095926	ENSMUSG00000019756	ENSMUST00000006664;ENSMUST00000095926	ENSMUSP00000006664;ENSMUSP00000093616	J3JS25;Q9DAV8
Il18r1	Interleukin-18 receptor 1	0.190294	-4.57486	-0.515415	-0.131488	-1.21698	0.55297	1.078	0.44214	0	0.528249	0	0	0.567035	0.286919	0.557253	0.437946	0.74417	0.496986	0.706549	0.381204	0.185552	ENSMUST00000193391	ENSMUSG00000026070	ENSMUST00000087983;ENSMUST00000108044;ENSMUST00000167723;ENSMUST00000193391;ENSMUST00000193793;ENSMUST00000195684	ENSMUSP00000085298;ENSMUSP00000103679;ENSMUSP00000128277;ENSMUSP00000141464;ENSMUSP00000141695;ENSMUSP00000142070	A0A0A6YWA3;Q61098;Q8C257
Fmr1		0.190294	-5.87514	0.173793	-0.528946	0.011864	1.15309	2.00258	1.02755	0.0113861	1.15332	0	1.42e-06	0.978833	2.18706	1.64989	1.30317	1.26117	0.385314	1.13787	1.41119	1.24536	ENSMUST00000114655	ENSMUSG00000000838	ENSMUST00000088546;ENSMUST00000114653;ENSMUST00000114654;ENSMUST00000114655;ENSMUST00000114656;ENSMUST00000114657	ENSMUSP00000085906;ENSMUSP00000110301;ENSMUSP00000110302;ENSMUSP00000110303;ENSMUSP00000110304;ENSMUSP00000110305	D3Z6U8;E9QAS8;E9QAS9;E9QAT0;E9QNF5;Q6AXB7
Diap2;Diaph2	Protein diaphanous homolog 2	0.190438	1.4995	-4.75523	1.59711	0.347619	5.99e-08	0.684106	0.546777	0.435891	0.352351	0.353466	0.202967	1.13e-08	0	3.59e-10	0.319141	0.664318	0.204001	0.353846	0.104325	0.197469	ENSMUST00000037854	ENSMUSG00000034480	ENSMUST00000037854;ENSMUST00000113320;ENSMUST00000167619	ENSMUSP00000039334;ENSMUSP00000108946;ENSMUSP00000131879	E9Q4U7;O70566;Q6W4W7;Q8C2G8
Slfn8		0.191807	0.609625	0.249481	-0.0120902	0.534713	10.1858	7.54439	8.68458	11.8944	13.4771	12.261	15.1351	10.0817	12.192	9.43117	7.32786	9.79841	9.31203	8.35438	11.7114	13.303	ENSMUST00000108152	ENSMUSG00000035208	ENSMUST00000038141;ENSMUST00000092838;ENSMUST00000108152;ENSMUST00000130822;ENSMUST00000131883	ENSMUSP00000040060;ENSMUSP00000090513;ENSMUSP00000103787;ENSMUSP00000114417;ENSMUSP00000121831	A0A0A0MQG0;B1ARD8;E9Q0R4;F6RTS1
Sp100	Nuclear autoantigen Sp-100	0.191807	0.38772	0.00781989	0.151527	0.369166	60.0064	58.992	66.3201	89.1814	70.9586	76.7157	82.7595	59.9666	65.4673	62.4761	59.0685	70.0179	67.9907	77.0068	72.0218	85.7038	ENSMUST00000054279	ENSMUSG00000026222	ENSMUST00000054279;ENSMUST00000066427;ENSMUST00000132641;ENSMUST00000141709;ENSMUST00000145440;ENSMUST00000147552;ENSMUST00000150967;ENSMUST00000153574;ENSMUST00000155094	ENSMUSP00000051705;ENSMUSP00000066399;ENSMUSP00000116942;ENSMUSP00000118481;ENSMUSP00000119301;ENSMUSP00000120267;ENSMUSP00000120604;ENSMUSP00000122670;ENSMUSP00000122899	A0A0A6YYR0;D6RIJ4;E9PY02;E9Q4Y0;E9QA05;F6Q968;F6WL90;F6YFK4;O35892;O35897;O88392;O88395;Q3U5P2;Q8C405
H2-Q7	H-2 class I histocompatibility antigen, Q7 alpha chain	0.192226	0.803225	-0.478913	-0.198815	0.419273	48.4668	33.4245	58.5094	86.0827	47.2259	91.1589	104.139	27.8485	45.6196	27.9459	37.1549	50.2311	33.6033	38.2322	56.3727	64.1941	ENSMUST00000116598	ENSMUSG00000060550	ENSMUST00000071951;ENSMUST00000076256;ENSMUST00000078205;ENSMUST00000116598	ENSMUSP00000071843;ENSMUSP00000075606;ENSMUSP00000077335;ENSMUSP00000112297	E9PWT4;E9QJR9;L7N260;P14429
Prc1	Protein regulator of cytokinesis 1	0.192777	1.01285	0.196678	-0.355931	-0.199961	2.38583	1.59874	2.28954	4.02271	3.98104	3.14601	5.5958	2.54168	3.01216	1.77625	1.63377	2.03755	1.23282	1.61251	1.91677	1.62827	ENSMUST00000163812	ENSMUSG00000038943	ENSMUST00000047558;ENSMUST00000163812;ENSMUST00000172781;ENSMUST00000173170;ENSMUST00000173824;ENSMUST00000174051;ENSMUST00000174111;ENSMUST00000174172;ENSMUST00000174199;ENSMUST00000174599	ENSMUSP00000043379;ENSMUSP00000129675;ENSMUSP00000133295;ENSMUSP00000133387;ENSMUSP00000133618;ENSMUSP00000133817;ENSMUSP00000133910;ENSMUSP00000134262;ENSMUSP00000134282;ENSMUSP00000134548	E9QPF0;G3UW86;G3UWQ7;G3UXB1;G3UXT4;G3UY19;G3UYX6;G3UYZ3;G3UZL8;G3XA79;Q8CE25;Q99K43
Mtnd5	NADH-ubiquinone oxidoreductase chain 5	0.193837	-0.378886	-0.0545713	0.103332	0.103467	1931.13	1909.41	1800.91	1366.96	1515.21	1382.32	1446	1720.12	1795.84	1969.88	1910.83	2380.77	2241.32	1597.98	1916.69	2068.62	ENSMUST00000082418	ENSMUSG00000064367	ENSMUST00000082418	ENSMUSP00000081001	P03921
Cdca7	Cell division cycle-associated protein 7	0.194	0.46572	0.0846139	0.0467918	0.0591693	15.606	14.9594	18.5488	25.3385	21.0179	20.9266	21.7395	17.119	19.3389	16.0795	16.0064	20.1688	15.6316	15.7106	16.4444	17.0457	ENSMUST00000102691	ENSMUSG00000055612	ENSMUST00000102691;ENSMUST00000157019	ENSMUSP00000099752;ENSMUSP00000121263	A2AR39;Q3TIS1;Q3U511;Q6NZE5;Q8C1A0;Q9D0M2
Gapdh	Glyceraldehyde-3-phosphate dehydrogenase	0.19568	0.250436	-0.062656	0.0665562	-1.25741	297.116	229.938	269.794	268.019	299.513	330.885	350.411	236.267	285.838	244.632	254.235	301.769	263.604	281.572	193.841	61.2561	ENSMUST00000118875	ENSMUSG00000057666	ENSMUST00000073605;ENSMUST00000117757;ENSMUST00000118875;ENSMUST00000182052;ENSMUST00000182277;ENSMUST00000183272	ENSMUSP00000073289;ENSMUSP00000113213;ENSMUSP00000113942;ENSMUSP00000138295;ENSMUSP00000138403;ENSMUSP00000138508	A0A0A0MQF6;A6H6A8;P16858;Q0QEU0;Q3THM2;Q3TUI2;Q3UMT2;Q4V783;Q569X2;Q569X5;Q5U410;S4R1N5;S4R1W8;S4R257
C330027C09Rik;Kiaa1524	Protein CIP2A	0.196014	0.93935	0.372215	0.0277011	0.257009	2.73457	2.01487	2.3811	6.00597	4.96511	3.69509	3.57264	4.07233	3.51868	2.05865	2.16003	2.82478	2.45467	2.21684	2.78356	2.7742	ENSMUST00000048374	ENSMUSG00000033031	ENSMUST00000048374;ENSMUST00000117994;ENSMUST00000125278	ENSMUSP00000044714;ENSMUSP00000113075;ENSMUSP00000115529	B2RQ25;D3Z7B5;D6RGL3;Q69ZH6;Q7TPZ7;Q8BWY9
Cyp39a1	24-hydroxycholesterol 7-alpha-hydroxylase	0.199042	0.135807	-0.367567	0.140732	0.117831	9.41931	7.84739	9.18817	8.06805	10.6128	9.97473	9.57916	6.31014	6.95941	7.43898	8.68482	10.4437	9.45592	10.1854	9.60718	9.20284	ENSMUST00000170988	ENSMUSG00000023963	ENSMUST00000170988	ENSMUSP00000130073	Q9JKJ9
Nr4a3	Nuclear receptor subfamily 4 group A member 3	0.19917	4.62548	5.29563	4.84245	5.08076	0	0	0.250546	0.31734	0.279822	0.564652	0.165577	0.452816	0.462733	0.584639	0.305589	0.41391	0.390975	0.329271	0.399566	0.433451	ENSMUST00000030025	ENSMUSG00000028341	ENSMUST00000030025;ENSMUST00000153369	ENSMUSP00000030025;ENSMUSP00000121455	F6R7A2;Q9QZB5;Q9QZB6
Atxn7l1	Ataxin-7-like protein 1	0.202993	0.776833	0.417546	0.170496	0.284306	3.10549	3.19646	3.13799	4.84928	5.85404	5.50581	5.16378	3.63304	4.61669	4.54625	3.29658	3.68373	3.48418	3.63937	3.64652	3.92016	ENSMUST00000110824	ENSMUSG00000020564	ENSMUST00000077456;ENSMUST00000090597;ENSMUST00000110824;ENSMUST00000125192;ENSMUST00000130740;ENSMUST00000133549;ENSMUST00000142184;ENSMUST00000146040;ENSMUST00000154742;ENSMUST00000155386	ENSMUSP00000076668;ENSMUSP00000088085;ENSMUSP00000106448;ENSMUSP00000115463;ENSMUSP00000116081;ENSMUSP00000118777;ENSMUSP00000120569;ENSMUSP00000121351;ENSMUSP00000122156;ENSMUSP00000122982	B2RW07;D3YXW3;D3Z095;D3Z7I2;F6RLA6;F6RPR7;F6X2K7;F7C0E4;Q8VD60;Q9CZ05
Cd59a	CD59A glycoprotein	0.207726	-0.878274	-0.414931	-0.172312	-0.832496	3.3747	3.05024	3.40763	2.60055	1.39756	1.64865	1.57679	2.10909	2.53354	2.82999	2.63459	3.81794	2.44724	2.82445	2.20117	1.48509	ENSMUST00000040423	ENSMUSG00000032679	ENSMUST00000040423;ENSMUST00000168176	ENSMUSP00000048041;ENSMUSP00000132774	O55186;Q542R7
Cdkn3	Cyclin-dependent kinase inhibitor 3	0.20968	0.952921	0.357039	-0.183903	-0.135403	4.05968	3.17624	3.1937	9.49976	5.90067	6.05338	5.87959	5.76825	5.55249	2.7033	3.05539	3.99172	2.98655	2.18792	3.35138	2.86974	ENSMUST00000067426	ENSMUSG00000037628	ENSMUST00000067426	ENSMUSP00000070575	Q810P3;Q9CWS3
Creld2	Cysteine-rich with EGF-like domain protein 2	0.20968	0.587629	0.339358	0.186815	0.103481	28.8344	25.9395	31.7168	45.4196	43.7868	41.359	40.4244	36.7763	42.848	31.1079	27.3473	32.0821	31.0208	40.8296	30.2826	30.6156	ENSMUST00000024042	ENSMUSG00000023272	ENSMUST00000024042	ENSMUSP00000024042	Q9CYA0
Igkv10-94		0.210251	0.977405	0.380936	0.195538	0.0925719	155.704	143.059	189.735	427.783	262.486	312.907	337.999	202.848	266.638	159.281	157.1	172.041	182.658	193.507	165.596	177.116	ENSMUST00000103330	ENSMUSG00000096490	ENSMUST00000103330	ENSMUSP00000100131	A0A075B5L1
Sox5	Transcription factor SOX-5	0.21107	6.38527	6.60007	3.41941	6.30275	1.12e-06	0	1.01e-05	0.350086	0.150431	0.110446	0.342561	0.148934	0.238307	0.456543	0.000145337	0	0.241552	0.342796	0.128533	0.310955	ENSMUST00000111748	ENSMUSG00000041540	ENSMUST00000038815;ENSMUST00000077160;ENSMUST00000111748;ENSMUST00000111749;ENSMUST00000124233;ENSMUST00000144289;ENSMUST00000170367	ENSMUSP00000047567;ENSMUSP00000076403;ENSMUSP00000107377;ENSMUSP00000107378;ENSMUSP00000114602;ENSMUSP00000122786;ENSMUSP00000133041	B2KFM4;B2KFM7;B2KFM8;B2KFM9;E9PVR0;O88184;O89018;P35710;Q2TBA9
Tdrd7	Tudor domain-containing protein 7	0.21278	0.409728	-0.0244561	0.0127065	0.335547	12.4215	12.4375	15.597	15.9038	16.0575	19.6797	18.7883	11.8687	13.177	15.1602	12.4407	14.1827	13.7195	13.7247	15.426	18.0278	ENSMUST00000102929	ENSMUSG00000035517	ENSMUST00000102929;ENSMUST00000107777	ENSMUSP00000099993;ENSMUSP00000103406	A0A0A0MQD1;B1AWG7;B1AWH5;Q8K1H1;Q8R181
		0.213353	0.972068	-0.268559	-0.0505866	0.422238	1.57795	1.80546	1.70036	2.66919	2.83136	3.64028	4.23366	2.01259	1.21211	1.16072	1.77942	1.06855	1.75084	2.09269	2.50866	1.99836	ENSMUST00000142147
Irak1bp1	Interleukin-1 receptor-associated kinase 1-binding protein 1	0.213769	0.579038	0.019943	-0.27422	-0.200333	1.37387	1.23408	0.934508	2.13442	1.44153	1.65735	1.72063	1.10449	1.3121	1.17353	0.857384	1.03838	0.90566	1.04835	1.22618	0.814413	ENSMUST00000113245	ENSMUSG00000032251	ENSMUST00000034783;ENSMUST00000113245	ENSMUSP00000034783;ENSMUSP00000108871	G5E885;Q8BT82;Q8C645;Q9CRM0;Q9CV21;Q9CX27;Q9ESJ7;Q9JK12
Whsc1	Histone-lysine N-methyltransferase NSD2	0.214281	5.33086	5.29975	4.17205	2.92956	0	0	0.100316	0.333906	0.337349	0.391279	0.81118	0.257102	0.553983	0.588435	0.207252	0.333395	0.315616	0.0661006	0.0906308	0.0698847	ENSMUST00000141416	ENSMUSG00000057406	ENSMUST00000058096;ENSMUST00000066854;ENSMUST00000075812;ENSMUST00000114397;ENSMUST00000114399;ENSMUST00000137191;ENSMUST00000139845;ENSMUST00000141416;ENSMUST00000142080;ENSMUST00000155880	ENSMUSP00000058940;ENSMUSP00000067205;ENSMUSP00000075210;ENSMUSP00000110039;ENSMUSP00000110041;ENSMUSP00000115251;ENSMUSP00000117233;ENSMUSP00000121805;ENSMUSP00000122310;ENSMUSP00000123460	B3VCH6;D3Z229;D3Z3E0;D3Z3E4;F6S6G6;F6Y765;Q6ZPY1;Q7TSF5;Q811F0;Q8BVE8
Cdca2	Cell division cycle-associated protein 2	0.214281	1.06707	0.487356	-0.298483	-0.0989319	1.80613	1.23121	1.65173	4.61772	3.02462	2.78394	2.65279	2.97525	2.3796	1.48288	1.4209	1.07529	1.63171	0.983222	1.23786	1.62845	ENSMUST00000150006	ENSMUSG00000048922	ENSMUST00000124045;ENSMUST00000130922;ENSMUST00000131179;ENSMUST00000132705;ENSMUST00000150006;ENSMUST00000163100	ENSMUSP00000115633;ENSMUSP00000116384;ENSMUSP00000117847;ENSMUSP00000119525;ENSMUSP00000123664;ENSMUSP00000127571	D3YZE8;D3Z5P7;F6RTJ7;F6VP65;Q14B71;Q8BSQ1;Q8CD75
B2m	Beta-2-microglobulin	0.214281	0.485788	0.0147772	0.165503	0.27066	2623.68	2292.37	2678.23	3176.08	3750.42	3402.04	3770.28	2259.66	2998.89	2457.86	2419.81	3154.5	2763.6	2887.06	2835.37	3188.66	ENSMUST00000102476	ENSMUSG00000060802	ENSMUST00000102476	ENSMUSP00000099534	P01887;Q91XJ8
Herc3		0.214281	0.155963	-0.225832	-0.0970205	0.0953828	27.5608	26.1942	27.1956	28.841	28.5953	30.1244	30.7626	24.1037	23.3264	22.6402	26.0601	24.9389	25.8319	23.9931	27.4563	29.3909	ENSMUST00000041401	ENSMUSG00000029804	ENSMUST00000031823;ENSMUST00000041401;ENSMUST00000122981;ENSMUST00000126292;ENSMUST00000141600	ENSMUSP00000031823;ENSMUSP00000040025;ENSMUSP00000119115;ENSMUSP00000122401;ENSMUSP00000122762	A6H6S0;D3Z2S3;D3Z3U0;D3Z6D4;G5E876
		0.21611	1.68453	1.73025	-0.161042	0.303902	0.555227	1.25421	0.272738	2.91718	1.62566	1.77226	1.65637	2.99973	1.37036	1.91806	0.691651	0.26522	0.525989	0.667759	0.943702	0.539784	ENSMUST00000160451
		0.217609	4.1798	7.16004	6.1738	2.09604	0	3.14e-06	0	0	0.518251	17.7306	8.79735	4.70004	12.1437	35.8727	5.6148	2.68893	10.5048	9.46363	1.65543	0	ENSMUST00000186333
Fam72a	Protein FAM72A	0.220148	0.723168	0.182179	-0.148304	0.203251	0.90393	1.10636	1.10293	2.13085	1.68229	1.5319	1.47361	1.20478	1.51039	0.913579	0.965531	1.0279	0.745314	1.00201	1.13959	1.20945	ENSMUST00000068613	ENSMUSG00000055184	ENSMUST00000068613	ENSMUSP00000068111	B2RR49;Q3KQN3;Q8BFZ8
Ppa1	Inorganic pyrophosphatase	0.220148	0.550866	-0.0803282	0.19464	0.269784	21.2303	18.1838	22.7935	30.4604	28.6227	29.2365	31.4031	18.1713	24.9626	16.7413	20.0002	26.694	21.5946	26.2545	23.6414	25.4986	ENSMUST00000020286	ENSMUSG00000020089	ENSMUST00000020286	ENSMUSP00000020286	Q9D819
		0.220148	-0.486724	-0.064514	-0.0756668	-0.454366	345.804	355.793	378.308	264.05	247.861	253.165	258.808	400	303.324	333.355	397.802	336.931	357.406	264.598	285.497	235.277	ENSMUST00000175849
Mx1		0.220497	0.685797	0.0358985	-0.0702572	0.337606	5.30707	4.47539	5.82801	12.239	6.35767	8.75235	6.63191	5.70106	5.3835	5.02177	4.96266	4.09872	5.13302	5.58603	5.81299	7.14643	ENSMUST00000135184	ENSMUSG00000000386	ENSMUST00000023655;ENSMUST00000113768;ENSMUST00000135184;ENSMUST00000142883;ENSMUST00000155233	ENSMUSP00000023655;ENSMUSP00000109397;ENSMUSP00000114709;ENSMUSP00000138532;ENSMUSP00000138813	D3YV39;E9Q0J3;Q3UD61;S4R279;V9GWS9
		0.220917	0.725048	-0.214962	-0.034493	0.258938	3.67528	3.33727	3.1136	5.73136	4.29002	5.87966	6.53913	3.9925	2.82407	2.16731	2.74368	3.65355	3.12271	3.53937	3.32265	4.76907	ENSMUST00000179487
		0.221422	-0.431493	0.0387283	0.0954421	-0.0583289	86.9488	92.7765	62.3386	68.1997	57.6601	53.1112	57.0317	77.0406	77.4539	90.9078	86.7777	91.1616	86.0286	71.6594	80.1096	70.9587	ENSMUST00000146479
Cdkn2c	Cyclin-dependent kinase 4 inhibitor C	0.222112	0.827367	0.273469	0.015455	0.0776625	2.384	2.45563	2.53595	6.21066	3.56615	4.00146	3.86715	3.9184	3.06596	2.25308	2.66015	2.96874	2.55569	1.86214	2.6916	2.42986	ENSMUST00000097921	ENSMUSG00000028551	ENSMUST00000063531;ENSMUST00000097921	ENSMUSP00000070313;ENSMUSP00000095534	Q60772
Xaf1	XIAP-associated factor 1	0.222562	0.848668	-0.184057	-0.0681671	0.410607	4.0904	5.04894	3.99373	9.32077	6.1983	6.59912	10.002	4.12217	4.16848	3.2212	4.31438	2.60833	5.48056	4.44128	5.00491	6.54744	ENSMUST00000151440	ENSMUSG00000040483	ENSMUST00000094041;ENSMUST00000140842;ENSMUST00000146233;ENSMUST00000151440	ENSMUSP00000091583;ENSMUSP00000121472;ENSMUSP00000121483;ENSMUSP00000123011	B7ZD14;F6ZMN8;Q3USK3;Q5NBU6;Q5NBU7;Q5NBU8;Q5NBU9;Z4YN17
Sapcd2	Suppressor APC domain-containing protein 2	0.223332	0.554466	0.259268	-0.673585	-0.411777	0.514162	0.411081	0.420499	0.79007	0.557019	0.519838	0.769505	0.666955	0.538526	0.441085	0.356533	0.25375	0.19709	0.330346	0.301615	0.359715	ENSMUST00000028329	ENSMUSG00000026955	ENSMUST00000028329;ENSMUST00000100323;ENSMUST00000114293	ENSMUSP00000028329;ENSMUSP00000097898;ENSMUSP00000109932	A2AJ17;Q3TL89;Q3TP90;Q3TQ24;Q6NS42;Q9D818
Isg20	Interferon-stimulated gene 20 kDa protein	0.225581	1.23718	0.325214	0.238083	0.982222	1.92471	0.801339	1.54584	2.97842	2.52773	3.21205	4.05789	1.85049	1.58213	1.6401	1.64328	1.74737	1.14982	1.81421	2.19102	3.14024	ENSMUST00000121645	ENSMUSG00000039236	ENSMUST00000038142;ENSMUST00000118867;ENSMUST00000120331;ENSMUST00000121645	ENSMUSP00000040080;ENSMUSP00000112480;ENSMUSP00000112621;ENSMUSP00000113255	Q9CPZ5;Q9JL16
5430403G16Rik		0.226864	-0.361078	0.118131	0.0954692	0.185444	8.6196	8.24324	6.04139	5.4652	6.5866	5.48462	5.65694	8.10763	8.64271	8.10274	7.61906	9.22169	8.53336	6.97927	8.17549	8.74738	ENSMUST00000092720	ENSMUSG00000072763	ENSMUST00000092720	ENSMUSP00000090395	D3Z5L4
Hmgn3	High mobility group nucleosome-binding domain-containing protein 3	0.23332	0.743469	0.0465227	-0.0337422	0.132055	5.35077	4.31568	5.28187	10.6759	6.80208	8.42639	7.57475	5.76796	5.67622	4.14214	4.18008	5.43563	4.78111	4.84217	5.51154	5.2216	ENSMUST00000162246	ENSMUSG00000066456	ENSMUST00000161796;ENSMUST00000162246;ENSMUST00000185315;ENSMUST00000187193;ENSMUST00000190154	ENSMUSP00000124278;ENSMUSP00000125616;ENSMUSP00000140247;ENSMUSP00000140356;ENSMUSP00000140980	A0A087WSB8;Q7M737;Q99JU1;Q9DCB1
		0.23332	-0.201645	0.484502	0.126649	0.255692	2.33107	2.57927	1.62417	2.0785	1.80944	1.58731	1.86683	2.75451	3.08297	3.27468	2.17438	2.41386	2.7028	2.08645	2.44858	2.58442	ENSMUST00000165754
		0.233524	1.49119	0.151742	-0.0515127	0.392306	1.24542	1.11846	1.34213	5.40277	2.67786	3.56888	2.9435	1.13714	1.15341	1.94789	1.41188	0.63751	1.6591	1.23006	1.28696	2.00272	ENSMUST00000129707
Igkv1-135		0.233524	0.39624	0.333768	0.185539	0.00237381	669.502	577.783	704.653	800.029	1030.74	832.554	877.037	708.864	905.634	786.984	604.608	717.717	718.558	781.513	648.579	639.565	ENSMUST00000103303	ENSMUSG00000096336	ENSMUST00000103303	ENSMUSP00000100104	A0A0B4J1H7
		0.233524	0.363764	-0.883476	-0.421352	-0.594404	11.2737	16.7297	21.871	21.3631	19.1234	21.6398	20.7655	7.95433	5.71218	14.0745	14.0171	9.91773	13.8097	9.75119	11.3635	9.67019	ENSMUST00000131979
Ogfr	Opioid growth factor receptor	0.233524	0.36028	-0.109415	-0.0278775	0.241456	51.4777	45.0908	52.6379	66.6185	49.1065	68.4126	69.3806	43.6178	51.6102	44.5712	45.739	49.1514	51.1336	48.1691	55.765	59.98	ENSMUST00000029087	ENSMUSG00000049401	ENSMUST00000029087	ENSMUSP00000029087	A2ACT6;Q99L33;Q99PG2
Rangap1	Ran GTPase-activating protein 1	0.233524	0.324641	-0.0836178	0.0581115	-0.000195257	41.145	33.9489	47.0461	50.6628	46.3041	51.8845	50.418	39.6957	37.827	38.0003	40.2861	42.7966	41.5021	43.0989	39.0133	40.5518	ENSMUST00000052374	ENSMUSG00000022391	ENSMUST00000052374;ENSMUST00000170134;ENSMUST00000171115	ENSMUSP00000057771;ENSMUSP00000126849;ENSMUSP00000130046	P46061;Q60801;Q6NZB5
Cdca7l	Cell division cycle-associated 7-like protein	0.233524	0.299604	-0.199875	-0.198018	0.0774092	8.49686	5.906	7.72854	9.19519	8.5483	8.5648	9.07436	6.15759	7.62713	5.62886	6.59566	6.64768	6.04269	6.0999	7.65355	7.5182	ENSMUST00000021592	ENSMUSG00000021175	ENSMUST00000021592;ENSMUST00000176735;ENSMUST00000177339	ENSMUSP00000021592;ENSMUSP00000135053;ENSMUSP00000135142	H3BJN2;H3BJV7;Q922M5
Ahnak		0.233524	-0.233649	0.343673	0.0649075	0.122759	19.946	25.4412	26.6593	19.4594	20.7427	21.3974	18.1866	28.6211	29.4482	34.1598	23.3282	23.7124	23.6281	29.5724	22.8291	28.6317	ENSMUST00000092956	ENSMUSG00000069833	ENSMUST00000092955;ENSMUST00000092956	ENSMUSP00000090632;ENSMUSP00000090633	E9Q616;G5E8K8
		0.234023	-4.47297	0.484048	-0.0296192	-0.555036	0.295985	0.745124	0.399069	0.43786	0	0	0	0.535204	0.648219	0.727452	0.491131	0.294296	0.501274	0.49137	0.248585	0.353457	ENSMUST00000144481
Gm4070;Gvin1	Interferon-induced very large GTPase 1	0.235607	1.01559	0.385659	0.35866	0.776124	32.357	39.189	27.4541	56.581	57.1494	81.8668	66.9542	40.0599	47.6917	42.2524	36.824	42.837	34.5598	56.3254	40.4988	74.9892	ENSMUST00000106766	ENSMUSG00000078606	ENSMUST00000106766;ENSMUST00000176467;ENSMUST00000176994	ENSMUSP00000102377;ENSMUSP00000135667;ENSMUSP00000135898	H3BL64;Q3U3F2;Q80SU7;Q8BL18;Q8CBA9
Helz2	Helicase with zinc finger domain 2	0.235607	0.35942	-0.192725	-0.0697081	0.187388	92.0591	106.499	121.678	120.418	115.989	160.97	142.191	97.4429	79.584	107.186	100.823	97.7917	101.938	103.747	108.057	131.087	ENSMUST00000108831	ENSMUSG00000027580	ENSMUST00000094203;ENSMUST00000108831;ENSMUST00000121484	ENSMUSP00000091756;ENSMUSP00000104459;ENSMUSP00000112917	A2AS03;A2AS05;B9A0U1;E9QAM5
		0.239825	-0.851289	-0.114449	-0.00756367	-0.200888	5.77474	9.20892	5.26645	4.00353	4.43253	2.96275	3.10486	8.32248	4.82384	5.64306	6.78101	5.23925	7.53565	6.57148	5.16616	6.0958	ENSMUST00000123174
Ncapg2	Condensin-2 complex subunit G2	0.243707	0.691724	0.414458	0.146934	0.122165	4.24017	3.49406	3.6312	8.53883	6.18378	4.95554	4.94087	5.48551	5.2404	4.60468	3.93743	4.89074	3.74593	4.22268	4.21548	3.89004	ENSMUST00000084828	ENSMUSG00000042029	ENSMUST00000084828	ENSMUSP00000081889	E9QP71;Q6DFV1;Q6SLL0;Q922D1
Eya1	Eyes absent homolog;Eyes absent homolog 1	0.243707	-2.60103	-4.15238	-6.261	0.0501946	0.603932	0.302862	0.261553	0.107235	0.0574221	0.386117	0	0	0.376487	0	0	0	0	0	0.43266	0.318006	ENSMUST00000080664	ENSMUSG00000025932	ENSMUST00000027066;ENSMUST00000080664;ENSMUST00000168081;ENSMUST00000185453;ENSMUST00000187790;ENSMUST00000188857;ENSMUST00000189526;ENSMUST00000190337	ENSMUSP00000027066;ENSMUSP00000079493;ENSMUSP00000126383;ENSMUSP00000139542;ENSMUSP00000140171;ENSMUSP00000140619;ENSMUSP00000141072;ENSMUSP00000141112	A0A087WNY3;A0A087WQF4;A0A087WRG6;A0A087WSJ4;F6YST4;F7B3B8;G5E864;O08818;P97767;Q8C9D0
Cit		0.244122	0.696263	0.276761	-0.102888	0.0167466	0.962928	0.854154	1.04461	2.27089	1.3115	1.53829	1.14939	1.48655	1.04058	1.02806	1.02106	0.76315	1.02977	0.764562	0.95128	0.944424	ENSMUST00000051704	ENSMUSG00000029516	ENSMUST00000051704;ENSMUST00000102560;ENSMUST00000112008;ENSMUST00000123736;ENSMUST00000127976;ENSMUST00000137952;ENSMUST00000141101;ENSMUST00000148245	ENSMUSP00000062049;ENSMUSP00000099620;ENSMUSP00000107639;ENSMUSP00000115802;ENSMUSP00000119769;ENSMUSP00000122745;ENSMUSP00000134875;ENSMUSP00000135649	D3YU89;D3Z1K6;D3Z1U0;D3Z477;E9QL53;F6SBR5;H3BJ74;H3BL47
Tor3a	Torsin-3A	0.246484	0.641529	-0.00517978	0.141636	0.579634	21.3329	16.9078	25.2997	31.5244	24.9908	34.6445	38.8844	18.9799	23.1872	21.2158	19.7073	26.8375	25.003	21.1725	27.7099	34.2059	ENSMUST00000079625	ENSMUSG00000060519	ENSMUST00000079625;ENSMUST00000122242;ENSMUST00000150557;ENSMUST00000156861;ENSMUST00000188964;ENSMUST00000190607	ENSMUSP00000078572;ENSMUSP00000113984;ENSMUSP00000137828;ENSMUSP00000140079;ENSMUSP00000140129;ENSMUSP00000140808	A0A087WQB9;A0A087WRX4;M0QWH2;Q3T9Q6;Q3TDA9;Q3U5X1;Q3U8F2;Q9CR17;Q9CU67;Q9ER38
Cep55	Centrosomal protein of 55 kDa	0.247198	1.00353	0.458306	-0.0545545	-0.356067	1.49765	2.05888	1.39859	4.81175	3.45302	2.22287	2.91247	3.8155	1.99555	1.52068	1.81019	1.58601	1.84586	1.12511	1.22042	1.28528	ENSMUST00000169673	ENSMUSG00000024989	ENSMUST00000096096;ENSMUST00000116506;ENSMUST00000169673	ENSMUSP00000093802;ENSMUSP00000112205;ENSMUSP00000127961	Q8BT07;Q8C2J0;Q8K2I8;Q8R2Y4;Q9DBZ8
Hells	Lymphocyte-specific helicase	0.253599	0.568768	0.200067	0.0852066	0.208197	6.1208	5.88318	5.18903	10.238	8.88932	7.09759	7.48906	7.46564	7.31636	5.38501	5.60974	6.56395	6.41002	5.71524	6.44616	6.57388	ENSMUST00000025965	ENSMUSG00000025001	ENSMUST00000025965;ENSMUST00000145051	ENSMUSP00000025965;ENSMUSP00000116710	D3Z414;Q497T3;Q60848;Q8VDZ1;Q9CYV7
		0.253857	0.452977	-0.079482	-0.0992606	-0.0626178	10.489	12.6638	12.1908	16.891	12.3471	17.6331	17.0279	11.7911	13.4505	8.96511	11.7089	9.54964	11.4396	11.2172	10.5126	11.6841	ENSMUST00000051995
		0.254258	2.13282	-0.348455	0.358729	1.84825	0.374744	0.351122	0.440031	1.86121	1.81117	1.72742	2.04798	0.45734	0.510492	0.0916026	0.485448	0.302599	0.683161	0.593852	1.05107	2.11089	ENSMUST00000127771
		0.254258	2.13282	-0.348455	0.358729	1.84825	0.374744	0.351122	0.440031	1.86121	1.81117	1.72742	2.04798	0.45734	0.510492	0.0916026	0.485448	0.302599	0.683161	0.593852	1.05107	2.11089	ENSMUST00000130714
		0.254258	2.13282	-0.348455	0.358729	1.84825	0.374744	0.351122	0.440031	1.86121	1.81117	1.72742	2.04798	0.45734	0.510492	0.0916026	0.485448	0.302599	0.683161	0.593852	1.05107	2.11089	ENSMUST00000138319
Lrr1		0.254258	1.65713	1.03709	0.690744	0.710826	0.621919	0.219595	0.54088	1.60604	1.28351	1.27689	1.21533	1.08063	1.0779	0.590112	0.599602	1.0694	0.610045	0.553334	0.736802	0.640729	ENSMUST00000110621	ENSMUSG00000034883	ENSMUST00000110621	ENSMUSP00000106251	D3YY91
Serpina3f	Serine protease inhibitor A3F	0.254258	0.735005	-0.0200075	-0.0103485	0.0811136	7.44645	5.72104	5.7528	12.3725	7.03469	11.8375	10.8096	5.12332	7.21953	6.54528	5.78003	6.78941	5.40997	6.91466	7.32068	5.81963	ENSMUST00000121337	ENSMUSG00000066363	ENSMUST00000101080;ENSMUST00000121337;ENSMUST00000167049	ENSMUSP00000098641;ENSMUSP00000113945;ENSMUSP00000126520	B2RT49;Q80X76
Txndc5	Thioredoxin domain-containing protein 5	0.254258	0.331653	0.190417	0.00733989	0.0507093	125.37	118.113	131.525	161.255	146.842	157.127	154.456	144.56	158.216	130.573	122.726	128.749	131.465	118.073	127.458	127.577	ENSMUST00000035988	ENSMUSG00000038991	ENSMUST00000035988;ENSMUST00000160653	ENSMUSP00000041839;ENSMUSP00000124401	E9PXX7;Q8R1I6;Q91W90
		0.25497	-0.13342	0.0885392	0.0318853	-1.05326	3.65334	4.50381	3.25347	2.92823	3.23088	3.33111	4.30468	3.98238	3.47053	4.67705	4.24743	3.08662	3.94899	4.03412	2.12553	1.49089	ENSMUST00000136863
Anln	Actin-binding protein anillin	0.255963	0.756429	0.420402	-0.0730124	0.0731678	1.08235	0.98761	1.43213	2.74118	2.24783	1.50955	1.45102	1.74362	1.63958	1.33476	1.21813	1.1083	1.22472	0.867932	1.28337	1.11305	ENSMUST00000040912	ENSMUSG00000036777	ENSMUST00000040912	ENSMUSP00000045873	Q8BL79;Q8BLB3;Q8K298;Q8K2N0;Q9CUY0
Postn	Periostin	0.256108	-4.50923	-0.559755	-0.445015	-1.33966	0.383922	0.242516	0.107594	0	0.0538298	0	0	0.152442	0.1051	0.196358	0.169813	0.253782	0.114775	0.122521	0.280563	0.0208478	ENSMUST00000117373	ENSMUSG00000027750	ENSMUST00000073012;ENSMUST00000081564;ENSMUST00000107985;ENSMUST00000117373;ENSMUST00000143258	ENSMUSP00000072773;ENSMUSP00000080276;ENSMUSP00000103619;ENSMUSP00000112735;ENSMUSP00000116685	F7C9H0;Q62009;Q8BMJ6;Q8K1K0
		0.257721	0.349446	-0.0649397	-0.209208	-0.0762413	23.7443	26.6099	18.3556	31.262	33.7835	26.1125	24.3433	21.1448	20.4353	23.6459	23.466	17.8061	17.9522	18.6916	21.0663	21.3051	ENSMUST00000144318
		0.258133	-0.704667	0.10568	0.132316	-0.105208	10.5447	10.4011	10.3822	9.02218	6.18865	4.29187	6.94595	11.5566	12.5655	9.65298	12.1247	9.33182	10.9377	12.8338	10.3802	8.84935	ENSMUST00000124894
H13;Hm13	Minor histocompatibility antigen H13	0.259685	0.329562	-0.0036042	-0.0579915	0.10026	45.1549	36.5392	43.9331	51.1036	48.3787	52.7992	54.8212	41.3762	46.1021	38.6827	38.6682	40.0324	41.8746	38.8648	44.5311	43.6234	ENSMUST00000089059	ENSMUSG00000019188	ENSMUST00000079247;ENSMUST00000089059;ENSMUST00000109825;ENSMUST00000125366	ENSMUSP00000078236;ENSMUSP00000086460;ENSMUSP00000105450;ENSMUSP00000120068	A3KGR9;A3KGS1;O19444;Q15K37;Q3TXP0;Q542R3;Q6PGJ8;Q811Z6;Q8HWA9;Q8HWB5;Q9CQA4;Q9CSK9;Q9D8V0
Chtop	Chromatin target of PRMT1 protein	0.260131	0.0226095	-6.78069	-0.7383	-0.0764918	0.483443	0.936502	0.498014	0.342001	0.859188	0.77097	0.606285	0	0	0	0.14465	0.441376	1.13419	0.232411	0.558881	0.579184	ENSMUST00000107344	ENSMUSG00000001017	ENSMUST00000001043;ENSMUST00000049937;ENSMUST00000076639;ENSMUST00000107342;ENSMUST00000107343;ENSMUST00000107344;ENSMUST00000107346;ENSMUST00000131868;ENSMUST00000146740	ENSMUSP00000001043;ENSMUSP00000061800;ENSMUSP00000075936;ENSMUSP00000102965;ENSMUSP00000102966;ENSMUSP00000102967;ENSMUSP00000102969;ENSMUSP00000116945;ENSMUSP00000123448	D3YZA1;D3Z7T7;E9PW20;Q0VBG3;Q3U7V6;Q3UF43;Q3V105;Q5XJG9;Q8C5N4;Q9CY57;Q9D7T3;Q9DB03;Q9DC54;Q9JJ95
Hhat	Protein-cysteine N-palmitoyltransferase HHAT	0.262168	-0.1978	-1.01025	-0.608564	-0.290218	1.30497	1.3638	1.12708	0.9012	1.14066	1.22728	1.08738	0.608136	0.894097	0.459159	0.933335	0.90774	0.800338	0.676068	1.26684	0.814057	ENSMUST00000044190	ENSMUSG00000037375	ENSMUST00000044190;ENSMUST00000128619;ENSMUST00000192585	ENSMUSP00000046686;ENSMUSP00000120479;ENSMUSP00000141575	A0A0A6YWJ4;B1ANS0;Q3TA33;Q8BMT9;Q922G3
Ly6c1	Lymphocyte antigen 6C1	0.263019	0.955675	-0.491211	-0.576601	0.583213	1.88062	1.1967	1.64456	2.78149	3.21867	3.43322	2.68218	1.09053	1.98508	0.596298	1.3735	1.63847	0.643496	0.720167	2.17479	2.43559	ENSMUST00000188845	ENSMUSG00000079018	ENSMUST00000065408;ENSMUST00000179762;ENSMUST00000185200;ENSMUST00000185372;ENSMUST00000187347;ENSMUST00000188845;ENSMUST00000191216	ENSMUSP00000066954;ENSMUSP00000137401;ENSMUSP00000139559;ENSMUSP00000139799;ENSMUSP00000139948;ENSMUSP00000140622;ENSMUSP00000140722	A0A087WNZ5;A0A087WPW7;A0A087WRG9;A0A087WRP7;P09568;P0CW02;Q58E40;Q8C2D8;Q91XG0
Gm6904		0.267988	0.505947	0.264283	-0.0589701	0.615508	5.56261	6.70798	5.90996	8.42014	7.67216	8.99125	9.12492	5.98289	6.3788	10.0763	5.72702	6.13549	5.29452	5.76914	7.82451	10.6909	ENSMUST00000168702	ENSMUSG00000090881	ENSMUST00000168702	ENSMUSP00000126987	E9PVF1
		0.269682	-0.313753	0.209453	0.178482	0.322392	970.745	1949.35	2004.5	1709.89	2034.15	611.572	947.819	2187.39	1338.32	2488.29	1640.91	3137.89	1481.09	1646.55	1887.88	1561.67	ENSMUST00000103408
Bclaf1	Bcl-2-associated transcription factor 1	0.269682	-0.53827	0.06953	0.0511243	0.301443	26.9167	20.7895	16.4772	16.847	13.4559	12.864	13.9407	18.4806	30.395	19.6859	21.5125	21.3042	22.5604	21.4704	24.5485	26.4271	ENSMUST00000043881	ENSMUSG00000037608	ENSMUST00000043881;ENSMUST00000092678;ENSMUST00000185800;ENSMUST00000186100;ENSMUST00000189158;ENSMUST00000190156;ENSMUST00000191438	ENSMUSP00000043583;ENSMUSP00000090349;ENSMUSP00000140101;ENSMUSP00000140428;ENSMUSP00000140608;ENSMUSP00000140623;ENSMUSP00000140702	A0A087WQA0;A0A087WRF8;A0A087WRN1;F8WI22;Q8BNZ0;Q8C2E9;Q8K019;Q9CSW5
Phlpp2	PH domain leucine-rich repeat-containing protein phosphatase 2	0.269682	-1.01242	-0.202553	0.26227	0.502828	2.33665	6.77522	6.96726	2.55886	1.80449	2.46875	2.61222	4.70506	5.73828	2.7866	5.54471	5.23705	7.13403	5.27971	6.53056	6.87068	ENSMUST00000179721	ENSMUSG00000031732	ENSMUST00000034175;ENSMUST00000179721	ENSMUSP00000034175;ENSMUSP00000136166	J3QM82;Q148U6;Q8BX96;Q8BXA7
Cdc25a	M-phase inducer phosphatase 1	0.271835	0.308238	-0.102226	-0.0756887	0.0183071	10.083	9.33963	10.0383	13.3305	10.8382	12.023	11.7859	9.42822	9.63951	8.70411	9.36307	9.28376	9.747	8.81051	9.75299	9.84251	ENSMUST00000094324	ENSMUSG00000032477	ENSMUST00000094324	ENSMUSP00000091882	E9PVD0;P48964
		0.272155	0.727689	0.148974	0.0735364	0.147074	388.51	318.985	381.82	556.527	477.337	729.264	767.682	377.034	425.2	371.296	332.004	408.464	356.277	353.011	403.068	392.74	ENSMUST00000103391
Cdc45	Cell division control protein 45 homolog	0.272289	1.16903	0.0311044	0.0252389	0.14761	3.12303	2.6117	4.28281	8.77183	6.48248	6.45469	7.5606	4.90183	4.73944	1.64967	3.43393	3.33501	3.77979	2.78502	3.92596	3.24857	ENSMUST00000000028	ENSMUSG00000000028	ENSMUST00000000028;ENSMUST00000096990;ENSMUST00000115585	ENSMUSP00000000028;ENSMUSP00000094753;ENSMUSP00000111248	D3Z0L5;F8WJ72;O70547;Q9QUK1;Q9R212;Q9Z1X9
		0.272289	0.377122	0.00963843	-0.248824	-0.240371	1.54824	1.68386	1.93078	2.75175	1.79162	2.29005	2.04307	1.87359	1.81338	1.56564	1.56986	1.21102	1.35347	1.66758	1.55628	1.31281	ENSMUST00000036852
Il6st	Interleukin-6 receptor subunit beta	0.272289	-0.51872	0.0468628	-0.120366	-0.363198	6.19875	6.79559	5.14424	3.70185	5.01386	3.87735	4.00418	5.89162	5.89762	7.14859	5.99687	5.96436	5.03093	5.17621	5.37004	3.94309	ENSMUST00000183663	ENSMUSG00000021756	ENSMUST00000070731;ENSMUST00000183513;ENSMUST00000183663;ENSMUST00000183829;ENSMUST00000183868;ENSMUST00000183886;ENSMUST00000184276;ENSMUST00000184311;ENSMUST00000184445;ENSMUST00000184949	ENSMUSP00000064205;ENSMUSP00000138820;ENSMUSP00000138836;ENSMUSP00000138915;ENSMUSP00000138987;ENSMUSP00000139016;ENSMUSP00000139060;ENSMUSP00000139180;ENSMUSP00000139227;ENSMUSP00000139311	G5E8D2;Q00560;Q3TDT5;V9GX00;V9GX52;V9GX73;V9GXA2;V9GXJ5;V9GXT4
Gprc5c		0.272289	-1.07712	-0.0844195	-0.00238921	-0.421407	0.876854	0.509665	0.471096	0.481837	0.260956	0.206537	0.220459	0.484563	0.569809	0.661769	0.658998	0.59561	0.533949	0.589907	0.557853	0.341904	ENSMUST00000053361	ENSMUSG00000051043	ENSMUST00000021071;ENSMUST00000053361;ENSMUST00000122967;ENSMUST00000133245;ENSMUST00000136785;ENSMUST00000142262;ENSMUST00000152314;ENSMUST00000177952	ENSMUSP00000021071;ENSMUSP00000061760;ENSMUSP00000114335;ENSMUSP00000116786;ENSMUSP00000118667;ENSMUSP00000121524;ENSMUSP00000121572;ENSMUSP00000136702	B7FAT7;B7FAT8;B7FAT9;B7FAU0;E9PZP1;I7HPW4;J3JS84
Ighv2-3		0.272921	0.944344	-0.145284	-0.00187335	-0.0681753	75.3993	57.0141	75.4161	212.605	111.821	118.478	125.583	49.2317	95.14	47.1868	64.7846	61.5454	69.5503	64.9356	67.5955	62.6749	ENSMUST00000178229	ENSMUSG00000094164	ENSMUST00000178229	ENSMUSP00000136577	A0A075B696
Ung	Uracil-DNA glycosylase	0.273207	4.68703	4.64373	1.7698	4.36388	0	0	0.183304	1.18072	1.99602	1.46814	2.79184	1.73749	2.63601	1.06122	0.708092	0.0248147	1.60396	0	1.81553	1.05192	ENSMUST00000137402	ENSMUSG00000029591	ENSMUST00000031587;ENSMUST00000102584;ENSMUST00000112275;ENSMUST00000137402	ENSMUSP00000031587;ENSMUSP00000099644;ENSMUSP00000107894;ENSMUSP00000114140	D3YW18;D3Z1G1;P97285;P97509;P97931;Q7TPW8;Q9JIW8
Ifi35	Interferon-induced 35 kDa protein homolog	0.273207	0.649966	0.197028	0.311987	0.438395	11.6565	16.5649	12.213	23.3516	17.3782	19.1292	23.7595	16.087	15.2204	14.6697	14.1908	18.8657	16.773	15.9129	16.8391	18.8235	ENSMUST00000131024	ENSMUSG00000010358	ENSMUST00000010502;ENSMUST00000131024	ENSMUSP00000010502;ENSMUSP00000117189	D6RFB1;Q3V2E7;Q9D8C4
Efcab11	EF-hand calcium-binding domain-containing protein 11	0.278636	1.22709	0.280757	0.000683864	0.0399992	0.278913	0.456513	0.489368	1.05026	0.775981	0.972656	0.930649	0.711664	0.455268	0.35866	0.404458	0.475237	0.406502	0.311969	0.466537	0.346878	ENSMUST00000046485	ENSMUSG00000021176	ENSMUST00000046485	ENSMUSP00000044808	Q9D041;Q9D0E5
Slc14a1	Urea transporter 1	0.278636	-0.474218	-0.0341678	-0.289509	-0.00564212	12.9509	12.7796	13.7021	9.77178	8.12803	9.61367	9.82706	11.2256	14.3783	13.5471	11.836	11.0305	12.2315	8.29714	12.989	12.8111	ENSMUST00000091813	ENSMUSG00000059336	ENSMUST00000091813;ENSMUST00000160292;ENSMUST00000160639	ENSMUSP00000089421;ENSMUSP00000125114;ENSMUSP00000125367	Q3U542;Q497G1;Q5RJG2;Q6PDP4;Q8VHL0;Q9CZX3
Golph3l		0.278708	-2.06136	2.76643	4.43584	4.35149	6e-08	9.44e-05	0.45064	8.1e-05	1.3e-08	0	2.13e-08	0.792441	2.64e-06	1.19779	0.397274	0.410457	0.506395	1.22711	0.530274	0.522504	ENSMUST00000060323	ENSMUSG00000046519	ENSMUST00000060323;ENSMUST00000098861;ENSMUST00000176541;ENSMUST00000176674;ENSMUST00000176755;ENSMUST00000177389;ENSMUST00000177390;ENSMUST00000177399	ENSMUSP00000058654;ENSMUSP00000096460;ENSMUSP00000134799;ENSMUSP00000134804;ENSMUSP00000134885;ENSMUSP00000134998;ENSMUSP00000135056;ENSMUSP00000135406	H3BJ07;H3BJ12;H3BJ82;H3BJI3;H3BJN5;H3BKI7;K3W4N3;K3W4Q3
Vat1	Synaptic vesicle membrane protein VAT-1 homolog	0.278716	-0.359689	-0.116402	0.0774118	-0.235873	15.6706	13.1765	14.4616	11.8183	10.1585	11.5998	10.718	13.5513	14.1347	12.6346	13.4096	16.5158	15.4231	15.4294	13.4435	10.8077	ENSMUST00000040430	ENSMUSG00000034993	ENSMUST00000040430	ENSMUSP00000048350	Q62465;Q8R3G0;Q8R3T8
		0.278933	0.585695	0.497668	-0.154877	-0.0658571	1.28619	1.49627	1.00415	2.11196	2.17607	1.72837	1.47085	2.07613	1.68871	1.60432	1.40609	0.879559	0.961907	1.28794	1.20802	1.13914	ENSMUST00000182040
Spef1	Sperm flagellar protein 1	0.279566	0.624149	0.403919	0.0503363	0.218347	1.51637	1.65866	1.49587	2.48013	2.18382	2.16558	2.66836	2.12369	2.1744	1.95303	1.79776	1.31981	1.72699	1.62267	1.73597	1.83517	ENSMUST00000110218	ENSMUSG00000027329	ENSMUST00000028801;ENSMUST00000110218;ENSMUST00000127987	ENSMUSP00000028801;ENSMUSP00000105847;ENSMUSP00000114178	A2ANS9;F6ZW13;Q543S5;Q99JL1;Q9D4J8
Tnfsf12	Tumor necrosis factor ligand superfamily member 12;Tumor necrosis factor ligand superfamily member 12, membrane form;Tumor necrosis factor ligand superfamily member 12, secreted form	0.279566	-1.06442	-0.41417	-0.140871	-0.939794	3.02663	2.22573	2.35612	1.8183	1.10981	0.950653	1.0138	1.74056	1.76618	2.21756	2.4815	2.39979	1.78743	2.46176	2.0015	0.825	ENSMUST00000181810	ENSMUSG00000097328	ENSMUST00000181261;ENSMUST00000181810	ENSMUSP00000137916;ENSMUSP00000137972	M9MMK6;O54907;Q9CTP2
		0.279574	-0.159472	0.282143	0.125252	0.294195	8.05409	7.86868	6.15243	6.01479	7.20381	6.25036	6.31755	8.73293	9.51937	8.75899	7.13794	8.77916	8.54326	7.51014	8.34943	9.33705	ENSMUST00000104984
Itga2	Integrin alpha-2	0.279574	-1.0663	-0.211297	0.0154105	-0.682306	0.880812	1.1803	0.986285	0.402291	0.675387	0.346311	0.526153	0.576668	0.904985	1.30872	0.959801	1.08617	1.14868	0.896039	0.80704	0.472974	ENSMUST00000056117	ENSMUSG00000015533	ENSMUST00000056117	ENSMUSP00000053891	Q62163;Q62469;Q6P1C7
Parp10		0.284853	0.471312	0.127483	0.0222182	0.321971	14.0858	12.2736	15.4493	20.0178	15.465	21.259	19.5495	14.3483	15.9066	15.779	13.7849	12.8768	14.0763	15.6371	15.1851	19.2511	ENSMUST00000075689	ENSMUSG00000063268	ENSMUST00000075689;ENSMUST00000165738;ENSMUST00000170226	ENSMUSP00000075110;ENSMUSP00000129765;ENSMUSP00000131370	F6Z9X8;Q8CIE4
Zfml;Znf638	Zinc finger protein 638	0.285604	-0.162285	0.151414	0.187525	0.212423	34.2019	35.8495	30.0932	27.2552	34.041	27.9976	28.1807	38.239	36.3145	37.8105	33.9401	41.2036	40.8016	36.12	36.5694	39.5201	ENSMUST00000032088	ENSMUSG00000030016	ENSMUST00000032088;ENSMUST00000113835;ENSMUST00000113836	ENSMUSP00000032088;ENSMUSP00000109466;ENSMUSP00000109467	E9QKZ7;E9QML5;Q61464;Q6DFV9;Q8C941
Cecr2		0.285665	0.0611317	0.0200621	-0.131053	1.06509	4.25138	4.75491	5.05684	7.45179	4.45349	4.68783	3.40756	5.68713	3.37233	5.76351	4.84006	3.91516	4.41188	3.95632	7.88512	11.7999	ENSMUST00000100993	ENSMUSG00000071226	ENSMUST00000100993;ENSMUST00000112686;ENSMUST00000129803;ENSMUST00000143563	ENSMUSP00000098556;ENSMUSP00000108306;ENSMUSP00000116993;ENSMUSP00000118542	E9Q2Z1;E9QA25;F6VR46;F7B218
		0.285704	-4.9204	-0.150167	-0.615185	-1.5928	0.40158	0.130173	0.149755	0.0177313	0	0	0	0.143112	0.109238	0.375853	0.135635	0.111058	0.19854	0.0897218	0.230561	0.0143792	ENSMUST00000149475
Znf365	Protein ZNF365	0.286444	1.84613	1.23375	0.250118	1.50161	0.0780416	0.369601	0.32737	0.970056	0.383694	0.963526	0.935444	0.377454	0.607089	0.581644	0.198626	0.274536	0.333417	0.225318	0.617893	0.582476	ENSMUST00000064656	ENSMUSG00000037855	ENSMUST00000064656	ENSMUSP00000067197	Q80TQ4;Q8BG89;Q8BK39;Q8BXT2
Msantd4	Myb/SANT-like DNA-binding domain-containing protein 4	0.289048	0.0977439	-0.416486	0.0957943	0.119219	14.2494	12.2714	12.5959	12.2218	15.1094	13.6062	14.084	10.5764	7.76565	11.6385	12.4367	15.6326	13.073	14.5392	14.3848	13.4932	ENSMUST00000047173	ENSMUSG00000041124	ENSMUST00000047173	ENSMUSP00000038267	Q91YU3
Drd5	D(1B) dopamine receptor	0.289613	-0.799431	-1.58699	-0.129282	-0.413565	1.72542	0.871896	0.96581	0.425886	0.978233	0.597532	0.667165	0.320569	0.303038	0.55129	1.04518	1.46863	0.877579	0.842918	1.24826	0.560592	ENSMUST00000041646	ENSMUSG00000039358	ENSMUST00000041646	ENSMUSP00000039691	Q61439;Q80UB7;Q8BLD9
Klra8	Killer cell lectin-like receptor 8	0.292942	-1.64694	-0.523297	-0.00219073	-0.615114	13.1549	16.9123	8.05876	1.91816	10.1033	2.92906	3.78113	6.89768	9.18985	9.66133	11.2666	12.3675	12.9979	11.5356	9.19829	6.64663	ENSMUST00000014476	ENSMUSG00000089727	ENSMUST00000014476	ENSMUSP00000014476	O78027;Q60682
Fads2	Fatty acid desaturase 2	0.293157	0.820598	0.342693	-0.654171	-0.248904	0.982393	0.655208	1.73359	2.95286	1.87093	1.44429	1.37549	1.41218	1.88777	0.880398	0.703963	0.738653	0.717139	0.48155	0.745435	0.991354	ENSMUST00000025567	ENSMUSG00000024665	ENSMUST00000025567	ENSMUSP00000025567	Q9Z0R9
Pkp4	Plakophilin-4	0.293157	-4.51572	-2.39578	2.44862	1.39346	0	0.356106	0.456902	0	0	0	1.48e-06	3.37e-05	0.294908	0	0.381664	0.464911	0.361399	0.687008	0.180724	0.257487	ENSMUST00000037903	ENSMUSG00000026991	ENSMUST00000037903;ENSMUST00000102754;ENSMUST00000112577;ENSMUST00000123908;ENSMUST00000168631;ENSMUST00000183359;ENSMUST00000184332;ENSMUST00000184705	ENSMUSP00000042249;ENSMUSP00000099815;ENSMUSP00000108196;ENSMUSP00000122152;ENSMUSP00000129836;ENSMUSP00000138895;ENSMUSP00000139141;ENSMUSP00000139161	A2AS44;A2AS45;A2AS46;A2AS47;Q640N0;Q68FH0;Q68G56;Q8BK47;Q8BVH1;Q9CRE3;V9GWY7;V9GXG7
		0.294773	3.85824	2.70781	3.40975	2.26619	0	0	0.0811148	0.32124	0.164383	0.238913	0.269442	0.176626	0.0811428	0.0850907	0.150811	0.120377	0.229534	0.233492	0.103941	0.0536996	ENSMUST00000110508
Fam189b	Protein FAM189B	0.294773	2.09939	-2.45279	2.66975	-4.39928	0.308084	0	0.954523	0.192047	0.45693	0.584203	1.18122	0.337096	0	0	0.579252	1.02212	0.828765	0.646949	0	0.000135826	ENSMUST00000147696	ENSMUSG00000032657	ENSMUST00000041913;ENSMUST00000117278;ENSMUST00000119707;ENSMUST00000127982;ENSMUST00000140473;ENSMUST00000147696	ENSMUSP00000039261;ENSMUSP00000113579;ENSMUSP00000113706;ENSMUSP00000114855;ENSMUSP00000116419;ENSMUSP00000117185	D3Z5C1;D6RDQ0;D6RFB2;E9Q6C9;E9Q6P6;Q5HZJ5
Ahcy	Adenosylhomocysteinase	0.295365	0.279261	-0.163995	0.0394194	0.0688875	41.8137	37.1437	46.3691	53.3928	46.7512	48.0849	51.0406	36.1547	39.4867	36.9969	39.964	49.4835	43.5345	38.3336	42.1601	43.9028	ENSMUST00000054607	ENSMUSG00000027597;ENSMUSG00000048087	ENSMUST00000054607;ENSMUST00000059524	ENSMUSP00000061851;ENSMUSP00000127198	P50247;Q91WF1
Mars	Methionine--tRNA ligase, cytoplasmic	0.297654	-0.268185	-5.73809	-0.32047	-0.127333	2.38365	2.42637	1.04694	2.3701	1.23642	0.676028	2.48179	1.14244	0.000173606	0.000662803	1.49075	2.44068	0.863535	1.42554	1.35334	1.99909	ENSMUST00000171564	ENSMUSG00000040354	ENSMUST00000037290;ENSMUST00000134778;ENSMUST00000171564	ENSMUSP00000037446;ENSMUSP00000118031;ENSMUSP00000130666	E9QB02;F6W0G8;Q68FL6
A630081J09Rik		0.297654	-0.596171	-0.0655099	-0.507231	-0.464189	4.06406	4.4887	3.107	2.82509	2.08101	2.55132	2.62121	4.04977	3.43761	3.64791	3.32916	2.75733	2.43023	2.33651	2.96894	2.53445	ENSMUST00000179412	ENSMUSG00000094840	ENSMUST00000179412	ENSMUSP00000136061	Q3U5A2
H2-T22		0.301017	0.472443	-0.17657	-0.054652	0.255278	81.9413	64.8799	79.1685	117.362	77.8671	103.65	117.247	64.2644	76.1841	61.0374	67.2666	84.6432	76.6807	60.731	85.3699	91.1393	ENSMUST00000077960	ENSMUSG00000056116	ENSMUST00000058801;ENSMUST00000077960;ENSMUST00000080015;ENSMUST00000173280	ENSMUSP00000056041;ENSMUSP00000077111;ENSMUSP00000078927;ENSMUSP00000134019	G3UYB6;Q31615;Q9BCZ1
Phactr4	Phosphatase and actin regulator 4	0.301133	0.246969	-0.0538352	-0.412077	0.224996	10.868	8.62479	7.67057	9.32164	10.1991	10.6936	11.7705	10.1637	9.7151	6.75011	7.65592	6.06609	5.61547	7.83617	9.86744	10.795	ENSMUST00000102568	ENSMUSG00000066043	ENSMUST00000084170;ENSMUST00000084249;ENSMUST00000102568;ENSMUST00000136711;ENSMUST00000152271	ENSMUSP00000081185;ENSMUSP00000081270;ENSMUSP00000099628;ENSMUSP00000119767;ENSMUSP00000122194	A0A0A0MQJ4;A0A0A0MQL5;A2ALF7;A2ALG0;F6QNZ3;Q501J7;Q5DTM4;Q6DI97;Q8C7U9
N4bp2		0.301133	-0.211537	0.15441	0.0131666	0.105822	29.1536	30.4017	31.3191	25.6544	28.9254	24.5969	23.9006	32.4148	33.3407	36.8244	30.4974	30.3875	30.1171	31.2146	30.9053	33.3631	ENSMUST00000113738	ENSMUSG00000037795	ENSMUST00000087264;ENSMUST00000113738;ENSMUST00000138239	ENSMUSP00000084519;ENSMUSP00000109367;ENSMUSP00000119188	E9Q9B2;F8VQG7
Depdc1b	DEP domain-containing protein 1B	0.301625	1.22879	0.429795	-0.0269834	0.0813854	0.706932	0.600499	0.56202	2.02095	1.23935	1.24875	1.37816	1.18807	1.0658	0.478061	0.733873	0.588134	0.490606	0.639712	0.775639	0.540084	ENSMUST00000051594	ENSMUSG00000021697	ENSMUST00000051594;ENSMUST00000163307;ENSMUST00000171178	ENSMUSP00000059291;ENSMUSP00000131707;ENSMUSP00000132972	E9PW09;Q810T1;Q8BH88;Q8BZ67
		0.302139	5.39859	5.30964	3.66925	-4.65459e-05	0	0	6.37e-07	0.227971	0.245011	0.429553	0.212099	0.309829	0.131296	0.414972	0.200167	3.24e-08	0.327538	0.103008	0	0	ENSMUST00000153292
		0.302139	5.39859	5.30964	3.66925	-4.65459e-05	0	0	6.37e-07	0.227971	0.245011	0.429553	0.212099	0.309829	0.131296	0.414972	0.200167	3.24e-08	0.327538	0.103008	0	0	ENSMUST00000184496
Cenpm	Centromere protein M	0.303984	0.726662	0.333424	-0.0986785	0.110512	2.08738	2.43683	3.07193	6.16251	3.5473	3.89916	3.3326	3.12378	4.0867	2.49792	2.53576	2.18198	2.14931	2.40944	2.64803	2.67999	ENSMUST00000089157	ENSMUSG00000068101	ENSMUST00000089155;ENSMUST00000089157	ENSMUSP00000086558;ENSMUSP00000086560	Q3THN3;Q91VS6;Q9CQA0
		0.303984	0.377078	0.212618	0.0644606	-0.283743	10.0019	10.2342	9.13233	13.077	13.7179	11.4443	11.9132	12.7588	8.61141	13.6869	10.2591	8.96782	11.6641	10.0877	8.01166	7.82291	ENSMUST00000168351
1600014C10Rik	Protein C19orf12 homolog	0.303984	0.356687	-0.124672	-0.0194072	0.301302	14.2073	10.0218	12.0699	16.0385	14.4757	14.9589	14.9834	9.58691	13.5416	10.559	11.407	12.0523	12.1313	11.5872	15.0142	14.1023	ENSMUST00000067854	ENSMUSG00000054676	ENSMUST00000067854;ENSMUST00000165308;ENSMUST00000177983	ENSMUSP00000070449;ENSMUSP00000130271;ENSMUSP00000137538	J3QPY0;Q58E27;Q8K308;Q8WUR0;Q9DAX5
Nid2	Nidogen-2	0.303984	-1.21072	-0.179326	-0.221664	-0.803518	0.885526	0.73971	0.650228	0.338157	0.430007	0.303566	0.2312	0.548647	0.542736	1.01951	0.751956	0.750229	0.473364	0.644129	0.635663	0.281796	ENSMUST00000022340	ENSMUSG00000021806	ENSMUST00000022340	ENSMUSP00000022340	O88322;Q7TQF0
Lgals9	Galectin;Galectin-9	0.304452	0.332137	-0.14688	0.0215856	0.335384	101.018	91.071	127.476	135.636	115.886	133.836	140.682	85.5072	107.522	96.1174	96.412	109.7	110.54	109.483	121.712	141.477	ENSMUST00000108268	ENSMUSG00000001123	ENSMUST00000073001;ENSMUST00000108268;ENSMUST00000108269	ENSMUSP00000072764;ENSMUSP00000103903;ENSMUSP00000103904	B1AQR8;G3X9T7;O08572;O08573;Q3UKE5;Q99L83
Tsga13	Testis-specific gene 13 protein	0.305361	-1.02949	-1.62137	-0.549507	-0.852612	11.2902	11.0687	5.43792	3.90235	6.101	3.65033	3.78073	2.70676	3.67559	2.35197	9.44982	5.50852	5.15713	4.65645	7.24271	3.17451	ENSMUST00000048580	ENSMUSG00000039032	ENSMUST00000048580	ENSMUSP00000040894	Q9DA17
		0.30661	0.424061	0.16656	0.0565455	-0.000847278	9.41582	12.0724	10.3054	14.5921	11.8942	14.079	15.4054	13.1908	10.6797	12.1542	11.6657	10.7832	11.3503	10.0201	10.0043	10.7812	ENSMUST00000172633
Brca1	Breast cancer type 1 susceptibility protein homolog	0.308965	0.691586	0.386516	0.0606877	0.222964	2.30559	2.11214	2.89116	5.26159	3.67494	3.30113	3.3913	3.87201	3.50609	2.40814	2.37111	2.61962	2.72437	2.37216	2.65603	2.90547	ENSMUST00000017290	ENSMUSG00000017146	ENSMUST00000017290;ENSMUST00000142086;ENSMUST00000190862;ENSMUST00000191198	ENSMUSP00000017290;ENSMUSP00000139599;ENSMUSP00000139737;ENSMUSP00000139813	A0A087WP26;A0A087WPE1;A0A087WPK5;A2A4Q4;P48754;Q60957;Q60983
Lilra6		0.313833	-0.474053	0.31239	-0.0795801	-0.0600898	4.67956	4.28554	6.0311	2.7889	3.08419	4.88769	3.59699	6.25696	5.83296	6.54733	4.47304	5.14152	4.4819	4.59007	4.17816	5.23408	ENSMUST00000038176	ENSMUSG00000030427	ENSMUST00000038176;ENSMUST00000090689	ENSMUSP00000042636;ENSMUSP00000088188	A0A0B4J1F3;E9Q6M9
Ighv1-26		0.314589	0.81335	0.412123	0.21216	0.131109	367.948	324.723	405.032	888.191	795.779	518.312	525.866	485.959	416.13	519.661	386.244	396.421	420.623	401.72	377.716	414.973	ENSMUST00000103510	ENSMUSG00000094546	ENSMUST00000103510	ENSMUSP00000100291	A0A075B5V0
Cr2		0.314666	-0.228938	-0.502636	-0.102552	-0.146328	75.3155	85.1203	98.6909	66.6737	68.8673	75.7653	77.9208	67.1305	50.7923	67.3521	82.9488	84.118	82.6236	70.0916	76.0186	76.9186	ENSMUST00000193356	ENSMUSG00000026616	ENSMUST00000043104;ENSMUST00000082321;ENSMUST00000193356;ENSMUST00000193436;ENSMUST00000193801;ENSMUST00000195120	ENSMUSP00000044261;ENSMUSP00000080938;ENSMUSP00000141276;ENSMUSP00000141538;ENSMUSP00000141706;ENSMUSP00000142147	A0A0A6YWG3;A0A0A6YWU7;A0A0A6YXU7;E9Q3S5;Q32M14;Q9DC83
H2-M3		0.318713	0.311089	-0.0221371	0.01679	0.11474	103.262	103.406	109.688	125.165	123.493	133.764	135.011	100.219	110.034	103.601	100.787	116.173	108.467	99.0878	111.557	113.589	ENSMUST00000038580	ENSMUSG00000016206	ENSMUST00000038580	ENSMUSP00000035687	Q31093
Exoc7	Exocyst complex component 7	0.320467	6.12132	6.25728	4.65928	6.00081	0	0	0	0.218449	0.370937	0.129002	1.22023	0.0717931	0.477269	1.55304	0.123729	0.252039	0.0131768	0.414712	0.489905	0.196288	ENSMUST00000106413	ENSMUSG00000020792	ENSMUST00000021147;ENSMUST00000106411;ENSMUST00000106413;ENSMUST00000124281;ENSMUST00000126731;ENSMUST00000133468	ENSMUSP00000021147;ENSMUSP00000102019;ENSMUSP00000102021;ENSMUSP00000115737;ENSMUSP00000121150;ENSMUSP00000121794	A2AAN0;A2AAN3;A2AAN4;A2AAN5;O35250;Q8K121
Ackr2	Atypical chemokine receptor 2	0.320467	-0.420982	-0.667563	-0.199975	-0.269058	13.0772	9.35634	12.2982	11.3585	7.17505	7.78473	7.95705	7.6876	6.80743	7.40192	11.1945	9.20187	9.5099	9.99529	10.2466	8.57498	ENSMUST00000050327	ENSMUSG00000044534	ENSMUST00000050327	ENSMUSP00000050119	O08707;Q8CEG1
Ighv1-39		0.322233	1.06196	0.428116	0.397152	0.197152	88.238	77.6954	100.271	147.787	135.982	255.935	257.19	115.787	129.998	102.596	91.8736	114.45	118.983	118.933	97.1827	103.696	ENSMUST00000103515	ENSMUSG00000095130	ENSMUST00000103515	ENSMUSP00000100296	A0A075B5V5
Trim12c		0.322577	0.240845	0.00765964	0.0964654	0.385183	69.4365	72.0164	65.2548	86.6562	74.5633	76.8633	82.7524	67.539	75.109	67.6703	68.5512	76.8237	77.4407	71.4663	81.9241	95.8833	ENSMUST00000059037	ENSMUSG00000057143	ENSMUST00000059037;ENSMUST00000130139	ENSMUSP00000060100;ENSMUSP00000116775	D3Z3L3;E9Q987
		0.323361	1.00515	-0.0431543	0.117417	0.44658	2.92474	3.68221	4.53784	11.9842	4.73657	7.08235	6.79356	3.99968	2.70319	4.27352	4.37282	3.17357	3.92221	4.50908	3.93948	6.1276	ENSMUST00000146802
Tom1	Target of Myb protein 1	0.324607	5.87599	6.87063	6.81343	5.03208	6.84e-07	7.58e-06	3.62743	6.69909	3.49477	1.54947	3.62179	3.49375	9.31073	10.188	6.7238	9.23687	3.62993	8.22345	1.16575	3.04171	ENSMUST00000165630	ENSMUSG00000037827;ENSMUSG00000042870	ENSMUST00000036712;ENSMUST00000165630	ENSMUSP00000036849;ENSMUSP00000130854	O88746;Q3V4C6;Q9D120
Hat1	Histone acetyltransferase type B catalytic subunit	0.325406	0.467427	0.136017	0.239102	0.187758	33.3417	28.455	34.519	42.7397	46.1169	42.5977	43.4248	33.1183	40.6387	33.0504	32.9209	42.5987	37.3428	37.9011	34.8677	37.0426	ENSMUST00000028408	ENSMUSG00000027018	ENSMUST00000028408;ENSMUST00000112122	ENSMUSP00000028408;ENSMUSP00000107750	A2ATU9;Q8BY71
2010109I03Rik		0.325406	-1.08543	-0.201568	-0.550598	-0.0465147	2.67532	2.31475	2.80734	1.47283	1.09416	1.21898	1.05434	1.5316	2.80759	2.72481	2.221	1.64074	1.75265	1.49298	2.88407	2.12046	ENSMUST00000077004	ENSMUSG00000063522	ENSMUST00000077004	ENSMUSP00000076264	Q9CQ11
		0.325479	-1.0725	-5.74546	0.119549	-0.326209	4.38734	2.29154	4.65561	3.01683	5.36942	1.01635	0.485052	2.5e-10	0.824886	0	2.8288	3.97296	6.2373	3.2158	3.24266	2.47548	ENSMUST00000042302
Surf6	Surfeit locus protein 6	0.328673	-0.55609	0.260394	0.0212626	0.0724134	23.7103	36.1493	23.9843	20.3358	24.5487	15.8987	14.7691	35.1353	26.3421	38.3639	30.7782	26.9025	30.075	22.7639	27.3883	29.5048	ENSMUST00000114043	ENSMUSG00000036160	ENSMUST00000047632;ENSMUST00000114043	ENSMUSP00000048457;ENSMUSP00000109677	A2ALA0;P70279;Q8BPI4;Q8BRL7;Q8R0Q7
Wnt10a	Protein Wnt;Protein Wnt-10a	0.329386	-0.44592	-0.634962	-0.022812	-0.422697	1.98158	2.22182	2.24925	1.78687	1.52299	1.61804	1.31653	1.46925	1.45864	1.26561	2.07484	1.99161	2.33164	2.0442	1.76673	1.40882	ENSMUST00000006718	ENSMUSG00000026167	ENSMUST00000006718;ENSMUST00000187238	ENSMUSP00000006718;ENSMUSP00000139656	A0A087WP71;P70701
1700048O20Rik		0.32974	-0.640053	-0.171665	-0.108848	-0.27241	20.6919	16.5014	19.2371	12.4581	11.3653	11.1556	12.5379	14.0355	22.1949	15.1119	18.1556	19.6913	15.5264	16.0125	17.4112	13.4248	ENSMUST00000063103	ENSMUSG00000043773	ENSMUST00000063103	ENSMUSP00000095870	F6VFT9
Mad2l1	Mitotic spindle assembly checkpoint protein MAD2A	0.329778	0.502844	0.139369	0.00178578	0.0647937	13.8839	12.7466	16.0533	22.7111	18.1988	17.4963	21.4638	15.0423	18.8665	13.6489	12.6666	15.6678	14.7637	13.4032	14.4742	14.7501	ENSMUST00000116605	ENSMUSG00000029910	ENSMUST00000101343;ENSMUST00000116605	ENSMUSP00000098897;ENSMUSP00000112304	Q9JI53;Q9Z1B5
Trib1	Tribbles homolog 1	0.330912	0.481402	0.0872972	-0.195249	0.177988	5.03372	3.9206	5.41864	5.19186	7.02117	7.25444	6.84761	4.48781	5.81954	5.08454	4.0885	3.44556	4.01325	5.18582	5.48207	5.11152	ENSMUST00000067543	ENSMUSG00000032501	ENSMUST00000067543;ENSMUST00000118228	ENSMUSP00000068834;ENSMUSP00000112828	Q8BFS7;Q8BJR9;Q8BZX3;Q8K4K4;Q91W04
Igkv14-126		0.330912	-0.486217	0.628088	-0.209766	-0.155603	217.766	175.95	209.861	129.28	217.843	124.111	136.885	183.234	501.777	298.338	145.269	161.395	200.407	156.538	191.833	165.983	ENSMUST00000103310	ENSMUSG00000094345	ENSMUST00000103310	ENSMUSP00000100111	A0A075B5K0
Chtf8	Chromosome transmission fidelity protein 8 homolog;Chromosome transmission fidelity protein 8 homolog isoform 2	0.333683	0.333867	-4.93822	0.585068	-0.390193	1.94192	13.2186	8.34108	8.71535	10.1203	6.7218	5.57611	5.10831	0	0	7.74281	11.1492	9.13954	7.66181	3.35702	6.06116	ENSMUST00000176090	ENSMUSG00000046691	ENSMUST00000169312;ENSMUST00000175940;ENSMUST00000176090;ENSMUST00000176437;ENSMUST00000176515;ENSMUST00000177068	ENSMUSP00000129823;ENSMUSP00000134860;ENSMUSP00000135029;ENSMUSP00000135077;ENSMUSP00000135221;ENSMUSP00000135688	H3BJ60;H3BL81;P0C6T0;P0CG14;P0CG15;Q8BHM2;Q8R5A5
Notch1	Neurogenic locus notch homolog protein 1;Notch 1 extracellular truncation;Notch 1 intracellular domain	0.335646	0.202791	-0.20122	-0.111775	0.00595506	7.2501	8.02189	7.03881	8.29752	8.14241	9.3298	7.89488	7.19707	5.44095	7.15457	7.1875	6.45912	6.67953	7.18679	7.36016	7.33544	ENSMUST00000028288	ENSMUSG00000026923	ENSMUST00000028288;ENSMUST00000132820	ENSMUSP00000028288;ENSMUSP00000115258	A2AIX5;Q01705;Q06007;Q3TZW2;Q3U3Y2;Q61905;Q7TQ50;Q7TQ51;Q7TQ52;Q8K428;Q99JC2;Q9QW58;Q9R0X7
Ighv5-16		0.342177	0.59643	0.399584	0.181981	-0.146448	92.0727	93.0935	90.5636	97.3938	185.775	151.913	151.17	129.352	106.493	121.003	75.8807	110.258	91.6169	128.734	85.5787	79.2277	ENSMUST00000193652	ENSMUSG00000094194	ENSMUST00000103458;ENSMUST00000193652	ENSMUSP00000100239;ENSMUSP00000141639	A0A075B5R0;A0A0B4J1P4
Gm14399		0.343912	-1.25676	0.223448	-0.101424	0.0276981	1.03163	1.29798	1.02146	0.652908	0.774023	0.396832	0.20789	0.930671	1.16085	2.07492	0.847161	1.2424	0.977062	1.09087	1.21471	1.02517	ENSMUST00000109060	ENSMUSG00000090093	ENSMUST00000099029;ENSMUST00000108929;ENSMUST00000109060;ENSMUST00000109062	ENSMUSP00000096627;ENSMUSP00000104557;ENSMUSP00000104688;ENSMUSP00000104690	A2ARW7;A2ARW8;E9QA51;F6QHQ5
Ighv1-22		0.344739	0.644794	0.192911	0.164797	0.0943484	118.729	108.05	125.773	186.599	211.441	169.284	194.119	164.293	114.866	117.702	119.682	129.82	129.11	121.398	117.254	131.605	ENSMUST00000103507	ENSMUSG00000094561	ENSMUST00000103507	ENSMUSP00000100288	A0A075B5U7
Chp2	Calcineurin B homologous protein 2	0.344741	-2.48831	-0.516724	-0.0247299	-0.709337	0.909925	0.227584	0.43562	0.100822	0.0911628	0.0259446	0.0868502	0.296116	0.339937	0.305705	0.468255	0.49236	0.229705	0.698798	0.539795	0.129051	ENSMUST00000033152	ENSMUSG00000030865	ENSMUST00000033152	ENSMUSP00000033152	Q0VEK2;Q9D869
C130026I21Rik		0.347759	0.652743	0.0135651	0.037874	0.381381	12.5862	14.5615	21.2823	25.2366	23.2679	25.2195	25.4263	16.8466	14.4219	16.2746	15.3587	15.823	19.9642	12.9548	18.7108	21.9445	ENSMUST00000161267	ENSMUSG00000052477	ENSMUST00000064341;ENSMUST00000093506;ENSMUST00000159582;ENSMUST00000161267;ENSMUST00000161685;ENSMUST00000162421	ENSMUSP00000066587;ENSMUSP00000091224;ENSMUSP00000124435;ENSMUSP00000125160;ENSMUSP00000125170;ENSMUSP00000125215	E0CXL1;E0CXN9;E0CY74;F7D3Q7;Q3KNJ6;Q8C898
Klra4	Killer cell lectin-like receptor 4	0.347979	-1.12835	-0.794436	0.137273	-0.487677	9.13762	10.6944	5.7712	2.51438	7.97141	3.36033	2.8767	3.99187	6.34679	4.32368	8.10061	9.06616	10.0543	8.93885	6.85758	4.9193	ENSMUST00000119096	ENSMUSG00000079852	ENSMUST00000119096	ENSMUSP00000114004	O78026;Q60651;Q9EPA5
Ighv1-81		0.348674	0.0723118	0.602609	-0.0571056	1.48047	250.796	110.222	109.563	201.853	145.979	145.004	143.534	285.952	261.537	130.748	154.6	120.174	122.659	133.697	342.889	468.239	ENSMUST00000103548	ENSMUSG00000094689	ENSMUST00000103548	ENSMUSP00000100329	A0A075B5Y4
Hsh2d	Hematopoietic SH2 domain-containing protein	0.350162	0.409618	-0.013779	-0.0421306	0.337913	29.7338	31.148	37.1252	40.6252	39.5151	47.5441	43.7644	26.0496	39.1795	33.302	29.7771	32.4725	28.2132	35.2625	40.2036	40.8905	ENSMUST00000165324	ENSMUSG00000062007	ENSMUST00000072097;ENSMUST00000165324	ENSMUSP00000071970;ENSMUSP00000127575	Q52KL3;Q6VYH9
Pon3	Serum paraoxonase/lactonase 3	0.350811	0.749215	0.746615	0.25333	0.0157995	3.97076	2.47529	2.90781	5.31948	5.82534	5.18886	4.13489	4.42111	5.737	5.4854	2.54281	3.9336	4.56038	3.79846	3.60941	2.57413	ENSMUST00000031773	ENSMUSG00000029759	ENSMUST00000031773;ENSMUST00000125686;ENSMUST00000129344;ENSMUST00000176948	ENSMUSP00000031773;ENSMUSP00000118137;ENSMUSP00000135554;ENSMUSP00000135603	D6RJ12;H3BKW4;H3BL07;Q4FZK0;Q62087;Q8C2I7
Fndc9	Fibronectin type III domain-containing protein 9	0.352651	0.581928	0.269286	0.220665	-0.110501	2.4916	3.46627	3.06534	5.24145	4.7708	4.06609	3.69034	4.73266	3.3417	3.02251	3.67989	3.01131	3.58573	3.61327	2.53192	2.92469	ENSMUST00000060185	ENSMUSG00000048721	ENSMUST00000060185	ENSMUSP00000060509	Q8BJN4
Camk2n1	Calcium/calmodulin-dependent protein kinase II inhibitor 1	0.355862	-0.967851	-0.264598	-0.207174	-0.733367	0.699611	0.866185	0.611688	0.305884	0.532916	0.258936	0.395489	0.483135	0.549128	0.832595	0.596178	0.545451	0.607472	0.752594	0.485612	0.370965	ENSMUST00000050918	ENSMUSG00000046447	ENSMUST00000050918	ENSMUSP00000060349	Q6QWF9
Prim1	DNA primase;DNA primase small subunit	0.361395	0.427665	0.0576195	0.0735458	-0.0579121	12.6656	13.3945	13.9806	19.4068	18.6543	16.0432	16.9782	13.2252	15.4772	13.3722	12.6586	15.2964	14.6161	13.3794	12.2652	13.0132	ENSMUST00000026461	ENSMUSG00000025395	ENSMUST00000026461;ENSMUST00000178041	ENSMUSP00000026461;ENSMUSP00000136556	J3QN19;P20664
		0.361395	-3.9417	-5.31608	-1.52508	1.33201	5.94039	1.67256	9.42383	4.91518	0	0	0	0	0	0	1.20842	3.80238	9.02177	0	11.7902	11.4764	ENSMUST00000129642
Dusp16		0.364468	0.250801	-3.51377	-0.0214941	0.429252	0.195531	0.720154	0.783139	0.448288	0.335047	0.604291	1.17722	0.257091	0	0	0.540207	0.421316	0.353649	0.612017	0.452449	0.926243	ENSMUST00000129433	ENSMUSG00000030203	ENSMUST00000100857;ENSMUST00000129433	ENSMUSP00000098419;ENSMUSP00000115925	F6UIK0;Q6PCP3
Pcolce2	Procollagen C-endopeptidase enhancer 2	0.366078	-1.3669	-0.207582	0.0376011	-0.698566	2.30756	1.12543	1.50354	1.0376	0.587449	0.464443	0.452782	1.01292	1.29707	1.99859	1.62259	1.99087	1.24104	1.69406	1.53231	0.594791	ENSMUST00000015498	ENSMUSG00000015354	ENSMUST00000015498	ENSMUSP00000015498	Q3V1K6;Q8R4W6;Q9CX06
		0.366919	0.281912	-0.103267	-0.0734281	0.0753624	73.2951	69.2912	83.5058	78.0394	84.2883	98.6311	103.674	70.2196	71.7186	68.7258	68.1238	68.8549	72.1441	73.6605	77.4395	78.775	ENSMUST00000174250
H2-K1	Beta-2-microglobulin;H-2 class I histocompatibility antigen, K-B alpha chain	0.367046	0.514055	0.00638791	0.227237	0.387869	158.912	131.363	169.017	217.267	186.271	226.517	231.974	153.974	180.644	131.56	160.428	204.395	176.958	169.628	175.761	219.565	ENSMUST00000172912	ENSMUSG00000061232	ENSMUST00000025181;ENSMUST00000087189;ENSMUST00000172912;ENSMUST00000173075	ENSMUSP00000025181;ENSMUSP00000084436;ENSMUSP00000133847;ENSMUSP00000134004	A0A0B4J1G3;G3UXW2;P01901;Q3TH01
Fam64a	Protein FAM64A	0.370315	0.795464	0.388746	-0.0385769	-0.18799	1.22572	1.08945	1.11885	3.07191	1.41629	1.84741	1.86845	1.68571	1.63119	1.25596	1.28927	1.0596	1.03687	1.05481	1.25609	0.777066	ENSMUST00000021164	ENSMUSG00000020808	ENSMUST00000021164;ENSMUST00000122871;ENSMUST00000125655	ENSMUSP00000021164;ENSMUSP00000119424;ENSMUSP00000123099	Q5RIU1;Q5RIU2;Q8BFY7;Q8K2Z7
		0.370315	0.58912	0.408508	0.280764	0.165914	9.54139	10.5594	9.43143	18.3265	12.3758	12.8378	15.6232	14.1197	14.3649	11.2423	11.3391	12.2174	12.6635	11.36	9.57327	12.3589	ENSMUST00000137032
Phkg2	Phosphorylase b kinase gamma catalytic chain, liver/testis isoform	0.370315	-2.81245	-5.65191	-0.620311	-1.1003	0.310135	0.447446	0.729037	0	0.221688	0.979981	0	0	0	0	0.236012	0.537666	0.532955	0.114274	0.175688	0.249672	ENSMUST00000121004	ENSMUSG00000030815	ENSMUST00000033086;ENSMUST00000121004;ENSMUST00000146383;ENSMUST00000154891	ENSMUSP00000033086;ENSMUSP00000113533;ENSMUSP00000115593;ENSMUSP00000116860	A6H632;D6RG71;D6RGU6;Q9DB30
Sp100	Nuclear autoantigen Sp-100	0.374145	0.261536	-0.0526767	0.01325	0.313187	157.409	164.033	164.239	177.828	180.609	208.889	202.918	149.694	176.515	146.173	142.756	168.675	166.55	171.446	182.701	215.42	ENSMUST00000132641	ENSMUSG00000026222	ENSMUST00000054279;ENSMUST00000066427;ENSMUST00000132641;ENSMUST00000141709;ENSMUST00000145440;ENSMUST00000147552;ENSMUST00000150967;ENSMUST00000153574;ENSMUST00000155094	ENSMUSP00000051705;ENSMUSP00000066399;ENSMUSP00000116942;ENSMUSP00000118481;ENSMUSP00000119301;ENSMUSP00000120267;ENSMUSP00000120604;ENSMUSP00000122670;ENSMUSP00000122899	A0A0A6YYR0;D6RIJ4;E9PY02;E9Q4Y0;E9QA05;F6Q968;F6WL90;F6YFK4;O35892;O35897;O88392;O88395;Q3U5P2;Q8C405
Zc3hav1	Zinc finger CCCH-type antiviral protein 1	0.374674	0.320875	-0.184553	-0.112926	0.164509	29.8521	32.9939	38.1296	36.3033	33.5637	49.8778	47.3117	30.2884	30.6546	28.5078	28.9837	31.4305	30.3923	32.9385	34.8657	39.2603	ENSMUST00000031850	ENSMUSG00000029826	ENSMUST00000031850;ENSMUST00000114898;ENSMUST00000114900	ENSMUSP00000031850;ENSMUSP00000110548;ENSMUSP00000110550	D3Z5I1;G3X9X5;Q3UPF5;Q9CTU4;Q9DBS7
		0.375229	1.58919	0.701285	0.443521	0.647873	1.50596	1.03478	1.73531	3.24221	4.10772	3.97143	5.52842	2.8493	1.98231	2.13864	1.66559	1.9755	1.67705	2.32608	1.89046	2.45527	ENSMUST00000184149
Lpxn	Leupaxin	0.377258	0.297975	-0.0717976	0.082601	0.0749283	87.8468	84.8812	98.2556	106.01	109.444	107.294	115.191	87.0523	88.9293	83.5358	87.7092	106.582	97.0349	89.5256	91.8965	95.4134	ENSMUST00000025601	ENSMUSG00000024696	ENSMUST00000025601	ENSMUSP00000025601	Q99N69
Gins1	DNA replication complex GINS protein PSF1	0.37859	0.35256	0.170618	-0.199791	-0.234209	6.89961	5.89716	6.50533	9.53988	7.64426	7.41929	8.0695	6.70304	7.17323	7.95839	5.55761	6.19943	5.8538	4.6452	5.37369	5.39187	ENSMUST00000028948	ENSMUSG00000027454	ENSMUST00000028948	ENSMUSP00000028948	Q9CZ15
Helz2	Helicase with zinc finger domain 2	0.380525	0.571096	-0.372898	0.267783	0.442781	2.98467	3.62177	5.76752	6.19154	4.83574	6.2595	5.99735	4.0182	2.09254	3.5507	4.51152	4.39714	5.8402	4.484	5.0594	5.57738	ENSMUST00000121484	ENSMUSG00000027580	ENSMUST00000094203;ENSMUST00000108831;ENSMUST00000121484	ENSMUSP00000091756;ENSMUSP00000104459;ENSMUSP00000112917	A2AS03;A2AS05;B9A0U1;E9QAM5
Raly	RNA-binding protein Raly	0.380525	0.570671	-5.49288	-4.08278	-0.17532	2.89908	1.98485	0.48123	2.12095	1.8368	1.53487	3.05742	0.33075	6.07e-07	0	0.605446	0	0.843825	0	1.4018	1.07599	ENSMUST00000029120	ENSMUSG00000027593	ENSMUST00000029120;ENSMUST00000058089;ENSMUST00000109701;ENSMUST00000116389;ENSMUST00000125872;ENSMUST00000129137;ENSMUST00000140713	ENSMUSP00000029120;ENSMUSP00000058105;ENSMUSP00000105323;ENSMUSP00000112090;ENSMUSP00000114185;ENSMUSP00000119108;ENSMUSP00000119126	A2AU60;A2AU61;A2AU62;A2AU63;Q64012;Q99K76;Q9CXH8;Q9QZX6
Gmnn	Geminin	0.380525	0.438914	-0.149895	0.0243041	-0.00462671	20.1261	16.7444	21.3789	30.7435	25.3911	24.5421	23.8218	17.9204	21.1511	14.0257	17.6931	22.4205	19.2965	18.5528	19.1058	18.8882	ENSMUST00000110382	ENSMUSG00000006715	ENSMUST00000006898;ENSMUST00000110382;ENSMUST00000175689;ENSMUST00000176890;ENSMUST00000177253	ENSMUSP00000006898;ENSMUSP00000106011;ENSMUSP00000134986;ENSMUSP00000135006;ENSMUSP00000135823	H3BJH3;H3BJJ1;H3BLK4;O88513
		0.380525	-0.771576	0.185535	0.450243	0.404145	2.90184	3.25649	4.21155	2.51259	3.17784	1.90519	1.02129	4.09838	3.87897	3.62431	3.87513	4.87358	5.35926	4.3237	3.83893	5.22011	ENSMUST00000125469
Fcgr2b		0.381779	0.0866388	-0.707678	-0.363905	-0.242988	9.28411	7.71119	11.6628	9.12363	8.36837	10.5744	11.948	5.72656	6.11704	5.5229	6.53983	5.88329	9.43513	7.56994	7.86782	7.82769	ENSMUST00000159688	ENSMUSG00000026656	ENSMUST00000027966;ENSMUST00000081103;ENSMUST00000159688;ENSMUST00000159969	ENSMUSP00000027966;ENSMUSP00000079882;ENSMUSP00000123774;ENSMUSP00000137669	A0A0B4J1E6;A0A0B4J1G1;E9Q415
Dcp1b	mRNA-decapping enzyme 1B	0.382779	0.233023	-0.29005	-0.112513	0.737657	5.74336	4.12167	6.71941	8.46038	4.23414	6.40097	6.81502	4.00528	4.85102	4.58858	4.93306	4.42322	5.16642	5.47669	8.0109	9.92322	ENSMUST00000073909	ENSMUSG00000041477	ENSMUST00000073909;ENSMUST00000112777	ENSMUSP00000073568;ENSMUSP00000108397	B2RUI2;B9EIX0;Q3U564;Q3V333
Rassf5	Ras association domain-containing protein 5	0.38347	1.90239	2.67981	1.34219	-4.13247	0.193167	0	0.602021	0.0740357	0.770363	0.375195	0.368855	0.209946	0.564899	1.26259	0.245035	0.465235	0.0558178	0.267723	2.52e-05	8.65e-10	ENSMUST00000027688	ENSMUSG00000026430	ENSMUST00000027688;ENSMUST00000068564;ENSMUST00000112442	ENSMUSP00000027688;ENSMUSP00000067011;ENSMUSP00000108061	D3Z6G2;O70407;Q5EBH1;Q6KAR0;Q8C2E8
		0.38458	3.8715	4.43301	4.07563	3.07422	0	0	0.958548	0.544231	0.976497	1.59865	1.76171	1.05852	1.31687	3.27514	0.95273	1.44789	1.11536	1.70535	0.937469	0.414258	ENSMUST00000147210
Cd46	Membrane cofactor protein	0.384656	-0.543639	0.19335	-0.0176063	0.244271	3.54015	3.35307	2.00015	2.5962	1.84581	1.90205	1.56274	3.07825	3.07846	3.85229	3.16972	2.72469	3.05549	2.41631	3.46649	3.25469	ENSMUST00000162650	ENSMUSG00000016493	ENSMUST00000162650	ENSMUSP00000123931	O88174;Q9R0R9
Slfn8		0.38514	1.10992	-0.00767358	0.387652	1.12916	3.86606	6.41915	5.10032	7.55911	10.9333	14.6633	10.7045	5.80231	3.80843	5.83389	4.29443	10.3654	5.84989	7.09932	7.71388	15.207	ENSMUST00000092838	ENSMUSG00000035208	ENSMUST00000038141;ENSMUST00000092838;ENSMUST00000108152;ENSMUST00000130822;ENSMUST00000131883	ENSMUSP00000040060;ENSMUSP00000090513;ENSMUSP00000103787;ENSMUSP00000114417;ENSMUSP00000121831	A0A0A0MQG0;B1ARD8;E9Q0R4;F6RTS1
Epha2	Ephrin type-A receptor 2	0.38514	0.232696	-0.31374	-0.797622	-0.0712643	0.579842	0.364511	0.488562	0.835823	0.511518	0.438799	0.464041	0.42756	0.41706	0.310396	0.294946	0.193019	0.286092	0.315147	0.48399	0.400019	ENSMUST00000006614	ENSMUSG00000006445	ENSMUST00000006614	ENSMUSP00000006614	Q03145;Q3UNI2;Q60633;Q62212
Znf385a	Zinc finger protein 385A	0.38514	-0.600611	-0.205405	-0.167559	-0.17504	23.5003	19.7346	23.8357	18.5483	10.6182	15.7602	14.1568	18.8421	20.36	19.3622	19.77	19.9796	20.7596	18.5935	21.2909	17.7723	ENSMUST00000168828	ENSMUSG00000000552	ENSMUST00000168828	ENSMUSP00000130176	G3UWA5;Q8VD12;Q9QY68
Cd209b	CD209 antigen-like protein B	0.38514	-4.23849	-0.109338	-1.37088	-0.683871	0.802816	0.270689	0.101226	0	0.0854149	0	0	0.161957	0.272071	0.416617	0.123851	0.0742112	0.105149	0.119985	0.259483	0.111412	ENSMUST00000084086	ENSMUSG00000065987	ENSMUST00000084086;ENSMUST00000111014;ENSMUST00000171635;ENSMUST00000188386	ENSMUSP00000081104;ENSMUSP00000106643;ENSMUSP00000126070;ENSMUSP00000140695	Q8BGZ0;Q8BHK7;Q8CJ85;Q8CJ86;Q8CJ87;Q8CJ88;Q8CJ89;Q8CJ90;Q8CJ91;Q8CJ92;Q8CJ93;Q8CJ94;Q91ZW4;Q91ZX0;Q9D8V4
Rabgef1	Rab5 GDP/GTP exchange factor	0.385869	0.128893	-4.49514	0.60536	-1.24486	0.487904	0.555212	0.449671	0.404732	1.12661	0.653465	0.272148	0.319999	2.38e-05	0	0.418203	0.96276	0.718771	1.12107	0.363759	0.11199	ENSMUST00000026390	ENSMUSG00000025340	ENSMUST00000026390;ENSMUST00000119027;ENSMUST00000119797;ENSMUST00000143865;ENSMUST00000148264	ENSMUSP00000026390;ENSMUSP00000112537;ENSMUSP00000114103;ENSMUSP00000118590;ENSMUSP00000119245	D3YWB4;D3Z2L2;F6VIJ0;Q3UIW0;Q9JM13
Basp1	Brain acid soluble protein 1	0.386298	1.21606	0.741948	0.226106	-0.350433	16.8837	7.26275	6.38894	33.928	13.1088	20.3424	22.0998	18.7295	16.2345	12.3927	9.74171	13.6965	9.10805	10.9171	9.66304	5.2579	ENSMUST00000058845	ENSMUSG00000045763	ENSMUST00000058845	ENSMUSP00000053943	Q91XV3
Rfc5	Replication factor C subunit 5	0.386514	0.374187	0.0326311	-0.0574655	0.0655322	11.9629	10.9288	12.8781	17.4394	13.9718	14.9024	14.6602	11.9182	13.6828	11.4104	10.7112	13.3137	11.6487	10.1679	11.9121	12.6448	ENSMUST00000086461	ENSMUSG00000029363	ENSMUST00000086461;ENSMUST00000111953	ENSMUSP00000083652;ENSMUSP00000107584	D3Z1Y6;Q9D0F6
		0.388445	0.181086	-0.244512	-0.306574	1.69232	22.201	20.0516	28.6589	37.5907	24.8366	29.5198	18.23	27.8829	18.0151	14.8627	18.7165	16.0551	19.0696	20.0874	35.7361	156.315	ENSMUST00000147954
Actb	Actin, cytoplasmic 1;Actin, cytoplasmic 1, N-terminally processed	0.388935	0.450071	0.0482213	0.171457	0.251701	58.9448	63.4708	69.2496	78.8018	91.3125	84.8679	90.3618	58.8934	69.5915	71.097	59.2501	75.3853	70.8165	81.2489	73.5657	76.2038	ENSMUST00000167721	ENSMUSG00000029580	ENSMUST00000100497;ENSMUST00000106216;ENSMUST00000163829;ENSMUST00000167721;ENSMUST00000171419	ENSMUSP00000098066;ENSMUSP00000101823;ENSMUSP00000127663;ENSMUSP00000130611;ENSMUSP00000132135	E9Q1F2;E9Q2D1;E9Q5F4;E9Q606;P02570;P60710;P70514;P99021;Q11211;Q3TI89;Q3TVP6;Q64316;Q6ZWM3
		0.392588	4.4846	4.27633	1.10102	1.05024	0	0.0837595	0	1.48869	0.529778	0.732988	1.38399	0.514881	1.45673	0.72728	0.145926	0.00490196	0.176822	0.0372949	0.269291	0	ENSMUST00000161668
		0.392588	3.48968	3.37196	3.01579	2.98494	0.20556	0	0	0.825097	0.263148	0.179605	0.770313	0.565024	0.451865	0.232806	0.354459	0.210207	0.335857	0.313645	0.356577	0.235449	ENSMUST00000160916
Gbp2	Interferon-induced guanylate-binding protein 2	0.392588	0.412407	0.00149101	0.17695	0.302086	23.4456	19.6261	22.3901	29.7607	25.997	29.7964	28.7723	20.2478	24.9875	21.0676	21.7642	28.1843	22.1322	26.6298	25.6586	27.266	ENSMUST00000165774	ENSMUSG00000028270	ENSMUST00000165774;ENSMUST00000169572	ENSMUSP00000129039;ENSMUSP00000132435	E9Q2N7;Q4FK03;Q8CIC6;Q921N2;Q9R1I0;Q9Z0E6
		0.392588	-0.625656	0.222769	0.201749	0.352847	2.00221	2.39398	1.11922	1.41603	1.45321	0.787773	0.953627	2.1198	1.74994	2.38428	2.11977	2.1089	1.92572	1.9001	2.12743	2.28531	ENSMUST00000095615
Fmn1	Formin-1	0.392588	-1.05676	-0.406147	-0.0102357	-0.703355	0.41223	0.292151	0.199088	0.127215	0.168655	0.122237	0.128714	0.178242	0.240712	0.248888	0.285238	0.311935	0.227817	0.331856	0.266741	0.113411	ENSMUST00000099576	ENSMUSG00000044042;ENSMUSG00000100934	ENSMUST00000081349;ENSMUST00000099576;ENSMUST00000102547	ENSMUSP00000080093;ENSMUSP00000097171;ENSMUSP00000099606	A2AFY9;A2AFZ0;Q05859;Q05860
		0.392678	-0.109913	0.375497	0.357454	0.0540718	20.22	27.3456	17.2398	21.6041	20.1791	18.2109	17.6669	31.218	23.781	28.9549	26.8115	22.7916	28.1863	31.2762	21.409	21.9966	ENSMUST00000147510
Zfp182		0.395468	-0.688204	0.111116	-0.0649489	0.0447151	13.0155	13.3704	9.2916	9.00871	9.60197	4.45066	6.86625	13.2328	12.4486	12.7868	12.0267	10.7977	10.1584	11.9029	12.2151	11.6605	ENSMUST00000115333	ENSMUSG00000054737	ENSMUST00000040628;ENSMUST00000115333;ENSMUST00000115334	ENSMUSP00000045005;ENSMUSP00000110989;ENSMUSP00000110990	A2AE18;A2AE19
Plac8	Placenta-specific gene 8 protein	0.397774	0.364935	-0.329036	0.073445	0.332906	799.992	600.133	801.66	1080.94	798.668	875.516	1005.72	504.592	721.845	529.955	656.967	877.867	810.248	686.259	879.912	929.874	ENSMUST00000031264	ENSMUSG00000029322	ENSMUST00000031264;ENSMUST00000097437;ENSMUST00000112910	ENSMUSP00000031264;ENSMUSP00000108531;ENSMUSP00000108533	Q9JI48
		0.399277	-0.00504728	0.624928	0.560031	0.16948	8.95938	9.45586	6.92939	11.2304	9.87765	5.74541	7.7041	11.7095	12.9561	13.9305	13.0656	10.9563	11.2702	13.1475	8.16901	10.6163	ENSMUST00000137860
Stat1	Signal transducer and activator of transcription	0.400116	0.744713	0.0518614	0.138184	0.320751	15.539	16.0013	19.8941	29.4313	23.3846	36.3614	26.3852	17.7675	17.1234	17.9622	17.8557	17.7316	15.1739	23.9666	16.4758	26.817	ENSMUST00000188681	ENSMUSG00000026104	ENSMUST00000070968;ENSMUST00000186057;ENSMUST00000186574;ENSMUST00000186857;ENSMUST00000188681;ENSMUST00000189244;ENSMUST00000189336;ENSMUST00000189347;ENSMUST00000191435	ENSMUSP00000066743;ENSMUSP00000139746;ENSMUSP00000140482;ENSMUSP00000140518;ENSMUSP00000140643;ENSMUSP00000140875;ENSMUSP00000141125;ENSMUSP00000141132;ENSMUSP00000141144	A0A087WRI1;A0A087WSP5;A0A087WSQ5;E9QK78;Q8C3V4;Q8CFQ1;Q99K94
Psip1	PC4 and SFRS1-interacting protein	0.400116	0.591255	0.216458	0.0302693	0.105557	9.2119	8.00597	10.6619	11.5872	13.0962	13.7014	17.0617	10.1618	13.1363	9.49431	8.80097	10.2161	8.46665	10.1749	9.10757	10.5291	ENSMUST00000107215	ENSMUSG00000028484	ENSMUST00000030207;ENSMUST00000107214;ENSMUST00000107215;ENSMUST00000126706;ENSMUST00000130626	ENSMUSP00000030207;ENSMUSP00000102832;ENSMUSP00000102833;ENSMUSP00000120799;ENSMUSP00000121950	A2BI10;A2BI11;A2BI12;F6RB63;F6W677;Q3TEJ7;Q3TTD7;Q3UTA1;Q80WQ7;Q99JF7;Q99JF8;Q99LR4;Q9CT03
Xbp1	X-box-binding protein 1;X-box-binding protein 1, cytoplasmic form;X-box-binding protein 1, luminal form	0.400116	0.589597	0.345967	0.175322	0.224717	57.7208	49.989	60.0468	84.8555	89.6303	75.8072	81.2288	67.3142	84.9317	64.0389	53.3521	66.4208	54.771	79.6185	64.2436	64.2181	ENSMUST00000063084	ENSMUSG00000020484	ENSMUST00000063084;ENSMUST00000149159;ENSMUST00000149623	ENSMUSP00000054852;ENSMUSP00000134088;ENSMUSP00000135768	G3UYH6;H3BLF6;O35426;Q8VHM0;Q922G5;Q9ESS3
Uros	Uroporphyrinogen-III synthase	0.402385	-0.261625	-2.09389	-5.82252	1.25268	1.66058	0.647038	2.78105	1.08904	0.494246	0.520165	6.96164	2.2618	1.44401	0	0.00407367	1.53e-05	0	0.171565	2.88581	4.02259	ENSMUST00000106146	ENSMUSG00000030979	ENSMUST00000033276;ENSMUST00000106144;ENSMUST00000106145;ENSMUST00000106146;ENSMUST00000124759;ENSMUST00000151348;ENSMUST00000153698	ENSMUSP00000033276;ENSMUSP00000101750;ENSMUSP00000101751;ENSMUSP00000101752;ENSMUSP00000117187;ENSMUSP00000119179;ENSMUSP00000121763	E9PYC9;E9Q8N3;E9Q9B5;P51163;Q3TPL3
Setdb2	Histone-lysine N-methyltransferase SETDB2	0.403863	0.304644	-0.0501692	0.0444831	0.294232	19.2519	21.6245	21.2136	23.008	25.52	26.0026	26.1735	20.1418	21.6189	18.8812	18.7124	23.2325	21.5455	21.8283	22.3369	27.9518	ENSMUST00000161459	ENSMUSG00000071350	ENSMUST00000095775;ENSMUST00000111253;ENSMUST00000161459	ENSMUSP00000093450;ENSMUSP00000106884;ENSMUSP00000124696	B2RXP3;Q8C267
		0.404984	-0.481679	-0.00280408	0.0417193	-0.291403	3.91238	4.21768	5.36697	3.35311	2.61406	2.8293	3.93271	4.726	4.22582	4.55235	4.15029	4.55763	4.75754	4.87076	3.56017	3.61896	ENSMUST00000131255
Ighe		0.405892	1.58441	0.444511	-0.719303	-1.26036	0.612765	1.04222	0.669309	3.11966	1.21962	2.57122	2.66613	2.45186	0.784638	0.576103	0.667975	1.39128	0.308801	0.135101	0.354666	0.257946	ENSMUST00000137336	ENSMUSG00000087642	ENSMUST00000137336	ENSMUSP00000118012	F6W6U3
Ets2	Protein C-ets-2	0.411103	0.00481931	-0.676393	-4.65955	-0.791135	0.581511	2.63941	0.480014	0.798951	1.04381	0.440509	1.80442	0.672415	0.582914	0.451231	0	0	7.32e-05	0.163877	0.511763	0.506454	ENSMUST00000155226	ENSMUSG00000022895	ENSMUST00000023612;ENSMUST00000155226	ENSMUSP00000023612;ENSMUSP00000116638	D3Z4F9;P15037
Il9r	Interleukin-9 receptor	0.416848	0.612512	-4.04387	0.119942	-0.320951	1.21747	2.19467	6.37316	2.50517	4.13706	5.74124	3.851	0.879939	0.431136	1.62e-09	2.53502	3.67289	2.2111	2.919	2.26282	1.82238	ENSMUST00000128311	ENSMUSG00000020279	ENSMUST00000020518;ENSMUST00000128311;ENSMUST00000142396;ENSMUST00000145401	ENSMUSP00000020518;ENSMUSP00000118204;ENSMUSP00000119185;ENSMUSP00000119557	A2AVE0;B7ZD65;F8WJ69;Q01114
Cbr2	Carbonyl reductase [NADPH] 2	0.418179	-2.14662	-0.830769	-0.230324	-1.24771	3.68372	2.0538	1.38962	0.382748	0.968107	0.187464	0.724743	0.780629	1.32369	1.79823	1.94817	1.87523	1.73734	1.83758	1.61941	0.497955	ENSMUST00000026148	ENSMUSG00000025150	ENSMUST00000026148;ENSMUST00000154565	ENSMUSP00000026148;ENSMUSP00000117739	F6YNX9;P08074
Tfe3	Transcription factor E3	0.424937	-0.501008	-6.53602	-3.88706	-0.0227689	1.34675	4.92908	6.14488	3.14974	5.06729	0.347985	5.86214	0.0468461	0.171267	0	1.23959	0.789341	0.519648	0	3.23639	3.45034	ENSMUST00000115677	ENSMUSG00000000134	ENSMUST00000077680;ENSMUST00000079542;ENSMUST00000101695;ENSMUST00000115677;ENSMUST00000115678;ENSMUST00000115679;ENSMUST00000115680;ENSMUST00000137467;ENSMUST00000144900	ENSMUSP00000076864;ENSMUSP00000078498;ENSMUSP00000099219;ENSMUSP00000111341;ENSMUSP00000111342;ENSMUSP00000111343;ENSMUSP00000111344;ENSMUSP00000120920;ENSMUSP00000134125	A2AEW0;A2AEW1;A2AEW2;A2AEW3;A2AEW4;Q3U8H0;Q3UMV4;Q3UT52;Q64092;Q7TNC1;Q8BN29;Z4YLF7
Aldh1l1	Cytosolic 10-formyltetrahydrofolate dehydrogenase	0.42814	-1.3651	-0.105471	-0.164207	-0.528073	0.794087	0.395921	0.513875	0.204652	0.14625	0.293774	0.200271	0.333644	0.543658	0.737067	0.391744	0.614665	0.592591	0.385646	0.522985	0.262494	ENSMUST00000032175	ENSMUSG00000030088	ENSMUST00000032175;ENSMUST00000130418	ENSMUSP00000032175;ENSMUSP00000114304	Q8R0Y6
Phf20l1	PHD finger protein 20-like protein 1	0.428443	-0.206987	0.151489	0.114189	0.158752	35.1017	38.6523	28.409	29.0256	33.2201	27.1789	26.1489	38.4272	38.1115	37.4642	34.023	37.7966	38.3924	36.1156	35.9787	38.389	ENSMUST00000048188	ENSMUSG00000072501	ENSMUST00000048188	ENSMUSP00000035682	A6H5Y9;Q80UN6;Q8BPP8;Q8BQQ6;Q8BS11;Q8C8H9;Q8CCJ9
		0.428443	-0.438082	0.267404	-0.0524107	-0.231379	5.66022	6.92406	5.25528	4.17217	5.2595	4.24663	3.68518	7.70811	6.38759	7.46002	6.97218	4.97958	5.4815	5.37712	5.05899	4.86212	ENSMUST00000193897
		0.432207	-0.413061	0.206134	-0.209528	-0.77154	11.355	9.32901	11.0644	8.33313	9.08226	8.20465	6.56945	12.2644	12.3599	11.4144	9.984	6.44577	8.92746	10.584	6.16735	6.01663	ENSMUST00000146847
		0.432269	-0.159952	0.389347	0.208248	-0.0273194	4.97061	6.23966	4.56977	4.89818	5.76345	3.71858	4.24339	6.22603	7.29732	7.25341	5.98926	6.15017	6.06164	5.84561	5.11837	4.96884	ENSMUST00000152967
Gfm2	Ribosome-releasing factor 2, mitochondrial	0.432541	0.398779	-0.32349	0.173541	0.33516	7.72309	7.1316	9.94501	8.49088	12.6395	11.7545	10.0942	6.80029	7.25121	5.85826	6.91937	10.2618	9.94395	10.1779	10.5275	9.83657	ENSMUST00000161639	ENSMUSG00000021666	ENSMUST00000022170;ENSMUST00000042084;ENSMUST00000160139;ENSMUST00000160981;ENSMUST00000161639;ENSMUST00000161825;ENSMUST00000161913;ENSMUST00000161929	ENSMUSP00000022170;ENSMUSP00000048373;ENSMUSP00000124253;ENSMUSP00000124426;ENSMUSP00000125088;ENSMUSP00000125306;ENSMUSP00000125656;ENSMUSP00000125682	B2RR55;E0CXH2;E0CY79;E9Q7N5;F7B693;Q8BXS5;Q8C1C2;Q8R2Q4
Myo9a	Unconventional myosin-IXa	0.435767	-0.801203	-0.0217319	0.0968726	-0.243547	7.50813	6.57495	4.36666	3.89101	4.4722	2.99839	2.50304	5.32274	5.34188	7.5411	5.92865	8.28488	5.29741	6.50145	5.75616	4.32725	ENSMUST00000128341	ENSMUSG00000039585	ENSMUST00000128341;ENSMUST00000135298;ENSMUST00000136740	ENSMUSP00000117432;ENSMUSP00000119401;ENSMUSP00000122852	D3Z3A8;Q3TRT5;Q4VBD3;Q80Y92;Q8C0U0;Q8C170
Phip		0.437147	1.85805	5.51936	5.03895	3.57	0	0	0	0.324174	2.5e-09	0	0.64147	1.21646	1.78919	2.29079	0.980572	1.38106	2.55598	0.578418	0.43391	0.391381	ENSMUST00000190822	ENSMUSG00000032253	ENSMUST00000034787;ENSMUST00000186089;ENSMUST00000189985;ENSMUST00000190822	ENSMUSP00000034787;ENSMUSP00000139678;ENSMUSP00000139866;ENSMUSP00000140445	A0A087WP89;A0A087WPP7;A0A087WR26;F8VQ93
Ly6a	Lymphocyte antigen 6A-2/6E-1	0.437147	0.942596	-0.071274	0.209369	0.618178	105.015	66.3871	62.2422	102.364	148.03	139.709	207.668	48.6633	106.755	72.0218	86.4145	91.1497	80.878	86.8724	99.8199	131.821	ENSMUST00000023248	ENSMUSG00000075602	ENSMUST00000023248;ENSMUST00000186526;ENSMUST00000187171;ENSMUST00000187994;ENSMUST00000189068;ENSMUST00000190188	ENSMUSP00000023248;ENSMUSP00000139488;ENSMUSP00000140099;ENSMUSP00000140287;ENSMUSP00000140638;ENSMUSP00000140998	A0A087WNT7;P05533;Q8BPD0
Ercc6l	DNA excision repair protein ERCC-6-like	0.437147	0.503033	0.238941	0.0960505	0.167324	2.74651	3.17495	3.4068	4.62222	4.77252	4.16838	3.78055	3.8709	4.20587	3.11344	3.03546	3.80082	3.33596	3.10897	3.27541	3.58823	ENSMUST00000056904	ENSMUSG00000051220	ENSMUST00000056904	ENSMUSP00000050592	Q8BGN1;Q8BHK9;Q8BRC9;Q8CE49
Chpf2		0.437147	-0.464536	0.224914	-0.0308287	-0.209829	2.13024	2.56943	2.37034	2.08859	1.83503	1.71878	1.19173	2.83071	2.6638	2.8519	2.78466	2.0447	2.19089	2.23511	2.08121	1.92588	ENSMUST00000088295	ENSMUSG00000038181	ENSMUST00000088295;ENSMUST00000121863	ENSMUSP00000085633;ENSMUSP00000112804	Q3UU43
Igkv4-59		0.437593	0.913069	0.0416952	0.090163	-0.0731443	258.023	266.744	294.388	281.797	554.38	671.317	758.075	272.642	357.034	209.375	239.444	294.259	275.674	297.938	264.163	250.222	ENSMUST00000103354	ENSMUSG00000094006	ENSMUST00000103354	ENSMUSP00000100155	A0A0B4J1I8
Trim59	Tripartite motif-containing protein 59	0.438032	0.407564	0.271068	0.250532	0.413831	55.4503	60.9872	65.6394	74.3845	80.1642	78.0825	84.0691	81.0722	70.2222	70.7862	63.4504	69.4834	74.1964	81.4583	69.8773	90.4908	ENSMUST00000107802	ENSMUSG00000034317	ENSMUST00000107802;ENSMUST00000136512	ENSMUSP00000103432;ENSMUSP00000120270	D3Z0I5;E9QKA7;Q922Y2;Q9CSP2;Q9CUD5;Q9D740
Exo1	Exonuclease 1	0.440379	0.397123	-0.105897	-0.137369	-0.0326788	0.942054	1.13599	1.08217	1.5255	1.54772	1.2192	1.18848	1.19119	0.930081	0.871356	0.950357	0.942314	0.905713	1.02237	1.00093	1.02264	ENSMUST00000039725	ENSMUSG00000039748	ENSMUST00000039725;ENSMUST00000191680;ENSMUST00000193822;ENSMUST00000193858;ENSMUST00000194306;ENSMUST00000194636;ENSMUST00000194816;ENSMUST00000195196	ENSMUSP00000039376;ENSMUSP00000141316;ENSMUSP00000141526;ENSMUSP00000141568;ENSMUSP00000141624;ENSMUSP00000141770;ENSMUSP00000141870;ENSMUSP00000142091	A0A0A6YVY2;A0A0A6YWF4;A0A0A6YWI7;A0A0A6YWN5;A0A0A6YWZ8;A0A0A6YX74;A0A0A6YXQ6;Q3TLM4;Q923A5;Q9QZ11
Pira2		0.441849	-0.430997	0.00298999	-0.0130895	-0.0195734	26.0827	21.1671	20.4471	18.3508	18.999	13.6126	15.1728	21.5596	23.5103	23.1736	21.9586	25.7402	21.2941	20.1082	23.2532	20.4657	ENSMUST00000108615	ENSMUSG00000089942	ENSMUST00000108615;ENSMUST00000119469	ENSMUSP00000104255;ENSMUSP00000113857	D3Z3W9;F8VQ94
Ighv1-12		0.446485	1.1724	0.194587	-0.213684	-0.193524	52.3137	37.2761	56.7882	127.589	48.8458	153.978	159.067	67.214	51.9759	44.5559	35.5652	41.4045	42.6875	39.2452	45.7797	37.8848	ENSMUST00000195469	ENSMUSG00000095416	ENSMUST00000103500;ENSMUST00000109711;ENSMUST00000195469	ENSMUSP00000100281;ENSMUSP00000105333;ENSMUSP00000142024	A0A075B5U0;A0A075B665;A0A0A6YXJ9
Pou2af1	POU domain class 2-associating factor 1	0.452119	0.252557	-0.11242	-0.037317	0.016134	358.886	363.108	426.242	413.068	487.045	445.621	448.752	355.494	343.07	371.901	379.46	395.263	363.08	346.553	367.51	393.698	ENSMUST00000034554	ENSMUSG00000032053	ENSMUST00000034554	ENSMUSP00000034554	Q64693
Sec24d		0.452907	0.422858	0.302349	0.0323589	0.0289447	4.88156	3.93011	4.06332	6.5967	5.41575	5.12569	5.51444	5.24449	5.70048	5.06667	3.90694	4.55932	4.05576	5.00852	4.49119	4.10952	ENSMUST00000047923	ENSMUSG00000039234	ENSMUST00000047923	ENSMUSP00000035823	Q6NXL1
Rcc2	Protein RCC2	0.455303	0.444774	-0.258207	-0.0641673	0.145426	7.32713	9.3444	10.1231	14.7197	8.6515	12.5573	12.3492	8.43857	6.1414	8.09603	8.5409	9.5111	8.59058	7.30983	9.16283	10.1601	ENSMUST00000071169	ENSMUSG00000040945	ENSMUST00000038893;ENSMUST00000071169;ENSMUST00000138808	ENSMUSP00000038144;ENSMUSP00000071163;ENSMUSP00000117448	A2AWQ2;A2AWQ3;Q6ZPQ0;Q8BK67
Son	Protein SON	0.455303	0.426117	-0.248047	-0.0187425	0.185753	24.5419	32.7202	33.9817	33.2035	35.5737	51.4455	41.1287	29.3597	21.4089	26.9463	29.5808	26.7135	27.337	36.0707	32.4836	35.0605	ENSMUST00000114037	ENSMUSG00000022961	ENSMUST00000114036;ENSMUST00000114037;ENSMUST00000117633;ENSMUST00000119368;ENSMUST00000122302;ENSMUST00000140312;ENSMUST00000147891	ENSMUSP00000109670;ENSMUSP00000109671;ENSMUSP00000112453;ENSMUSP00000113129;ENSMUSP00000113615;ENSMUSP00000122320;ENSMUSP00000122544	E3WC91;E9PXW2;E9Q3H8;E9Q3I0;E9Q6M4;E9Q7G2;E9QAR8;E9QMT0;F7CU80;H9KV00;H9KV01;H9KV02;H9KV15;Q811G3;Q9CQ12;Q9CQK6;Q9QX47;Q9QXP5
Gsta4	Glutathione S-transferase A4	0.455303	-1.74564	-0.303417	-0.547066	-0.715835	3.17619	1.43055	1.50535	0.836302	0.618127	0.477178	0.362748	0.953316	1.66365	2.29351	1.36228	1.99455	0.71007	1.3773	1.74344	0.734201	ENSMUST00000034903	ENSMUSG00000032348	ENSMUST00000034903	ENSMUSP00000034903	P24472;Q9CQ81;Q9CTY7;Q9CY87;Q9D038
Pde7b	cAMP-specific 3',5'-cyclic phosphodiesterase 7B	0.455554	1.03743	0.0977931	-0.00718684	0.493444	0.346098	0.687026	0.244985	0.865138	0.741899	0.746979	0.802818	0.332337	0.582275	0.383678	0.344845	0.303976	0.380338	0.553205	0.529188	0.550956	ENSMUST00000020165	ENSMUSG00000019990	ENSMUST00000020165;ENSMUST00000164195;ENSMUST00000169016;ENSMUST00000169404;ENSMUST00000170265	ENSMUSP00000020165;ENSMUSP00000126324;ENSMUSP00000126913;ENSMUSP00000130596;ENSMUSP00000132378	A1L3T2;E9PW23;E9PZN2;E9Q0W7;E9Q5I0;Q9QXQ1
Alad	Delta-aminolevulinic acid dehydratase	0.455554	0.218976	-0.234238	-0.186594	-0.124121	21.8605	22.7214	27.9795	30.6394	24.9934	28.2042	27.2676	18.2779	20.5451	23.105	20.3503	22.8333	20.4419	20.2467	23.5958	20.0677	ENSMUST00000030090	ENSMUSG00000028393	ENSMUST00000030090;ENSMUST00000107444	ENSMUSP00000030090;ENSMUSP00000103068	P10518;Q3THV6
Bicd1	Protein bicaudal D homolog 1	0.455554	-0.501455	0.239067	0.223448	0.190528	0.344845	0.380119	0.274748	0.202184	0.20069	0.219805	0.307141	0.408229	0.425914	0.355029	0.347658	0.468907	0.471964	0.287886	0.397074	0.34783	ENSMUST00000086829	ENSMUSG00000003452	ENSMUST00000003544;ENSMUST00000086829;ENSMUST00000111513;ENSMUST00000172926;ENSMUST00000173408	ENSMUSP00000003544;ENSMUSP00000084039;ENSMUSP00000107138;ENSMUSP00000133727;ENSMUSP00000133986	B2KG46;G3UXK5;G3UY88;O55206;Q8BQ18;Q8BR07;Q8BRR8;Q8C4D3;Q8CAK6;Q8R2J4;Q8R2J5;Q8R2J6;Q91YP7
Rfx3	Transcription factor RFX3	0.45681	-0.33606	0.131867	0.0193363	0.0710357	4.41524	4.59463	3.2874	3.15086	3.92755	2.94662	2.72436	4.63628	4.44446	4.42817	4.38189	4.02851	4.0802	3.95958	4.06357	4.33748	ENSMUST00000165566	ENSMUSG00000040929	ENSMUST00000046898;ENSMUST00000165566;ENSMUST00000172907;ENSMUST00000173863;ENSMUST00000174420;ENSMUST00000174850	ENSMUSP00000038760;ENSMUSP00000126313;ENSMUSP00000133367;ENSMUSP00000133461;ENSMUSP00000134141;ENSMUSP00000134700	G3UWP0;G3UZZ6;G5E890;P48381;Q8BLW2;Q8C0R3;Q8VBY6
		0.457587	1.06953	0.328504	0.0296921	0.147495	1.18348	0.667108	0.767092	2.53645	1.53895	1.39534	1.73323	1.30682	1.47939	0.643821	0.876995	0.910545	1.0787	0.641465	0.909169	0.939833	ENSMUST00000048518
Igkv19-93		0.457587	0.704424	0.425885	0.193223	0.0822116	380.123	379.961	467.727	805.643	811.62	564.621	608.846	585.879	595.517	432.51	381.716	475.669	458.99	456.926	404.716	453.064	ENSMUST00000183936	ENSMUSG00000098814	ENSMUST00000183936	ENSMUSP00000139272	A0A075B6D5
Cep41	Centrosomal protein of 41 kDa	0.457587	-0.604394	-3.93996	-0.956368	-1.59611	2.54847	1.93849	1.27329	1.30987	2.11548	1.23125	0.622721	0.35106	0	0	1.25459	1.08732	0.658841	0.68323	1.0269	0.296589	ENSMUST00000169422	ENSMUSG00000029790	ENSMUST00000031810;ENSMUST00000115130;ENSMUST00000115131;ENSMUST00000133373;ENSMUST00000140211;ENSMUST00000169422	ENSMUSP00000031810;ENSMUSP00000110783;ENSMUSP00000110784;ENSMUSP00000116240;ENSMUSP00000128707;ENSMUSP00000138696	D3Z3U1;D3Z672;E9Q8S3;F7CSA6;H9KUZ8;Q3TTB5;Q8BT53;Q99NF3;S4R2L7
St7	Suppressor of tumorigenicity 7 protein	0.457587	-2.36226	-2.46239	2.99367	2.59789	0.331951	0.0459836	0.22887	9.43e-05	1.18011	5.69e-07	0	9.45e-06	0.281789	0	1.58721	1.00625	1.28791	1.39685	1.13656	0.842262	ENSMUST00000000674	ENSMUSG00000029534	ENSMUST00000000674;ENSMUST00000052113;ENSMUST00000053148;ENSMUST00000077080;ENSMUST00000081635;ENSMUST00000115417;ENSMUST00000115418;ENSMUST00000115419;ENSMUST00000115420;ENSMUST00000125673;ENSMUST00000144488;ENSMUST00000150281	ENSMUSP00000000674;ENSMUSP00000057326;ENSMUSP00000062886;ENSMUSP00000076334;ENSMUSP00000080341;ENSMUSP00000111077;ENSMUSP00000111078;ENSMUSP00000111079;ENSMUSP00000111080;ENSMUSP00000115215;ENSMUSP00000116304;ENSMUSP00000122970	D3YUM7;D3YUN2;D6RFD8;D6RGP5;D6RHR0;Q3UA20;Q6Q9W2;Q6Q9W3;Q8R3T3;Q921F6;Q99M89;Q99M90;Q99M91;Q99M92;Q99M93;Q99M94;Q99M96;Q9JID7;Q9JID8
Csf1	Macrophage colony-stimulating factor 1;Processed macrophage colony-stimulating factor 1	0.45854	0.683626	-0.135937	0.0208558	0.412713	2.17935	1.59353	2.55418	3.49031	2.37029	3.49621	3.97137	1.85654	1.62069	2.30143	1.51997	2.06902	2.39717	2.56564	2.6358	2.80168	ENSMUST00000014743	ENSMUSG00000014599	ENSMUST00000014743;ENSMUST00000118593;ENSMUST00000120243;ENSMUST00000120654;ENSMUST00000153114;ENSMUST00000156820	ENSMUSP00000014743;ENSMUSP00000112832;ENSMUSP00000113136;ENSMUSP00000113617;ENSMUSP00000115480;ENSMUSP00000119553	D3YTW1;D3Z090;F6RNW8;P07141;Q3U395;Q8R3C8
Smagp	Small cell adhesion glycoprotein	0.45854	0.278011	-0.151661	-0.0640441	-0.283205	31.7155	22.8835	24.9308	30.5887	33.2602	29.8356	32.856	21.9993	24.0063	25.1789	24.0379	29.3144	23.0551	23.3355	24.5993	18.4156	ENSMUST00000172334	ENSMUSG00000053559	ENSMUST00000066068;ENSMUST00000172334	ENSMUSP00000066137;ENSMUSP00000126870	Q99KC7
Nnt		0.459504	4.76597	2.06374	-1.50547	4.05744	0.522373	0	0.435538	3.82607	3.16908	2.71257	2.07504	0.210108	0.506737	0.844437	0	0	0.241756	0.288834	0.985448	3.13623	ENSMUST00000069902	ENSMUSG00000025453	ENSMUST00000069902;ENSMUST00000099149;ENSMUST00000109204	ENSMUSP00000070564;ENSMUSP00000096753;ENSMUSP00000104827	E9Q8F4;Q8BGK0;Q8C9V5
Xaf1	XIAP-associated factor 1	0.46079	0.912388	0.207341	0.295542	0.68069	9.89005	11.9828	18.845	27.4571	21.7016	24.2966	27.7887	13.9281	15.4163	15.201	12.8083	15.449	17.5996	16.3337	16.9728	25.4957	ENSMUST00000094041	ENSMUSG00000040483	ENSMUST00000094041;ENSMUST00000140842;ENSMUST00000146233;ENSMUST00000151440	ENSMUSP00000091583;ENSMUSP00000121472;ENSMUSP00000121483;ENSMUSP00000123011	B7ZD14;F6ZMN8;Q3USK3;Q5NBU6;Q5NBU7;Q5NBU8;Q5NBU9;Z4YN17
Zfp943		0.460966	-0.155225	0.24899	0.250815	0.29019	24.2564	23.3053	17.2363	17.5919	21.5783	17.1798	19.5361	25.0697	26.6392	25.283	23.5625	29.2698	26.2886	22.7531	25.0044	26.5147	ENSMUST00000055349	ENSMUSG00000053347	ENSMUST00000055349;ENSMUST00000153985;ENSMUST00000174015	ENSMUSP00000059554;ENSMUSP00000115817;ENSMUSP00000133735	D3YYH7;G3UXL1;Q6NZP4
Tppp	Tubulin polymerization-promoting protein	0.460966	-1.06304	-0.208208	0.148916	-0.801511	1.50265	0.939136	0.85403	0.602366	0.750075	0.310515	0.442714	0.733592	0.934209	1.18174	1.05612	1.28509	0.965703	1.47473	0.905926	0.397711	ENSMUST00000022057	ENSMUSG00000021573	ENSMUST00000022057	ENSMUSP00000022057	Q7TQD2
Scimp	SLP adapter and CSK-interacting membrane protein	0.461667	0.43054	0.326096	0.0953172	0.0916792	23.852	20.2783	23.2497	27.4498	27.9739	31.0277	33.6807	28.7177	27.3887	28.5397	22.8246	25.9354	25.1164	21.2043	23.286	23.8275	ENSMUST00000108534	ENSMUSG00000057135	ENSMUST00000074572;ENSMUST00000108534	ENSMUSP00000074157;ENSMUSP00000104174	B2RVG2;F8WHN0;Q3UU41;Q5SX69
Itgb3	Integrin beta-3	0.461667	0.383955	0.286037	0.149559	-0.000320683	6.36677	7.27368	7.11487	9.35134	7.76457	9.27562	9.16488	7.74394	8.71959	9.18439	6.97944	8.08272	7.62931	7.98084	6.90861	6.70441	ENSMUST00000021028	ENSMUSG00000020689	ENSMUST00000021028	ENSMUSP00000021028	O54890;Q3TZC6
Zfp595		0.461667	-0.246279	0.263928	0.234945	0.273697	3.84358	4.3696	3.4387	3.27215	4.19768	2.98351	2.57898	4.2481	4.47095	5.45442	4.28054	4.31121	5.12805	4.49722	4.28616	4.95154	ENSMUST00000168892	ENSMUSG00000057842	ENSMUST00000109735;ENSMUST00000168892;ENSMUST00000169142;ENSMUST00000171466	ENSMUSP00000105357;ENSMUSP00000126862;ENSMUSP00000127010;ENSMUSP00000129905	B9EIT6;Q8BIN6
		0.461667	-0.341511	0.636928	0.319614	0.0199897	3.42751	5.92186	3.74554	4.38322	4.00718	2.76603	2.42059	6.06098	6.11071	7.97361	5.23458	5.33412	5.95553	4.64347	3.33614	5.37537	ENSMUST00000123893
Rsu1		0.461667	-0.429584	-1.33213	-0.126755	-0.101294	4.07581	3.62076	2.64127	1.96088	3.25027	2.69736	2.21223	1.31769	2.05963	0.906617	3.34108	4.68796	1.88514	3.07028	3.58672	2.70753	ENSMUST00000114791	ENSMUSG00000026727	ENSMUST00000028059;ENSMUST00000114791;ENSMUST00000134551;ENSMUST00000137670;ENSMUST00000191959	ENSMUSP00000028059;ENSMUSP00000110439;ENSMUSP00000117460;ENSMUSP00000125338;ENSMUSP00000141763	A0A0A6YWZ2;A2AUR7;B1AYQ0;E0CXG5;Q9D031
Gnaz	Guanine nucleotide-binding protein G(z) subunit alpha	0.461667	-3.82125	0.215905	-0.132017	-0.263576	1.04516	0.630392	0.773788	4.32e-08	0.733893	0.0234624	0.0899259	0.872745	0.971957	0.976856	0.692688	0.790667	0.600145	0.850205	0.653508	0.657003	ENSMUST00000159991	ENSMUSG00000040009	ENSMUST00000037813;ENSMUST00000159991	ENSMUSP00000036087;ENSMUSP00000124639	O70442;O70443;Q61637;Q91WM4
		0.46254	0.398177	0.473285	-0.0730984	-0.0297109	10.9949	11.5572	8.12485	14.3498	11.285	13.6368	13.9277	15.2633	13.1533	13.8412	11.0339	8.36313	10.4955	8.33611	10.0322	9.5161	ENSMUST00000148914
Trim21		0.46254	0.288728	-0.0150262	0.205715	0.376446	23.5235	23.0257	26.23	27.0729	28.6408	30.8887	30.1216	26.3997	23.8927	22.5415	25.6423	28.7929	30.0413	27.1408	28.6535	33.5308	ENSMUST00000033264	ENSMUSG00000030966	ENSMUST00000033264;ENSMUST00000106913	ENSMUSP00000033264;ENSMUSP00000102526	Q3U7K7
Cmah	Cytidine monophosphate-N-acetylneuraminic acid hydroxylase	0.464877	-0.181849	0.154023	0.0354187	0.209517	106.921	121.068	90.5408	91.6503	99.5415	88.8479	85.9067	124.216	109.604	123.332	109.361	106.206	112.572	104.215	113.426	127.262	ENSMUST00000110391	ENSMUSG00000016756	ENSMUST00000050859;ENSMUST00000110391;ENSMUST00000167746	ENSMUSP00000061045;ENSMUSP00000106021;ENSMUSP00000129007	Q61419;Q7TMR9;Q8JZM9
Angptl4	Angiopoietin-related protein 4	0.464877	-1.05173	0.0183653	0.139356	-0.669948	1.65906	1.00358	1.17401	0.640945	0.635017	0.623825	0.478546	0.757512	1.47277	1.86717	1.22333	1.65463	1.34943	1.29556	1.18326	0.502072	ENSMUST00000173869	ENSMUSG00000002289	ENSMUST00000002360;ENSMUST00000173869	ENSMUSP00000002360;ENSMUSP00000133417	G3UWT7;Q78ZJ9;Q9JHX7;Q9JLX7;Q9Z1P8
Pkig	cAMP-dependent protein kinase inhibitor gamma	0.465686	0.321749	-0.0951337	0.130742	0.347141	94.005	73.1422	92.2814	104.325	106.169	98.6706	117.681	71.3924	85.6669	86.0699	92.06	110.166	83.9841	88.1505	106.277	109.453	ENSMUST00000064703	ENSMUSG00000035268	ENSMUST00000064703;ENSMUST00000099105;ENSMUST00000109400;ENSMUST00000126182;ENSMUST00000131228;ENSMUST00000135537;ENSMUST00000152418;ENSMUST00000164399	ENSMUSP00000068344;ENSMUSP00000096704;ENSMUSP00000105027;ENSMUSP00000114291;ENSMUSP00000120145;ENSMUSP00000120355;ENSMUSP00000121956;ENSMUSP00000126223	B7ZC20;B7ZC21;B7ZC22;O70139
Acrbp	Acrosin-binding protein	0.465686	-0.409177	0.111469	-0.0696176	-0.654406	3.7612	2.94075	3.39631	2.33559	3.08172	2.35558	2.25325	3.55204	3.3979	4.03312	3.47287	2.51067	2.92941	3.98147	2.57584	1.70331	ENSMUST00000088294	ENSMUSG00000072770	ENSMUST00000032481;ENSMUST00000088294;ENSMUST00000112412;ENSMUST00000112413;ENSMUST00000112414	ENSMUSP00000032481;ENSMUSP00000085632;ENSMUSP00000108031;ENSMUSP00000108032;ENSMUSP00000108033	D3Z6T2;F2Z440;Q3V140;Q62253;Q62254;Q6P8Q6;Q8C621;Q91VQ1
Elac1	Zinc phosphodiesterase ELAC protein 1	0.466632	-1.47649	0.00715392	0.00325204	-0.604167	9.11331	7.58275	8.23575	4.2673	0.886174	4.158	4.66266	7.9188	8.55477	8.84539	8.41159	7.87577	8.45837	8.45662	6.52085	4.42571	ENSMUST00000041138	ENSMUSG00000036941	ENSMUST00000041138	ENSMUSP00000041793	Q8VEB6;Q9CXB1;Q9ERF4
		0.467326	-1.273	-0.301209	-0.304924	-1.63418	0.633348	0.583846	0.415989	0.191838	0.16582	0.358596	0.186514	0.580736	0.230966	0.625828	0.438634	0.48687	0.338333	0.479493	0.196393	0.14058	ENSMUST00000138117
		0.46734	-0.285963	-2.76117	-3.64768	-0.443067	0.313641	0.293478	0.185969	0.12959	0.118658	0.362713	0.325112	0.10533	0.0728467	0	0.119636	0	0	0.0276353	0.124435	0.274278	ENSMUST00000190447
Rtn1	Reticulon;Reticulon-1	0.470039	-0.429996	0.362323	-0.16684	-0.0143536	1.74828	1.46535	1.06321	1.30917	0.816496	1.08298	0.931926	1.6756	1.91905	1.86697	1.40901	1.43631	1.20782	0.971138	1.41296	1.31483	ENSMUST00000078505	ENSMUSG00000021087	ENSMUST00000021497;ENSMUST00000078505;ENSMUST00000137990	ENSMUSP00000021497;ENSMUSP00000077594;ENSMUSP00000120033	A3QM89;Q7M6W1;Q8K0T0;Q8K4S4
		0.470217	0.465463	-0.0502416	-0.398967	0.0141813	8.69349	12.7917	7.19632	12.3562	12.3456	10.8177	16.1092	10.7982	8.66189	7.69813	8.89345	6.03373	6.07544	7.0713	9.50696	9.01017	ENSMUST00000146889
Gvin1		0.470217	0.418991	0.113791	0.0841812	0.58005	85.9662	99.468	83.3179	93.7778	141.59	116.49	122.672	97.3251	94.1438	102.438	77.2625	105.426	97.2855	101.333	120.312	143.906	ENSMUST00000006667	ENSMUSG00000045868	ENSMUST00000006667;ENSMUST00000183409	ENSMUSP00000006667;ENSMUSP00000138950	L7N451
Ica1	Islet cell autoantigen 1	0.470464	3.97313	2.87885	-0.258733	2.08348	0.0686194	0	0.00536192	0.374428	0.487955	0.216755	0.303251	0.0741423	0.32589	0.145464	0	0	0	0.133642	0.0850252	0.0804673	ENSMUST00000115520	ENSMUSG00000062995	ENSMUST00000038403;ENSMUST00000115518;ENSMUST00000115519;ENSMUST00000115520;ENSMUST00000126039;ENSMUST00000126430;ENSMUST00000127398;ENSMUST00000151758;ENSMUST00000153390;ENSMUST00000156695	ENSMUSP00000040062;ENSMUSP00000111180;ENSMUSP00000111181;ENSMUSP00000111182;ENSMUSP00000116861;ENSMUSP00000117112;ENSMUSP00000117734;ENSMUSP00000118010;ENSMUSP00000118194;ENSMUSP00000138459	D3Z020;D3Z118;D3Z119;D3Z376;D3Z699;E9QLS3;F6UY19;F7BG11;P97362;P97411;P97954;Q99M40;Q9R2C4;S4R217
Igkv6-13		0.470464	0.850637	0.214457	0.196369	0.0405438	50.9993	39.8878	52.1768	55.0327	91.262	111.658	116.269	47.9262	61.8637	49.2288	41.2173	61.5218	56.485	46.5679	53.5369	43.798	ENSMUST00000103395	ENSMUSG00000076594	ENSMUST00000103395	ENSMUSP00000100196	A0A075B5N7
Daxx		0.470464	0.431786	-0.0582105	0.114785	0.300219	32.8438	29.1935	37.429	46.014	35.3025	47.1999	48.1787	32.5617	36.3363	27.7248	31.9756	38.9624	36.6827	35.171	37.3418	42.9375	ENSMUST00000079421	ENSMUSG00000002307	ENSMUST00000079421;ENSMUST00000170075;ENSMUST00000173028;ENSMUST00000173626;ENSMUST00000174146;ENSMUST00000174541	ENSMUSP00000078390;ENSMUSP00000128504;ENSMUSP00000133303;ENSMUSP00000133319;ENSMUSP00000133552;ENSMUSP00000134158	G3UWI4;G3UWJ9;G3UX50;Q3UKR0
Nedd4	E3 ubiquitin-protein ligase NEDD4	0.470464	-0.137969	-0.315784	0.0143865	0.0527286	33.6902	29.6565	35.0504	30.3708	32.8735	28.0312	26.1205	26.4007	27.9277	25.5626	31.4013	32.984	31.2281	36.7361	33.248	33.645	ENSMUST00000034740	ENSMUSG00000032216	ENSMUST00000034740;ENSMUST00000183375;ENSMUST00000184020;ENSMUST00000184333;ENSMUST00000184450	ENSMUSP00000034740;ENSMUSP00000138852;ENSMUSP00000138983;ENSMUSP00000139190;ENSMUSP00000139297	O08758;P46935;Q3UZI2;Q3V335;Q8BGB3;V9GWV8;V9GXK3;V9GXS6
Trim34a	Tripartite motif-containing protein 34A	0.47135	0.415594	0.201231	0.176219	0.404134	71.1971	56.5119	65.3531	78.3366	88.783	87.9336	82.1739	65.781	80.6363	77.7193	66.8435	76.7687	75.7647	69.7572	75.5695	92.4382	ENSMUST00000106849	ENSMUSG00000056144	ENSMUST00000060315;ENSMUST00000106848;ENSMUST00000106849;ENSMUST00000106854;ENSMUST00000143414	ENSMUSP00000055058;ENSMUSP00000102461;ENSMUSP00000102462;ENSMUSP00000102467;ENSMUSP00000125728	E9PYZ4;F8VPK2;Q99PP4;Q99PP5;Q99PP6
Leprel1	Prolyl 3-hydroxylase 2	0.472394	-1.26701	0.189151	0.407728	-0.769766	0.538093	0.207224	0.254645	0.164439	0.132567	0.0842276	0.120414	0.249073	0.414361	0.425245	0.508714	0.460824	0.24444	0.47305	0.362671	0.082706	ENSMUST00000039990	ENSMUSG00000038168	ENSMUST00000039990	ENSMUSP00000038056	Q8C673;Q8CG71
Itga4		0.476099	-0.221654	0.0963459	0.0577399	0.146994	93.6019	101.544	94.9185	79.435	91.8664	79.3833	75.9274	103.733	94.3235	117.181	97.4182	105.894	101.079	98.0888	98.8392	112.48	ENSMUST00000099972	ENSMUSG00000027009	ENSMUST00000099972	ENSMUSP00000099718	Q792F9
Map4k4		0.479045	-0.395959	-0.358015	-0.760984	0.134121	7.97138	7.74504	5.45535	6.01465	4.8002	4.3119	5.88238	4.5666	6.469	5.60782	4.89653	4.19331	3.98694	3.44409	7.69586	7.36079	ENSMUST00000195636	ENSMUSG00000026074	ENSMUST00000163854;ENSMUST00000168431;ENSMUST00000191761;ENSMUST00000191865;ENSMUST00000191964;ENSMUST00000192355;ENSMUST00000192509;ENSMUST00000193682;ENSMUST00000195259;ENSMUST00000195636;ENSMUST00000195860	ENSMUSP00000126961;ENSMUSP00000129796;ENSMUSP00000141235;ENSMUSP00000141332;ENSMUSP00000141400;ENSMUSP00000141573;ENSMUSP00000141613;ENSMUSP00000141665;ENSMUSP00000141862;ENSMUSP00000141956;ENSMUSP00000142056	A0A0A6YVR7;A0A0A6YVZ8;A0A0A6YW53;A0A0A6YWJ2;A0A0A6YWM8;A0A0A6YWR8;A0A0A6YXE5;B2RUE8;B7ZNR9;E9PVG7;F8VPL5
Pqlc2	Lysosomal amino acid transporter 1 homolog	0.47923	-0.145007	-0.651046	-0.185328	-0.20259	9.8379	13.5817	13.7522	10.7787	8.77539	12.2437	12.3779	7.96157	7.26636	8.37715	11.0087	10.0255	12.3486	9.62764	11.0651	9.95493	ENSMUST00000053862	ENSMUSG00000028744	ENSMUST00000053862;ENSMUST00000105801;ENSMUST00000139840;ENSMUST00000141007;ENSMUST00000172747	ENSMUSP00000059772;ENSMUSP00000101427;ENSMUSP00000119780;ENSMUSP00000121362;ENSMUSP00000134464	A6PWV7;F6QNQ2;Q8C4N4;Q8R132
		0.480557	0.903468	0.18133	-0.157749	-0.354546	1.22978	1.36194	1.62136	3.25466	2.07173	2.48765	2.65134	2.43097	1.85837	0.901129	1.38749	1.51578	0.977862	1.16375	1.07517	1.07287	ENSMUST00000134637
		0.480557	0.404142	-2.80738	0.2999	0.0743475	3.14602	0.969621	1.45903	1.89296	3.39615	1.84578	2.42642	1.07378	0	0	1.32998	3.10227	1.66568	2.11366	1.88305	1.60477	ENSMUST00000135381
Irf9	Interferon regulatory factor 9	0.480557	0.306811	-0.135692	-0.132835	0.251445	30.9314	33.3219	34.7414	42.493	32.4318	48.1152	39.3039	28.7899	31.9757	30.2442	24.7733	33.0765	32.2761	30.4668	37.4226	39.9856	ENSMUST00000130697	ENSMUSG00000002325	ENSMUST00000130697;ENSMUST00000134863;ENSMUST00000138037	ENSMUSP00000119477;ENSMUSP00000120359;ENSMUSP00000120525	E9PZJ2;E9Q8M6;Q61179
Ppap2b	Lipid phosphate phosphohydrolase 3	0.480557	-0.325178	-0.271923	0.0386906	-0.000505828	11.5851	9.28799	9.74545	8.23916	7.62888	7.90912	8.1718	8.23982	8.69605	8.59308	9.42842	11.4647	9.63334	11.2852	10.9667	9.13918	ENSMUST00000064139	ENSMUSG00000028517	ENSMUST00000064139	ENSMUSP00000065719	Q3TVM4;Q3TXR7;Q8BTB7;Q99JY8
Ogfod1	Prolyl 3-hydroxylase OGFOD1	0.480557	-5.02148	2.43612	0.896765	1.95518	0.592256	0.559036	2.13e-10	4.09e-09	0	0	0	0.664893	0.457403	0.558984	0.784739	0	0.906316	0.580467	0.444078	0.334734	ENSMUST00000093301	ENSMUSG00000033009	ENSMUST00000060632;ENSMUST00000093301;ENSMUST00000109556	ENSMUSP00000051430;ENSMUSP00000090991;ENSMUSP00000105183	D3YTU2;Q3TLS5;Q3TPR4;Q3U0K8;Q80TB3;Q8CFR6
Kiaa0895l	Uncharacterized protein KIAA0895-like	0.484728	-0.302063	0.114896	-0.627783	-0.323467	3.55129	4.25449	4.03895	4.09692	2.98503	3.35374	2.37691	4.41251	3.64162	4.99242	3.4893	2.02024	2.47669	2.389	3.23081	2.97523	ENSMUST00000171788	ENSMUSG00000014837	ENSMUST00000014981;ENSMUST00000171788	ENSMUSP00000014981;ENSMUSP00000128530	Q810A5;Q9D4J6
		0.48527	2.42031	0.974592	0.796927	1.16504	0.581214	0.806955	1.73081	4.33657	4.98899	5.63309	5.58807	1.83384	1.52798	2.30641	1.75836	0.715001	2.19563	2.47062	1.61225	2.74591	ENSMUST00000140159
Zcchc18	Zinc finger CCHC domain-containing protein 18	0.486507	0.388295	-0.114959	0.0120196	0.207894	16.1226	11.7026	14.4471	16.6433	21.0477	17.1094	17.6159	11.7038	14.4572	13.0626	15.3023	15.9193	12.2857	12.9592	15.2838	16.5582	ENSMUST00000113067	ENSMUSG00000031428	ENSMUST00000033804;ENSMUST00000101227;ENSMUST00000113067	ENSMUSP00000033804;ENSMUSP00000098788;ENSMUSP00000108690	Q8VD24;Q9DB17
Hdlbp	Vigilin	0.486569	0.329293	0.033643	0.143765	0.0243912	30.1393	30.9384	35.559	40.7794	42.2393	39.841	36.237	33.4526	32.2958	34.1195	33.7515	35.4734	35.2743	37.376	30.1755	34.3711	ENSMUST00000042498	ENSMUSG00000034088	ENSMUST00000042498;ENSMUST00000170883;ENSMUST00000186164;ENSMUST00000186787;ENSMUST00000188165;ENSMUST00000188988;ENSMUST00000189025;ENSMUST00000190321	ENSMUSP00000043047;ENSMUSP00000127903;ENSMUSP00000139448;ENSMUSP00000139671;ENSMUSP00000139719;ENSMUSP00000139777;ENSMUSP00000140399;ENSMUSP00000140946	A0A087WNQ4;A0A087WP83;A0A087WPC5;A0A087WPH2;A0A087WQY9;A0A087WS92;Q8VDJ3
Nop56	Nucleolar protein 56	0.486569	0.237698	-0.186196	0.0692723	0.0890482	72.8837	62.8945	80.5511	76.5498	84.3881	83.7043	89.7545	59.9595	70.8425	60.6118	70.396	83.1421	74.2947	72.4153	72.3188	78.2882	ENSMUST00000103198	ENSMUSG00000027405	ENSMUST00000028890;ENSMUST00000103198;ENSMUST00000136621;ENSMUST00000141872;ENSMUST00000143547;ENSMUST00000146454;ENSMUST00000149955;ENSMUST00000150401;ENSMUST00000159373	ENSMUSP00000028890;ENSMUSP00000099487;ENSMUSP00000123879;ENSMUSP00000123890;ENSMUSP00000124080;ENSMUSP00000124228;ENSMUSP00000124616;ENSMUSP00000125304;ENSMUSP00000125305	A2APD7;E0CXZ0;F6TLG3;F6U250;F6USW7;F6V095;F7CHP9;F7CHQ7;Q3UD45;Q8BVL1;Q8VDT2;Q99LT8;Q9CT15;Q9D6Z1
Mxd3	Max dimerization protein 3	0.488424	1.32591	0.632609	0.368955	0.383168	1.97814	1.37318	1.15235	5.85388	2.77003	3.14093	3.4763	3.19871	2.62332	1.43055	2.17256	1.95541	2.47509	1.18444	1.96603	1.80984	ENSMUST00000021941	ENSMUSG00000021485	ENSMUST00000021941	ENSMUSP00000021941	Q60947;Q80US8
Ighv5-9-1		0.488424	0.994004	0.372134	0.0412888	-0.138866	53.8234	59.7642	55.3574	191.133	68.7638	115.529	113.228	75.3764	89.9667	53.9268	50.4607	66.679	52.0814	54.7144	47.6801	53.7362	ENSMUST00000192264	ENSMUSG00000095210	ENSMUST00000103452;ENSMUST00000192264	ENSMUSP00000100233;ENSMUSP00000141243	A0A075B5Q6;A0A0A6YVS4
Cdh17	Cadherin-17	0.490785	0.169474	-0.530793	0.0682534	0.112589	9.19423	7.31333	10.6346	8.60914	8.57488	10.6837	12.1813	6.29443	7.69256	5.06385	8.34007	10.6062	10.0723	8.6037	9.63465	9.42754	ENSMUST00000029871	ENSMUSG00000028217	ENSMUST00000029871;ENSMUST00000108303	ENSMUSP00000029871;ENSMUSP00000103938	A2AKS7;Q9R100
Pgap1	GPI inositol-deacylase	0.491848	-0.268074	0.126929	0.0698546	0.194603	31.0111	32.1602	30.84	25.0251	30.6328	23.7745	23.4503	34.7215	29.6962	40.4083	32.044	37.6442	32.1922	30.121	32.6449	38.2491	ENSMUST00000097739	ENSMUSG00000073678	ENSMUST00000097739	ENSMUSP00000095346	E9QKG7;Q3UUQ7;Q8BQ77
Dnmt1	DNA (cytosine-5)-methyltransferase;DNA (cytosine-5)-methyltransferase 1	0.492072	0.390189	0.20163	0.0682661	0.109168	25.3872	22.8265	26.6198	37.5928	30.8009	32.4457	28.2134	33.0756	25.6708	28.6761	26.509	22.7419	27.613	27.7728	26.6437	26.2852	ENSMUST00000004202	ENSMUSG00000004099	ENSMUST00000004202;ENSMUST00000177754;ENSMUST00000178110	ENSMUSP00000004202;ENSMUSP00000136669;ENSMUSP00000136982	J3QNW0;P13864;P97413;Q80ZU3;Q9CSC6;Q9QXX6
Map4k2	Mitogen-activated protein kinase kinase kinase kinase 2	0.49451	-4.68218	-0.240207	2.08104	1.33802	0	1.24979	4.71792	1.24e-08	0	0.00100736	0.0019351	1.62532	2.20832	0	2.22856	1.60059	1.64017	2.55871	0.519373	2.58384	ENSMUST00000128170	ENSMUSG00000024948	ENSMUST00000025897;ENSMUST00000124556;ENSMUST00000128170;ENSMUST00000130382;ENSMUST00000142496;ENSMUST00000152349	ENSMUSP00000025897;ENSMUSP00000114243;ENSMUSP00000115741;ENSMUSP00000120123;ENSMUSP00000121375;ENSMUSP00000121856	D3YUH9;D6RCZ7;D6RG51;F6RPB0;Q61161
		0.494609	0.385714	0.0114659	0.0317049	0.155991	14.3101	17.0667	15.07	23.5518	17.8466	19.482	19.1831	16.2142	14.6416	16.3001	16.5698	14.2879	15.6072	16.464	16.5629	17.3742	ENSMUST00000183291
Hepacam2	HEPACAM family member 2	0.494609	-0.449962	0.150815	0.0435676	0.243027	13.8489	10.23	14.1569	7.42655	9.94625	9.786	9.47742	12.0789	17.903	13.0791	10.9194	12.9825	12.6144	15.735	14.4576	14.9787	ENSMUST00000049985	ENSMUSG00000044156	ENSMUST00000049985;ENSMUST00000183736;ENSMUST00000184466	ENSMUSP00000058882;ENSMUSP00000138940;ENSMUSP00000139276	Q4VAH7;V9GX19;V9GXR1
Arl4a	ADP-ribosylation factor-like protein 4A	0.494609	-0.541253	-0.00218267	-0.127648	0.00299679	1.60761	1.90721	1.48334	1.43065	1.02575	1.02821	1.03939	1.56267	1.59064	1.88656	1.68417	1.40366	1.5637	1.42022	1.6691	1.60455	ENSMUST00000136441	ENSMUSG00000047446	ENSMUST00000101472;ENSMUST00000136441;ENSMUST00000144910;ENSMUST00000146905	ENSMUSP00000099013;ENSMUSP00000114458;ENSMUSP00000122126;ENSMUSP00000122987	G3UVX1;P41275;P61213;Q3TGR5
Tmbim6	Bax inhibitor 1	0.496045	0.733915	-0.313444	0.342894	0.764904	11.6133	12.9601	9.92522	19.3503	18.4647	21.9821	16.2864	9.82396	13.7656	5.76426	13.0666	18.0439	9.34915	19.0134	16.3613	22.4994	ENSMUST00000160635	ENSMUSG00000023010	ENSMUST00000023749;ENSMUST00000159209;ENSMUST00000159531;ENSMUST00000160635;ENSMUST00000161250;ENSMUST00000161778;ENSMUST00000162274;ENSMUST00000162624	ENSMUSP00000023749;ENSMUSP00000124651;ENSMUSP00000124805;ENSMUSP00000125091;ENSMUSP00000125117;ENSMUSP00000125318;ENSMUSP00000125437;ENSMUSP00000125563	E0CX98;E0CXR0;E0CZE8;Q3TX81;Q8BFY4;Q9D2C7
		0.496303	-1.37345	-0.196878	-0.00770074	-0.51217	14.0694	16.4428	7.47599	3.75093	11.9293	3.25904	3.04852	9.12084	11.2745	11.1594	12.6854	10.2157	10.9919	13.4459	10.3316	6.66797	ENSMUST00000144414
Ighv8-8		0.498355	1.1881	1.12988	-0.0846194	0.238208	305.372	160.98	196.75	426.657	396.515	635.667	588.583	391.984	1069.46	223.689	199.526	184.778	205.107	176.965	274.026	226.684	ENSMUST00000192591	ENSMUSG00000104452	ENSMUST00000192591	ENSMUSP00000142082	A0A0A6YXQ0
		0.501737	3.90448	3.13356	-1.96164	3.98957	0.00523554	0	0.715131	0.164734	2.31133	1.09599	1.24325	0.192357	0.487694	1.34281	0.00380028	2.59e-08	9.99e-05	0	1.00519	0.82236	ENSMUST00000183007
Rsl24d1	Probable ribosome biogenesis protein RLP24	0.503069	3.38839	3.77878	3.66421	3.58126	0	0	0.674243	0.28946	1.33672	2.71454	1.1661	2.12923	1.50188	0.848121	2.14057	0.390654	2.32325	1.27886	1.20809	1.20801	ENSMUST00000165177	ENSMUSG00000032215	ENSMUST00000034738;ENSMUST00000113505;ENSMUST00000165177;ENSMUST00000169399	ENSMUSP00000034738;ENSMUSP00000109133;ENSMUSP00000126553;ENSMUSP00000129528	E9PY85;E9Q4P7;G3UW80;Q99L28
		0.503069	1.69372	1.2342	0.376359	0.80761	1.92493	1.10171	2.76068	11.437	6.75713	4.50578	3.44496	2.51602	6.78492	4.57156	2.13048	2.049	1.71207	3.80943	2.98408	3.30558	ENSMUST00000187250
Sidt1	SID1 transmembrane family member 1	0.503069	0.292132	-0.133775	-0.152409	0.119408	9.8055	6.74743	7.77182	8.55388	8.85117	11.4456	10.0143	7.89501	6.79692	7.51971	6.80617	7.20872	7.21284	7.58631	7.91567	9.29609	ENSMUST00000136381	ENSMUSG00000022696	ENSMUST00000047446;ENSMUST00000127567;ENSMUST00000136381;ENSMUST00000147032	ENSMUSP00000038433;ENSMUSP00000114424;ENSMUSP00000115372;ENSMUSP00000116201	E9Q247;F6YLH2;Q6AXF6;Q8R397
		0.503069	-0.335459	0.0643979	-0.135712	-0.584287	5.71442	8.06639	8.65862	7.10491	5.00739	5.09792	6.01575	8.89556	7.78178	6.80395	7.65499	6.70899	5.9208	6.55288	4.82835	4.84994	ENSMUST00000140390
Ezh2	Histone-lysine N-methyltransferase EZH2	0.504888	0.637802	0.0611895	0.0245214	0.156288	4.83598	3.78047	5.37913	7.40143	7.98699	5.66368	7.53249	5.77749	4.74155	4.19614	4.24271	5.71138	4.72883	4.17186	4.96874	5.17883	ENSMUST00000092648	ENSMUSG00000029687	ENSMUST00000081721;ENSMUST00000092648;ENSMUST00000114616;ENSMUST00000114618;ENSMUST00000133043;ENSMUST00000164006;ENSMUST00000167278;ENSMUST00000169889	ENSMUSP00000080419;ENSMUSP00000090318;ENSMUSP00000110263;ENSMUSP00000110265;ENSMUSP00000118663;ENSMUSP00000126481;ENSMUSP00000128542;ENSMUSP00000133195	D3Z774;E9PWK3;F6T3Z0;F7AQX0;F7CW38;Q61188;Q6AXH7;Q99L74;Q9R090
Rab38	Ras-related protein Rab-38	0.505704	-1.04955	-0.385172	-0.105889	-0.308502	2.47233	1.29293	1.82461	0.921603	1.11665	0.666506	0.772332	1.01897	1.91932	1.35932	1.44865	2.25022	1.30537	1.78812	1.73006	1.18418	ENSMUST00000107256	ENSMUSG00000030559	ENSMUST00000107256	ENSMUSP00000102877	Q8QZZ8;Q9D7E8
Gstt1	Glutathione S-transferase theta-1	0.507966	3.7333	2.6164	1.37726	0.926839	0.630484	0	0.265192	3.52444	0.831559	1.96687	2.65516	1.35497	1.11249	0.504527	0.428226	0.356181	0.428789	0.289916	0.494261	0.139521	ENSMUST00000001713	ENSMUSG00000001663	ENSMUST00000001713;ENSMUST00000120177;ENSMUST00000139724	ENSMUSP00000001713;ENSMUSP00000113839;ENSMUSP00000117130	D3Z3X5;D3Z5W7;Q64471;Q91X50
		0.514863	0.0730956	-0.575902	-0.110744	-0.00761087	46.2553	31.7965	36.4148	32.9504	38.308	40.0597	45.9906	23.16	32.6302	22.104	33.302	37.2206	34.0816	34.7959	40.0952	34.0748	ENSMUST00000145174
		0.517932	0.0310484	-5.9905	0.132786	-0.594516	1.4093	3.67768	1.60028	2.36929	1.42134	4.07111	1.25089	2.21001	5.2e-05	5.7e-05	2.15291	3.5559	2.25799	1.39664	1.83555	0.949336	ENSMUST00000166082
Gm4944		0.519477	-0.277449	-0.0174478	0.110331	0.141165	9.20829	9.24649	7.36562	6.96092	7.6954	6.35653	6.83617	8.43485	8.62673	8.62086	9.1268	10.4325	9.87401	7.71933	8.76105	9.88087	ENSMUST00000179996	ENSMUSG00000096433	ENSMUST00000179996	ENSMUSP00000136105	J3QM38
		0.521414	-0.0359448	-0.715657	-0.2265	-0.0927948	16.3266	15.4147	10.7096	14.1887	16.8505	12.3265	11.3381	8.51593	8.634	8.21588	11.3282	12.2795	12.2304	11.0167	13.5842	12.214	ENSMUST00000140017
Slit3	Slit homolog 3 protein	0.522181	-0.0990523	-1.38985	-0.323031	-0.318801	0.309113	0.295054	0.255655	0.287386	0.204572	0.276268	0.290609	0.113835	0.15643	0.0712939	0.193685	0.31457	0.267329	0.164283	0.237308	0.213617	ENSMUST00000069837	ENSMUSG00000056427	ENSMUST00000069837	ENSMUSP00000066857	B1ATW4;Q9WVB4
		0.522181	-0.647633	0.116694	0.00811205	-0.184632	1.22419	1.16141	0.791494	0.79527	0.714612	0.587528	0.54083	1.2445	0.860045	1.38666	1.35588	1.03316	1.03322	0.819105	0.952276	0.853641	ENSMUST00000135771
Dnal4	Dynein light chain 4, axonemal	0.523522	-2.9783	0.353019	1.61054	1.08286	0	0.326348	0.50493	0	0	0	0	0.483194	0.73391	0	0.464352	0.50024	0.245327	0.645231	0.381358	0.232155	ENSMUST00000069877	ENSMUSG00000022420	ENSMUST00000023055;ENSMUST00000069877	ENSMUSP00000023055;ENSMUSP00000070325	O54793;Q3V233;Q8CDT8;Q99K65;Q9DCM4
Gal3st4		0.524272	-4.71347	-0.165738	-2.81853	0.130938	0.555194	0.832049	0.473133	0	0.375285	0	0	0.192092	0.619936	1.30543	0.247224	0	0.249429	0.0848938	0.669137	0.634286	ENSMUST00000161647	ENSMUSG00000075593	ENSMUST00000100530;ENSMUST00000161279;ENSMUST00000161647;ENSMUST00000161665	ENSMUSP00000098099;ENSMUSP00000124682;ENSMUSP00000124841;ENSMUSP00000125084	E0CXV6;E9Q7N6;Q3V1B8
Fut8	Alpha-(1,6)-fucosyltransferase	0.527035	0.494774	0.0855028	-0.141721	-0.20016	10.9719	10.7345	9.14202	11.3496	21.2319	13.4216	12.6633	10.7727	11.696	10.5475	11.6363	8.83109	8.71858	8.22757	9.77703	7.91012	ENSMUST00000171770	ENSMUSG00000021065	ENSMUST00000062804;ENSMUST00000171770;ENSMUST00000177595	ENSMUSP00000054530;ENSMUSP00000130845;ENSMUSP00000136327	Q543F5;Q921U1;Q9WTS2
Trim30b		0.527035	0.317184	-0.121766	0.0261801	0.259633	27.5325	28.6007	32.5479	39.9794	33.942	35.7465	36.468	27.862	25.3029	28.428	29.8274	29.7639	30.4889	28.6082	31.7712	38.1911	ENSMUST00000106831	ENSMUSG00000052749	ENSMUST00000106831;ENSMUST00000164410;ENSMUST00000171830	ENSMUSP00000102444;ENSMUSP00000131288;ENSMUSP00000131747	D3YVI7;E9PVL6;Q8BY96
Abcb1a	Multidrug resistance protein 1A	0.527035	-0.0611312	-0.614824	0.0193725	-0.144793	3.06205	2.17111	2.51969	2.46393	2.22575	2.49508	2.47424	1.46422	2.04491	1.61272	2.17691	2.47163	2.56019	3.26932	2.62318	1.98299	ENSMUST00000047753	ENSMUSG00000040584	ENSMUST00000047753	ENSMUSP00000041204	P21447;Q5I1Y5
Fignl1	Fidgetin-like protein 1	0.527913	5.07213	4.6579	7.24218	7.12904	0	0	0	0.336996	0.714359	0.867287	0	0.439973	1.14806	0	0.900292	0.350521	1.47466	1.0541	0.542886	1.07735	ENSMUST00000171938	ENSMUSG00000035455	ENSMUST00000047689;ENSMUST00000109664;ENSMUST00000150714;ENSMUST00000171080;ENSMUST00000171938	ENSMUSP00000036932;ENSMUSP00000105290;ENSMUSP00000119528;ENSMUSP00000126340;ENSMUSP00000127489	Q3UF48;Q5SWU3;Q8BPY9;Q8C2I6;Q9ERZ5
		0.527913	0.236578	-3.16114	-0.246483	-0.959168	0.401332	0.386854	0.131728	0.217792	0.472588	0.282286	0.354951	0.0688657	0.0823876	0	0.41137	0.336029	0.175257	0.11402	0.243847	0.0757376	ENSMUST00000173521
Tdrkh	Tudor and KH domain-containing protein	0.527913	-0.750062	-0.484075	0.293631	-0.593354	0.804011	0.780383	0.53657	0.648778	0.482994	0.31593	0.272067	0.501272	0.505909	0.498497	0.64429	1.1037	0.808332	0.917213	0.478669	0.428785	ENSMUST00000166032	ENSMUSG00000041912	ENSMUST00000045245;ENSMUST00000166032	ENSMUSP00000041002;ENSMUSP00000129635	Q80VL1
Ighv8-5		0.529789	-0.5453	0.143975	0.0394118	-0.122687	28.9625	25.1246	40.3163	20.3678	29.9099	21.0005	17.654	35.176	31.4012	33.1615	26.6778	27.2762	31.539	36.1353	31.2986	25.2025	ENSMUST00000194257	ENSMUSG00000102364	ENSMUST00000194257	ENSMUSP00000142292	A0A0A6YY60
Rabgap1l	Rab GTPase-activating protein 1-like	0.535129	-0.159492	0.105362	0.0742729	0.253954	45.395	44.6999	40.425	36.3823	39.9739	37.1588	39.6085	45.426	46.36	50.363	42.2407	53.7601	47.0359	40.8955	48.4974	53.7687	ENSMUST00000028052	ENSMUSG00000026721	ENSMUST00000028049;ENSMUST00000028052;ENSMUST00000191651;ENSMUST00000191909;ENSMUST00000191941;ENSMUST00000193185;ENSMUST00000193810;ENSMUST00000195442	ENSMUSP00000028049;ENSMUSP00000028052;ENSMUSP00000141357;ENSMUSP00000141666;ENSMUSP00000141688;ENSMUSP00000141749;ENSMUSP00000141790;ENSMUSP00000142258	A0A0A6YW18;A0A0A6YWT4;A0A0A6YWY0;A0A0A6YX13;A0A0A6YY35;A6H6A9;Q3UH20;Q80TZ4;Q8BZD2;Q8BZP0;Q8CFI6;Q9QY69
Man2b1	Lysosomal alpha-mannosidase	0.535523	-0.313597	-0.121973	-0.0476059	-0.252546	107.16	95.985	96.5286	85.1938	81.299	75.8628	74.0359	89.0267	88.6277	101.202	98.1099	92.1674	93.3192	102.293	90.8795	74.964	ENSMUST00000034121	ENSMUSG00000005142	ENSMUST00000034121	ENSMUSP00000034121	O09159;O55037;Q3UGH3;Q64443;Q9DBQ1
Dgcr2		0.535722	3.2563	0.105141	-1.52901	3.80432	0.127052	0	0	0.224959	0.0789504	0.116247	0.213803	0.166286	0	0	0	0	0	0	0.152778	0.302909	ENSMUST00000117082	ENSMUSG00000003166	ENSMUST00000012152;ENSMUST00000066127;ENSMUST00000117082	ENSMUSP00000012152;ENSMUSP00000064603;ENSMUSP00000113506	E9QNU3;Q6P5A9;Q8C2R4
Ighg1		0.535722	1.11096	0.699015	0.0448554	-0.0581994	4.28496	2.73614	3.00746	10.2307	3.12727	8.58689	8.67198	6.25467	4.30383	5.79315	3.45897	3.3442	3.01774	3.70347	4.09968	2.35102	ENSMUST00000194304	ENSMUSG00000076614	ENSMUST00000103420;ENSMUST00000194304	ENSMUSP00000100216;ENSMUSP00000141658	A0A075B5P4;A0A0A6YWR2
Usp25	Ubiquitin carboxyl-terminal hydrolase 25	0.536729	0.261773	0.00290009	0.0845192	0.320691	58.052	54.7344	60.1942	62.1227	65.8865	71.712	72.6819	55.5731	60.6489	59.1788	54.6361	65.2098	63.0608	61.6686	66.3026	75.8726	ENSMUST00000023580	ENSMUSG00000022867	ENSMUST00000023580	ENSMUSP00000023580	P57080;Q80ZT9
Tuba4a	Tubulin alpha-4A chain	0.536729	-0.0221554	-0.746314	-0.646263	-0.436283	13.2654	17.0889	16.8541	12.7067	14.8302	18.5851	17.49	10.575	7.51934	9.52901	11.5111	9.49479	8.36336	9.17535	12.1262	10.7701	ENSMUST00000190717	ENSMUSG00000026202	ENSMUST00000079464;ENSMUST00000186213;ENSMUST00000186758;ENSMUST00000186971;ENSMUST00000188593;ENSMUST00000189131;ENSMUST00000190717	ENSMUSP00000078429;ENSMUSP00000140321;ENSMUSP00000140552;ENSMUSP00000140657;ENSMUSP00000140881;ENSMUSP00000140970;ENSMUSP00000141097	A0A087WQS4;A0A087WRB4;A0A087WS35;A0A087WSB0;A0A087WSL5;A0A0A0MQA5;P05215;P68368;Q3TY31
Thoc2	THO complex subunit 2	0.536729	-0.198123	0.161135	0.19823	0.234853	27.0999	31.0664	21.0846	21.846	26.0396	20.1985	21.7249	29.4711	28.7511	30.4411	28.4633	32.7147	31.2318	27.5484	28.8475	31.729	ENSMUST00000047037	ENSMUSG00000037475	ENSMUST00000047037;ENSMUST00000124458;ENSMUST00000129915;ENSMUST00000131259;ENSMUST00000143557;ENSMUST00000145586;ENSMUST00000151430;ENSMUST00000152921;ENSMUST00000155369	ENSMUSP00000044677;ENSMUSP00000114148;ENSMUSP00000115815;ENSMUSP00000118106;ENSMUSP00000118960;ENSMUSP00000119460;ENSMUSP00000119823;ENSMUSP00000120342;ENSMUSP00000121941	B1AZI6;B1AZI7;B8A4C2;F6QCT0;F6RBN0;F6SBF2;F6VK25;F6W2C7;Q8C690
		0.536729	-0.302825	-0.487259	-0.0268538	-0.137136	30.9781	44.6249	34.9436	27.5256	31.0274	34.3938	25.7008	27.7438	22.7113	27.4951	35.6263	33.0463	32.1617	39.986	31.785	33.6437	ENSMUST00000195722
		0.539009	-0.273397	0.378114	0.0780278	0.0720581	56.0925	73.355	40.7815	54.4737	50.2654	40.5125	39.2661	69.8791	66.1645	78.2996	63.9651	49.0583	57.2344	58.6324	58.1013	56.4693	ENSMUST00000181542
Slc41a2	Solute carrier family 41 member 2	0.539527	0.274165	0.037626	-0.137314	0.0145766	7.42165	6.83933	7.02595	8.28432	8.15562	8.48341	8.83831	8.41383	6.29005	7.5572	6.76842	6.8752	6.14668	6.0127	7.2826	6.84538	ENSMUST00000039956	ENSMUSG00000034591	ENSMUST00000039956;ENSMUST00000126617;ENSMUST00000154730;ENSMUST00000154926	ENSMUSP00000036690;ENSMUSP00000115120;ENSMUSP00000116482;ENSMUSP00000123470	D3YWW0;D3YYW2;D3Z5A5;Q8BYR8
		0.539527	-0.576172	0.194771	-0.0179711	-0.333018	4.3859	4.99327	3.59363	2.86517	3.38898	1.95905	3.40987	5.1831	4.17266	5.56882	3.81256	4.25077	4.22288	4.54811	3.63474	3.09282	ENSMUST00000138608
		0.539527	-1.65946	-0.444095	-0.0259831	-0.936198	56.2074	20.0154	30.9624	18.9673	17.0246	4.66454	7.95407	20.201	23.2929	27.9075	28.2418	31.6381	26.9455	37.9782	29.2633	9.73514	ENSMUST00000190051
		0.541535	-0.315749	0.83567	0.128193	-0.371902	7.2505	7.53616	4.59529	5.80615	4.68818	4.90502	5.32231	9.25519	10.6778	13.8779	7.1893	6.23568	6.2502	6.91263	5.70192	4.06222	ENSMUST00000165459
Ranbp17	Ran-binding protein 17	0.541891	1.65488	0.0863606	-1.09481	-1.53005	0.063505	0.0441515	0.0405829	0.229652	0.121548	0.177914	0.12228	0.0741989	0.0434725	0.0442676	0.0284549	0.0177903	0.023836	0.0158503	0.0163601	0.0127823	ENSMUST00000102815	ENSMUSG00000040594	ENSMUST00000037522;ENSMUST00000102815;ENSMUST00000129179;ENSMUST00000147751	ENSMUSP00000035840;ENSMUSP00000099879;ENSMUSP00000118519;ENSMUSP00000137898	M0QWL9;Q5SSA5;Q5SSA8;Q99NF8;Q9D4E3
		0.542086	5.7941	6.12005	5.62711	5.55988	3.53e-08	0	3.82326	5.4088	3.16686	2.95369	2.25798	2.68884	5.88855	4.68017	2.23499	2.41776	2.33764	5.93092	2.30606	3.34857	ENSMUST00000195589
Uba7		0.542086	0.686825	-0.484252	0.0885081	0.605119	9.70784	10.893	15.8693	13.6767	16.4533	24.7146	22.6414	6.94799	10.7948	8.44735	10.3534	17.608	13.1786	10.5142	17.5059	18.1422	ENSMUST00000035216	ENSMUSG00000032596	ENSMUST00000035216;ENSMUST00000177039;ENSMUST00000177392	ENSMUSP00000035216;ENSMUSP00000134910;ENSMUSP00000135584	H3BJA7;H3BKY9;Q9DBK7
		0.542086	0.053866	0.41677	0.265598	0.301025	5.99528	6.29365	4.80339	6.8109	5.72638	5.43146	5.25781	7.55205	7.44206	7.96653	7.20183	6.56333	6.61636	6.82921	6.49117	7.27596	ENSMUST00000138638
Sptan1	Spectrin alpha chain, non-erythrocytic 1	0.542093	-0.55848	0.153995	-0.279489	-0.595653	7.63023	7.40986	6.18261	4.97928	4.77267	4.15798	5.03863	7.48024	9.60996	6.8444	6.66165	5.67696	6.57248	4.43331	5.49552	3.83894	ENSMUST00000129241	ENSMUSG00000057738	ENSMUST00000046257;ENSMUST00000095083;ENSMUST00000100225;ENSMUST00000113717;ENSMUST00000113719;ENSMUST00000113741;ENSMUST00000129241	ENSMUSP00000047792;ENSMUSP00000092697;ENSMUSP00000097797;ENSMUSP00000109346;ENSMUSP00000109348;ENSMUSP00000109370;ENSMUSP00000121116	A3KGU4;A3KGU5;A3KGU6;A3KGU7;A3KGU8;A3KGU9;E9Q447;P16546;Q8K380;Q9CT05
Asxl2		0.54441	0.624257	-4.97893	-0.698244	-0.985279	0.506263	3.10809	3.78136	1.92129	1.78286	4.92464	3.40252	1.16879	0	0.0434438	0.640089	0.804356	1.97123	1.52157	0.754719	1.0764	ENSMUST00000153102	ENSMUSG00000037486	ENSMUST00000092003;ENSMUST00000111215;ENSMUST00000138740;ENSMUST00000144247;ENSMUST00000153102	ENSMUSP00000089629;ENSMUSP00000106846;ENSMUSP00000116048;ENSMUSP00000117384;ENSMUSP00000133639	D3Z112;D6REV1;D6RI62;F6WV21;F8VQA8;G3UXC9
Kif2a	Kinesin-like protein;Kinesin-like protein KIF2A	0.54441	0.383454	-0.226427	0.155907	0.1362	6.41513	8.13018	9.06726	8.98421	12.1121	9.95045	9.33316	7.50176	6.40218	6.31947	8.64897	9.78916	7.38936	8.92163	8.06722	8.83687	ENSMUST00000117423	ENSMUSG00000021693	ENSMUST00000022204;ENSMUST00000117423;ENSMUST00000117539;ENSMUST00000122233;ENSMUST00000125038;ENSMUST00000146395;ENSMUST00000159772;ENSMUST00000162845	ENSMUSP00000022204;ENSMUSP00000112715;ENSMUSP00000113361;ENSMUSP00000113921;ENSMUSP00000116070;ENSMUSP00000124517;ENSMUSP00000125591;ENSMUSP00000125644	E0CZ72;F6RLL5;F6SUU5;F8VQ42;O54744;P28740;Q91W03;Q9D481
Sp100	Nuclear autoantigen Sp-100	0.54441	0.348805	-0.0661065	0.00732629	0.261451	26.2556	24.9435	27.618	27.5143	31.4916	37.5499	36.498	26.0034	25.5983	24.2627	22.7436	27.716	27.7447	27.0801	28.1786	34.1717	ENSMUST00000153574	ENSMUSG00000026222	ENSMUST00000054279;ENSMUST00000066427;ENSMUST00000132641;ENSMUST00000141709;ENSMUST00000145440;ENSMUST00000147552;ENSMUST00000150967;ENSMUST00000153574;ENSMUST00000155094	ENSMUSP00000051705;ENSMUSP00000066399;ENSMUSP00000116942;ENSMUSP00000118481;ENSMUSP00000119301;ENSMUSP00000120267;ENSMUSP00000120604;ENSMUSP00000122670;ENSMUSP00000122899	A0A0A6YYR0;D6RIJ4;E9PY02;E9Q4Y0;E9QA05;F6Q968;F6WL90;F6YFK4;O35892;O35897;O88392;O88395;Q3U5P2;Q8C405
Tpm1	Tropomyosin alpha-1 chain	0.54441	-0.616968	-0.162652	-0.176518	-0.277445	4.50054	5.6574	3.91776	3.54848	3.35395	2.56385	2.57163	5.1105	3.64338	3.94427	4.87148	3.47926	3.95746	4.1808	4.10939	3.46056	ENSMUST00000113690	ENSMUSG00000032366	ENSMUST00000030185;ENSMUST00000034928;ENSMUST00000050905;ENSMUST00000113684;ENSMUST00000113685;ENSMUST00000113686;ENSMUST00000113687;ENSMUST00000113689;ENSMUST00000113690;ENSMUST00000113693;ENSMUST00000113695;ENSMUST00000113696;ENSMUST00000113697;ENSMUST00000113701;ENSMUST00000113705;ENSMUST00000113707;ENSMUST00000129733;ENSMUST00000139046	ENSMUSP00000030185;ENSMUSP00000034928;ENSMUSP00000051888;ENSMUSP00000109314;ENSMUSP00000109315;ENSMUSP00000109316;ENSMUSP00000109317;ENSMUSP00000109319;ENSMUSP00000109320;ENSMUSP00000109323;ENSMUSP00000109325;ENSMUSP00000109326;ENSMUSP00000109327;ENSMUSP00000109331;ENSMUSP00000109335;ENSMUSP00000109337;ENSMUSP00000138514;ENSMUSP00000138784	B7ZNL3;E9Q448;E9Q450;E9Q452;E9Q453;E9Q454;E9Q455;E9Q456;F8WID5;G5E8R0;G5E8R1;G5E8R2;P02558;P19354;P46902;P58771;P99034;Q8BP43;Q8BSH3;S4R261;S4R2U0
		0.54441	-0.743491	0.0420674	-0.173726	-0.375406	5.38878	4.87976	4.80623	2.86581	3.1473	3.86417	2.26719	5.14546	4.72673	5.60054	4.17453	4.45133	4.13809	4.6895	3.4886	4.16711	ENSMUST00000155618
Nsmf	NMDA receptor synaptonuclear signaling and neuronal migration factor	0.545716	6.20628	3.5944	4.54113	4.41519	0	0	0	0.60322	0.514875	0.315293	0.325225	0.296724	0.201061	0	0.277393	0.578654	0	0.353893	0.0906664	0.153349	ENSMUST00000102931	ENSMUSG00000006476	ENSMUST00000006646;ENSMUST00000074422;ENSMUST00000100334;ENSMUST00000102931;ENSMUST00000114386;ENSMUST00000114388;ENSMUST00000116574;ENSMUST00000132172;ENSMUST00000134744;ENSMUST00000140737;ENSMUST00000144520;ENSMUST00000152122	ENSMUSP00000006646;ENSMUSP00000074022;ENSMUSP00000097908;ENSMUSP00000099995;ENSMUSP00000110028;ENSMUSP00000110030;ENSMUSP00000112273;ENSMUSP00000116106;ENSMUSP00000120376;ENSMUSP00000121580;ENSMUSP00000141410;ENSMUSP00000141583	A0A0A6YW62;A0A0A6YWK2;A2AJ90;A2AJ91;A2AJ92;A2AJ93;A2AJ94;A2AJ95;A2AJ96;F6TKU5;F6VTS9;Q8BPT0;Q8C9R5;Q99NF2;Q9DBF4;Q9ERZ1
Cenpf		0.545716	0.826257	0.59456	-0.0122849	0.238588	1.37632	1.16571	1.23726	3.66196	2.07429	1.77091	1.71241	2.75379	1.78959	1.44457	1.42564	1.28387	1.43048	0.921047	1.50067	1.42339	ENSMUST00000171929	ENSMUSG00000026605	ENSMUST00000165663;ENSMUST00000165798;ENSMUST00000165962;ENSMUST00000171929	ENSMUSP00000129738;ENSMUSP00000130308;ENSMUSP00000132430;ENSMUSP00000132759	E9PY14;E9Q3P4;E9Q776;F6V6F0
Iglv1		0.545716	0.368203	-0.193947	-0.123837	0.00734347	2521.55	1643.49	2127.3	2826.57	3328.7	2396.82	2566.66	1500.92	1776.67	2035.28	1552.57	1802.11	1998.05	1882.38	2424.42	1749.95	ENSMUST00000103746	ENSMUSG00000076934	ENSMUST00000103746	ENSMUSP00000100462	A0A075B663
Cd34	Hematopoietic progenitor cell antigen CD34	0.545716	0.332375	-3.32124	-3.18305	-0.76829	0.653438	0.217996	0.171984	0.272435	0.598283	0.323459	0.329252	0.080358	0.0407357	0	0.0399344	0	0.0563891	0.0540864	0.155642	0.177045	ENSMUST00000110815	ENSMUSG00000016494	ENSMUST00000016638;ENSMUST00000110815;ENSMUST00000194036	ENSMUSP00000016638;ENSMUSP00000106439;ENSMUSP00000141884	A0A0A6YX84;Q62550;Q62551;Q64314
Phf3		0.545716	0.105558	0.0584932	-0.72289	0.207394	21.5662	19.7802	19.4993	21.7974	21.6258	23.0175	19.4369	20.2925	21.0386	22.8688	10.8177	10.2279	17.2704	11.8648	22.5913	23.5302	ENSMUST00000088310	ENSMUSG00000048874	ENSMUST00000088310;ENSMUST00000186733;ENSMUST00000187968;ENSMUST00000188780;ENSMUST00000191064;ENSMUST00000191329	ENSMUSP00000085650;ENSMUSP00000139454;ENSMUSP00000139610;ENSMUSP00000139662;ENSMUSP00000140746;ENSMUSP00000140935	A0A087WNQ9;A0A087WP76;A0A087WRR9;A0A087WS81;B2RQG2
		0.546399	1.31047	0.664981	0.141396	0.133302	0.366828	0.369317	0.55288	1.40629	0.785926	0.854186	1.23291	0.853536	0.44118	0.831278	0.443539	0.465261	0.695487	0.323391	0.469039	0.444223	ENSMUST00000159768
		0.547541	0.317034	0.231837	0.257778	0.588642	76.4716	96.341	72.6348	94.3428	93.6449	110.297	100.291	94.2373	90.6894	105.375	86.0959	101.962	99.9746	100.996	103.846	139.423	ENSMUST00000184540
St8sia4	CMP-N-acetylneuraminate-poly-alpha-2,8-sialyltransferase	0.547541	-0.110561	0.145153	0.239631	0.38662	55.3196	57.8983	51.2833	45.2513	58.1322	48.0025	49.0478	56.5198	61.7067	66.0976	55.7561	75.2394	66.95	62.0164	63.1306	78.877	ENSMUST00000043336	ENSMUSG00000040710	ENSMUST00000043336;ENSMUST00000189556	ENSMUSP00000043477;ENSMUSP00000140534	A0A087WRA0;Q64692
Psd3	PH and SEC7 domain-containing protein 3	0.547541	-1.45034	0.378359	0.723727	0.759423	0.985798	0.722128	1.51511	0.714073	0.410309	0.552132	0.112733	1.36804	0.890692	2.02481	1.79333	2.02782	1.41539	1.60261	1.64076	1.78609	ENSMUST00000098696	ENSMUSG00000030465	ENSMUST00000038959;ENSMUST00000059374;ENSMUST00000093468;ENSMUST00000093469;ENSMUST00000098696;ENSMUST00000120071	ENSMUSP00000041339;ENSMUSP00000060306;ENSMUSP00000091178;ENSMUSP00000091179;ENSMUSP00000096293;ENSMUSP00000112545	E9PUC5;F6Z9E6;Q2PFD7;Q3TTA1;Q80TN6;Q80UZ7;Q8C0E9;Q8CEA6
Klrk1	NKG2-D type II integral membrane protein	0.551891	-0.914619	-0.502838	-0.335406	-0.506645	5.20973	5.63308	3.30487	2.73925	2.76107	2.03351	2.14786	2.46152	3.53555	4.04407	3.32778	2.91079	3.74856	4.79267	3.15198	3.22117	ENSMUST00000095412	ENSMUSG00000030149	ENSMUST00000032252;ENSMUST00000095412;ENSMUST00000168919	ENSMUSP00000032252;ENSMUSP00000093061;ENSMUSP00000130398	O54709;Q3TCW7
Bhlhe40	Class E basic helix-loop-helix protein 40	0.553454	-0.522925	-0.117777	-0.18272	-0.225081	26.6318	19.961	22.5696	16.3887	16.5869	14.9497	14.8994	19.5241	26.3899	18.8417	20.719	19.7361	17.8197	22.4958	21.3869	17.4283	ENSMUST00000032194	ENSMUSG00000030103	ENSMUST00000032194;ENSMUST00000163617	ENSMUSP00000032194;ENSMUSP00000132157	E9Q2C3;O35185;P97289
Cenpp	Centromere protein P	0.554047	0.646131	0.00249066	-0.0851042	0.213238	2.65805	1.99496	2.16102	3.93501	3.6297	3.05203	3.46475	2.27741	2.82144	1.81638	2.4204	2.10405	2.51207	1.53012	2.49298	2.67294	ENSMUST00000021818	ENSMUSG00000021391	ENSMUST00000021818	ENSMUSP00000021818	Q52KM2;Q8C647;Q9CVW9;Q9CZ92;Q9D5U7
Zfp62	Zinc finger protein 62	0.554047	-0.127063	0.129535	0.225165	0.384408	16.7737	17.577	14.368	16.7072	13.8985	14.0254	13.8766	17.5464	16.7592	19.5322	16.8206	23.0418	18.9289	17.328	20.0408	21.6287	ENSMUST00000109198	ENSMUSG00000046311	ENSMUST00000061757;ENSMUST00000109197;ENSMUST00000109198;ENSMUST00000133150;ENSMUST00000136539;ENSMUST00000136691;ENSMUST00000137061;ENSMUST00000151228;ENSMUST00000180016	ENSMUSP00000056226;ENSMUSP00000104820;ENSMUSP00000104821;ENSMUSP00000114147;ENSMUSP00000115576;ENSMUSP00000115849;ENSMUSP00000116045;ENSMUSP00000117774;ENSMUSP00000137583	I7HPA9;J3JS21;J3JS22;J3JS23;Q3U3H0;Q3UGK1;Q62510;Q8BT00;Q8C2S6;Q8C827;Q8R5D1
Ulbp1		0.556482	0.368867	0.0332039	-0.15933	-0.129299	4.79507	5.02931	4.68481	7.26384	6.43108	5.68655	5.4318	6.18302	4.3891	4.57899	4.76225	3.80147	4.87575	3.89525	4.42114	4.29465	ENSMUST00000177585	ENSMUSG00000079685	ENSMUST00000169796;ENSMUST00000177585	ENSMUSP00000128204;ENSMUSP00000136637	J3KMI5;Q8HWA3
Parp12	Poly [ADP-ribose] polymerase 12	0.556485	0.899232	0.189546	0.144511	0.377844	3.4277	2.17103	1.99042	5.42908	4.07055	4.36107	4.30879	1.9467	3.40661	3.42801	2.28465	2.9922	2.2787	3.45809	3.47062	2.85417	ENSMUST00000038398	ENSMUSG00000038507	ENSMUST00000038398	ENSMUSP00000039704	Q0VB94;Q80VL6;Q8BZ20;Q8K333;Q8R3U2
Etl4;Skt	Sickle tail protein	0.557944	1.55174	1.19029	-1.38588	-0.568181	0.03841	0.044199	0.0620342	0.147904	0.144581	0.0880191	0.215674	0.0815166	0.172715	0.102523	0.0468806	0.0444425	0	0.0159353	0.0393166	0.0234418	ENSMUST00000114606	ENSMUSG00000036617	ENSMUST00000045555;ENSMUST00000066509;ENSMUST00000114604;ENSMUST00000114606;ENSMUST00000114607;ENSMUST00000114608;ENSMUST00000114610;ENSMUST00000114614;ENSMUST00000114627;ENSMUST00000131714;ENSMUST00000146881	ENSMUSP00000041431;ENSMUSP00000066170;ENSMUSP00000110251;ENSMUSP00000110253;ENSMUSP00000110254;ENSMUSP00000110255;ENSMUSP00000110257;ENSMUSP00000110261;ENSMUSP00000110274;ENSMUSP00000116637;ENSMUSP00000119778	A2AQ25;A2AUE9;A2AUF0;A2AUF1;B1AY49;B1AY50;D3Z781;E9QAU4;Q75UV8;Q75UV9;Q80VK2;Q8BHR1;Q8BHX8;Q8BHY1;Q8CHA8;Q8R0K6
Fanci	Fanconi anemia group I protein homolog	0.557944	0.594825	0.245076	0.106947	0.14972	2.49618	1.86619	3.11832	4.34118	3.13185	3.73311	3.40954	3.28662	3.1426	2.42935	2.43078	2.86567	2.73269	2.49361	2.70368	2.63351	ENSMUST00000036865	ENSMUSG00000039187	ENSMUST00000036865;ENSMUST00000117227;ENSMUST00000118959;ENSMUST00000126456;ENSMUST00000132091;ENSMUST00000137667	ENSMUSP00000044931;ENSMUSP00000112383;ENSMUSP00000114122;ENSMUSP00000114513;ENSMUSP00000117992;ENSMUSP00000122113	D3YVC7;D3YX57;F2Z414;F7ALG5;Q8BUE9;Q8K368;Q8R3G8
Ighv1-64		0.557944	0.416066	0.0267213	0.0877527	-0.268999	277.545	298.697	294.504	328.169	506.842	374.566	412.723	317.575	265.039	282.566	358.409	280.57	309.33	236.576	251.044	227.182	ENSMUST00000103535	ENSMUSG00000094088	ENSMUST00000103535	ENSMUSP00000100316	A0A075B5X3
Rogdi	Protein rogdi homolog	0.557944	-0.447301	-0.260738	-0.180249	-0.348133	53.6992	49.3103	48.3802	39.8304	32.7929	35.7988	38.1331	40.8471	46.1053	40.382	47.8489	44.6664	48.518	36.7394	44.8098	34.0415	ENSMUST00000023191	ENSMUSG00000022540	ENSMUST00000023191;ENSMUST00000090453	ENSMUSP00000023191;ENSMUSP00000087938	Q3TDK6;Q8BL37;Q922N4;Q923H8
Plcl1	Inactive phospholipase C-like protein 1	0.557944	-0.867298	-0.27224	-0.086698	-0.588966	1.66794	1.27354	0.861514	0.568321	0.975643	0.573563	0.589954	0.970777	0.985379	1.12704	1.26723	1.16802	1.07133	1.10724	1.05156	0.609546	ENSMUST00000042986	ENSMUSG00000038349	ENSMUST00000042986	ENSMUSP00000037854	D3Z0W5;Q3TSM9;Q3USB7
		0.557944	-1.98844	0.064446	0.685649	-1.30118	1.40972	5.25036	5.31231	3.99108	0.884145	0.698484	0.185911	3.65375	3.50932	3.54874	4.74993	3.95824	6.50037	7.07525	1.83377	0.994201	ENSMUST00000152180
Kcnj9	G protein-activated inward rectifier potassium channel 3	0.558155	-2.05382	0.100406	0.195876	-0.675132	0.704668	0.367888	0.231225	0.140496	0.22982	0.0637762	0.0296256	0.310624	0.631027	0.391853	0.414113	0.485361	0.298724	0.673595	0.519621	0.109931	ENSMUST00000062387	ENSMUSG00000038026	ENSMUST00000062387;ENSMUST00000194204	ENSMUSP00000060110;ENSMUSP00000141633	P48543;Q9WUE1
Mis18bp1	Mis18-binding protein 1	0.559922	0.548605	0.496193	0.0220893	0.28953	1.91769	2.03925	1.44763	3.3875	2.67303	2.16492	2.21514	2.82008	2.75431	2.12298	1.83968	2.11487	1.9036	1.43943	2.20329	2.09425	ENSMUST00000052201	ENSMUSG00000047534	ENSMUST00000052201	ENSMUSP00000052109	Q571G6;Q80WQ8;Q8BPR7;Q8CBB5;Q8CG92
Lurap1	Leucine rich adaptor protein 1	0.559922	-0.385929	-0.50118	-0.218188	-0.133777	3.49115	4.03863	3.26086	3.18074	2.47266	2.88627	2.32502	2.70607	2.19504	2.83112	3.41026	3.01034	3.12877	2.79001	3.31986	3.119	ENSMUST00000030469	ENSMUSG00000028701	ENSMUST00000030469	ENSMUSP00000030469	Q9D6I9
Reps2		0.559922	-2.67046	-0.318717	-5.81253	-3.27367	0.0969089	0.0958259	0.162977	1.91e-10	0.223659	0.109239	0	0.0650897	0.0622544	0.196011	0	0	0	0	0	0.0674122	ENSMUST00000101102	ENSMUSG00000040855	ENSMUST00000101102;ENSMUST00000112334;ENSMUST00000154424	ENSMUSP00000098661;ENSMUSP00000107953;ENSMUSP00000114744	A2AFI8;B1AV20;B9EI38
		0.559991	0.507795	0.0123932	-0.0204286	0.231526	2.2157	1.99952	2.7593	3.54015	2.60897	3.50744	3.34777	2.29191	2.68196	2.11034	2.24849	2.10652	2.35657	2.3625	2.56803	2.76982	ENSMUST00000048054
Cks1b	Cyclin-dependent kinases regulatory subunit;Cyclin-dependent kinases regulatory subunit 1	0.561822	0.845674	0.182725	0.0845601	0.0787423	14.1342	9.60556	15.0445	31.7967	18.1924	20.6293	22.2213	15.5412	18.2265	10.5735	12.6849	17.3111	12.5015	11.2879	14.0523	12.4505	ENSMUST00000029679	ENSMUSG00000028044	ENSMUST00000029679;ENSMUST00000107422;ENSMUST00000183484	ENSMUSP00000029679;ENSMUSP00000103045;ENSMUSP00000138900	D3YXP1;P33551;P61025;Q6ZWX7;V9GWZ0
Adamts10	A disintegrin and metalloproteinase with thrombospondin motifs 10	0.563118	5.28138	-0.712299	4.38911	6.63691	1.3e-05	5.48e-10	0.0144596	0.642583	1.13247	1.51804	3.08e-08	2.32e-08	0.000152057	0	0.36933	0.459311	0	0.558479	0.6999	0.617149	ENSMUST00000173030	ENSMUSG00000024299	ENSMUST00000087623;ENSMUST00000172922;ENSMUST00000173013;ENSMUST00000173030;ENSMUST00000173241;ENSMUST00000173931;ENSMUST00000174348	ENSMUSP00000084905;ENSMUSP00000133434;ENSMUSP00000133856;ENSMUSP00000133891;ENSMUSP00000134181;ENSMUSP00000134298;ENSMUSP00000134549	G3UXX0;G3UY03;G3UZ08;P58459;Q497H1;Q78TI1;Q8CG28
Dnmt1	DNA (cytosine-5)-methyltransferase;DNA (cytosine-5)-methyltransferase 1	0.563118	0.349351	-0.0227811	-0.0882286	-0.117819	13.1693	15.9042	13.9735	19.2104	16.9598	16.6871	18.9827	14.0349	13.6545	15.1134	14.7637	16.579	12.0478	11.0722	11.9323	14.1465	ENSMUST00000177754	ENSMUSG00000004099	ENSMUST00000004202;ENSMUST00000177754;ENSMUST00000178110	ENSMUSP00000004202;ENSMUSP00000136669;ENSMUSP00000136982	J3QNW0;P13864;P97413;Q80ZU3;Q9CSC6;Q9QXX6
Cdk1	Cyclin-dependent kinase 1	0.564225	1.68495	0.779518	-0.036515	-0.160389	0.1226	0.188998	0.288301	0.681308	0.626331	0.432757	0.74943	0.416664	0.469109	0.185583	0.146628	0.128052	0.172908	0.345155	0.176472	0.155801	ENSMUST00000020099	ENSMUSG00000019942	ENSMUST00000020099;ENSMUST00000119827;ENSMUST00000152448	ENSMUSP00000020099;ENSMUSP00000113184;ENSMUSP00000119085	D3Z2T9;P11440;P70337;Q3TI12
St14	Suppressor of tumorigenicity 14 protein homolog	0.564225	0.0351125	-0.351736	-0.110348	-0.0563229	18.0555	17.5833	18.2443	18.2912	16.5037	18.4918	19.2982	14.5587	13.9374	14.2029	17.102	16.8572	17.744	14.8418	17.6631	16.4097	ENSMUST00000034478	ENSMUSG00000031995	ENSMUST00000034478;ENSMUST00000123557	ENSMUSP00000034478;ENSMUSP00000121971	D6RIN3;P56677
Mtnd6	NADH-ubiquinone oxidoreductase chain 6	0.564225	-0.357674	0.109588	0.18132	0.161613	2907.37	2459.2	2304.75	1973.3	1982.54	1827.35	2245.78	2306.43	3224.51	2687.36	2538.7	3532.41	3105.98	2226.27	2855.41	2775.88	ENSMUST00000082419	ENSMUSG00000064368	ENSMUST00000082419	ENSMUSP00000081002	P03925
		0.564225	-4.19388	-1.69803	-0.27773	-0.690573	0.576837	2.3251	1.11317	0	0.346224	0	0	0.69491	1.75571	0	0.560421	1.16749	1.40559	0.77504	0.556131	0.852464	ENSMUST00000161426
Fkbp5	Peptidyl-prolyl cis-trans isomerase;Peptidyl-prolyl cis-trans isomerase FKBP5;Peptidyl-prolyl cis-trans isomerase FKBP5, N-terminally processed	0.565435	-5.83285	-2.64444	-1.82416	-3.97005	0.333179	0.304595	0.132204	9.6e-06	0	0	0	0.0672254	0.19216	0	0.340218	0.0911594	0	0.151841	1.27e-08	0.0513548	ENSMUST00000177939	ENSMUSG00000024222	ENSMUST00000079413;ENSMUST00000114792;ENSMUST00000153744;ENSMUST00000177939	ENSMUSP00000078382;ENSMUSP00000110440;ENSMUSP00000116466;ENSMUSP00000136245	B8JJC2;Q64378
Dtx4	E3 ubiquitin-protein ligase DTX4	0.568074	0.138281	-0.34027	-0.12216	0.0235589	3.83157	3.44236	3.65551	3.83072	3.94602	3.78116	4.21371	2.5524	3.02582	3.19207	3.52137	3.24102	3.20248	3.41016	3.71709	3.57682	ENSMUST00000045521	ENSMUSG00000039982	ENSMUST00000045521	ENSMUSP00000040229	Q6IS30;Q6PDK8;Q8BID3
Stat1	Signal transducer and activator of transcription	0.569373	0.550838	0.245033	0.241198	0.291193	25.7934	33.3828	27.5031	46.6123	34.7943	42.6604	44.1714	37.2387	28.2763	37.6066	30.3307	37.3318	33.9332	32.7762	32.0882	37.488	ENSMUST00000189336	ENSMUSG00000026104	ENSMUST00000070968;ENSMUST00000186057;ENSMUST00000186574;ENSMUST00000186857;ENSMUST00000188681;ENSMUST00000189244;ENSMUST00000189336;ENSMUST00000189347;ENSMUST00000191435	ENSMUSP00000066743;ENSMUSP00000139746;ENSMUSP00000140482;ENSMUSP00000140518;ENSMUSP00000140643;ENSMUSP00000140875;ENSMUSP00000141125;ENSMUSP00000141132;ENSMUSP00000141144	A0A087WRI1;A0A087WSP5;A0A087WSQ5;E9QK78;Q8C3V4;Q8CFQ1;Q99K94
Marcksl1	MARCKS-related protein	0.569373	0.446981	-0.197821	-0.174505	-0.136985	54.076	45.4474	74.4701	59.307	67.346	90.2722	94.6933	48.1013	57.6505	44.784	45.039	53.1882	49.1536	53.1182	51.9706	49.8861	ENSMUST00000062356	ENSMUSG00000047945	ENSMUST00000062356	ENSMUSP00000055637	P28667;Q3TEZ4;Q91W07
		0.569536	-0.903968	-0.414923	-0.539932	-0.259203	9.58577	9.50213	8.6443	5.2118	5.1472	4.45592	4.88137	9.20212	6.05114	5.86888	6.3847	5.69935	6.3101	6.50791	7.56804	7.65959	ENSMUST00000124478
Slc17a8	Vesicular glutamate transporter 3	0.571677	-0.999636	-0.520706	-0.829014	-0.638868	0.672633	0.525055	0.697749	0.277347	0.359648	0.316351	0.280319	0.456679	0.433183	0.434072	0.388188	0.326697	0.327099	0.365364	0.385279	0.406174	ENSMUST00000020102	ENSMUSG00000019935	ENSMUST00000020102;ENSMUST00000105295	ENSMUSP00000020102;ENSMUSP00000100932	D3YTT3;Q8BFU8
Crem	cAMP-responsive element modulator	0.57356	5.27381	3.54041	3.92527	4.84349	0	0	0	1.2115	0.471593	0.401579	0.860025	0.677968	0.709252	0	0.0867343	0.421595	0.367366	0.278117	0.795845	0.298066	ENSMUST00000137568	ENSMUSG00000063889	ENSMUST00000025069;ENSMUST00000049942;ENSMUST00000082141;ENSMUST00000122958;ENSMUST00000124747;ENSMUST00000126578;ENSMUST00000127601;ENSMUST00000129435;ENSMUST00000130455;ENSMUST00000131899;ENSMUST00000134027;ENSMUST00000136961;ENSMUST00000137568;ENSMUST00000139537;ENSMUST00000140332;ENSMUST00000142690;ENSMUST00000144496;ENSMUST00000146265;ENSMUST00000147138;ENSMUST00000148305;ENSMUST00000149803;…	ENSMUSP00000025069;ENSMUSP00000061925;ENSMUSP00000080780;ENSMUSP00000114280;ENSMUSP00000114780;ENSMUSP00000115336;ENSMUSP00000115363;ENSMUSP00000115423;ENSMUSP00000115938;ENSMUSP00000117438;ENSMUSP00000118128;ENSMUSP00000118267;ENSMUSP00000118578;ENSMUSP00000118649;ENSMUSP00000119194;ENSMUSP00000119353;ENSMUSP00000119638;ENSMUSP00000120349;ENSMUSP00000121118;ENSMUSP00000121210;ENSMUSP00000121233;…	D3YVP3;D3YXV5;D3Z011;D3Z0B6;D3Z0R0;D3Z2U7;D3Z326;D3Z4K8;D3Z6A5;D3Z773;D3Z7M6;D3Z7P7;D6RFR5;D6RG82;E9PV35;E9PWV9;F6Q346;F6QKL8;F6QWT6;F6RB97;F6U9F5;F6VJ22;F6W4F5;F6XRJ7;P27698;P27699;Q3TTH6;Q5XTP8;Q5XTP9;Q5XTQ0;Q5XTQ1;Q5XTQ2;Q5XTQ3;Q99JF1;Q9CQ87
		0.573886	1.11841	-0.572742	0.0260341	0.675625	1.63309	1.75975	2.08581	3.94492	3.20399	4.88152	3.92473	2.50805	1.40496	0.503021	1.7601	1.75937	2.07925	1.72628	2.40557	3.43984	ENSMUST00000160587
Mtf1	Metal regulatory transcription factor 1	0.578329	-4.63338	-0.952814	-1.00503	0.0656659	0.940262	0.789761	0.857578	0	0	1.03e-05	0	0.290038	0.37574	0.693271	0.487583	0	0.93512	2.02816	1.5034	0.522956	ENSMUST00000138807	ENSMUSG00000028890	ENSMUST00000030723;ENSMUST00000106193;ENSMUST00000138807	ENSMUSP00000030723;ENSMUSP00000101799;ENSMUSP00000119352	B1ARW6;Q07243;Q9JJW8
Fam83d	Protein FAM83D	0.578414	0.882408	0.375368	-0.151911	0.0904239	0.816488	0.508526	0.494354	1.62567	0.95764	1.06968	0.811942	1.05713	0.715415	0.615699	0.498199	0.635434	0.369108	0.665957	0.736144	0.52179	ENSMUST00000029183	ENSMUSG00000027654	ENSMUST00000029183	ENSMUSP00000029183	A2AC91;Q3TXE0;Q6P396;Q8BYC0;Q9D7I8
Nr1h3	Oxysterols receptor LXR-alpha	0.578414	-1.11198	-0.215493	0.217239	-0.580291	14.5138	7.86286	6.36816	5.28	4.77752	3.88052	2.88669	5.15017	9.99379	9.25211	9.50406	12.0599	8.63604	11.8226	9.70544	3.61766	ENSMUST00000002177	ENSMUSG00000002108	ENSMUST00000002177;ENSMUST00000111354;ENSMUST00000111355;ENSMUST00000111356	ENSMUSP00000002177;ENSMUSP00000106986;ENSMUSP00000106987;ENSMUSP00000106988	A2AGR4;Q9QUH7;Q9Z0Y9
Cers4	Ceramide synthase 4	0.579042	-0.388067	-0.0159807	-0.0705912	-0.0687052	3.68442	3.91751	3.10069	2.86842	2.9932	2.43471	2.41669	3.62648	3.74892	3.31183	3.81173	3.0989	3.33327	3.31668	3.33691	3.33538	ENSMUST00000008350	ENSMUSG00000008206	ENSMUST00000008350;ENSMUST00000175781;ENSMUST00000176042;ENSMUST00000176130;ENSMUST00000177010	ENSMUSP00000008350;ENSMUSP00000135594;ENSMUSP00000135652;ENSMUSP00000135763;ENSMUSP00000138819	H3BKZ9;H3BL50;H3BLF1;Q8BZA6;Q8C151;Q9CX09;Q9D6J1
Oas2	2'-5'-oligoadenylate synthase 2	0.579365	3.78186	1.84365	2.29653	3.20298	0.865382	0	0.679069	4.72882	2.46089	4.66284	2.51987	0.758048	0.778848	1.14883	0.789549	0.865188	1.47836	2.00471	1.68735	3.03477	ENSMUST00000146101	ENSMUSG00000032690	ENSMUST00000053909;ENSMUST00000081491;ENSMUST00000146101	ENSMUSP00000060082;ENSMUSP00000080209;ENSMUSP00000122053	E9Q9A9;F7CFL3;Q8K4E5;Q8VI92
Casp4	Caspase-4;Caspase-4 subunit p10;Caspase-4 subunit p20	0.579365	0.543301	-0.323242	0.228931	0.450113	16.5926	14.5845	19.6544	25.9432	21.9727	23.6093	25.6067	16.2914	8.37704	18.1619	15.8219	24.9378	20.0042	18.6072	21.7208	23.648	ENSMUST00000027012	ENSMUSG00000033538	ENSMUST00000027012;ENSMUST00000159461;ENSMUST00000160064;ENSMUST00000162846	ENSMUSP00000027012;ENSMUSP00000124249;ENSMUSP00000124402;ENSMUSP00000124535	C6L648;E0CY92;F6SUE5;O08735;P70343;Q3TAF3
Tceanc	Transcription elongation factor A N-terminal and central domain-containing protein	0.582529	0.602839	-3.88064	-0.0526819	-0.709983	0.268457	2.72474	0.791923	1.09526	1.69326	1.07309	1.33213	0.621297	0	0	0.730316	0.41436	1.33291	1.02191	1.40149	0.172067	ENSMUST00000180322	ENSMUSG00000051224	ENSMUST00000112187;ENSMUST00000112188;ENSMUST00000180322	ENSMUSP00000107805;ENSMUSP00000107806;ENSMUSP00000136691	A2AFP8;Q3US16;Q6NXL9;Q8BY92
Lima1	LIM domain and actin-binding protein 1	0.582648	-1.85312	-3.60056	-2.72066	-7.19611	0.754373	0.625723	0.374469	0.161931	0.167794	0.112892	0.16546	0.210575	0.121913	0	0.26175	0.261639	0	0.193897	0	0	ENSMUST00000073691	ENSMUSG00000023022	ENSMUST00000073691;ENSMUST00000109024	ENSMUSP00000073371;ENSMUSP00000104652	Q8K2H0;Q9ERG0;Q9ERG1
Atf2	Cyclic AMP-dependent transcription factor ATF-2	0.585019	0.0812801	-0.852824	-0.150395	-0.161421	4.51628	8.36229	7.9927	6.27021	6.06253	8.85107	7.11548	5.66514	2.74402	3.38865	5.61874	5.89276	6.39969	6.20974	5.94455	5.88133	ENSMUST00000112017	ENSMUSG00000027104	ENSMUST00000055833;ENSMUST00000090802;ENSMUST00000100009;ENSMUST00000112007;ENSMUST00000112010;ENSMUST00000112016;ENSMUST00000112017;ENSMUST00000124737;ENSMUST00000128531;ENSMUST00000136958;ENSMUST00000154456;ENSMUST00000173010	ENSMUSP00000058521;ENSMUSP00000088311;ENSMUSP00000097588;ENSMUSP00000107638;ENSMUSP00000107641;ENSMUSP00000107647;ENSMUSP00000107648;ENSMUSP00000114828;ENSMUSP00000118357;ENSMUSP00000118560;ENSMUSP00000118719;ENSMUSP00000133632	A2AQE9;A2AQF0;A2AQF1;F6Z2B2;G3UXC3;P16951;Q64089;Q64090;Q64091
Hsh2d	Hematopoietic SH2 domain-containing protein	0.585738	0.533089	-0.112468	0.0485153	0.56896	20.5041	18.3321	26.9167	28.937	21.7617	37.6843	38.8262	19.8878	18.5377	22.0853	20.4674	21.0669	24.6561	22.7631	26.6421	37.6156	ENSMUST00000072097	ENSMUSG00000062007	ENSMUST00000072097;ENSMUST00000165324	ENSMUSP00000071970;ENSMUSP00000127575	Q52KL3;Q6VYH9
Socs3	Suppressor of cytokine signaling 3	0.585738	0.362489	0.0556352	-0.0795307	-0.345848	8.94804	8.08808	8.18738	10.6653	9.52938	11.313	11.1535	9.28917	11.4228	6.46722	6.67944	8.69523	8.38158	8.09621	7.11152	5.96665	ENSMUST00000054002	ENSMUSG00000053113	ENSMUST00000054002	ENSMUSP00000059129	O35718;P97803;Q3U7X5
Impdh2	Inosine-5'-monophosphate dehydrogenase 2	0.585738	0.283429	-0.139199	0.0665835	0.14559	99.4293	88.7114	111.089	117.6	114.045	120.348	125.428	86.1657	103.755	84.2537	95.5614	121.691	101.264	97.4848	105.917	110.814	ENSMUST00000081111	ENSMUSG00000062867	ENSMUST00000081111;ENSMUST00000193421;ENSMUST00000194904	ENSMUSP00000079888;ENSMUSP00000142117;ENSMUSP00000142305	A0A0A6YXS4;A0A0A6YY72;P24547;Q61734;Q91Z11
		0.585738	-0.448038	0.348042	-0.252876	-0.608238	0.827426	1.05909	0.940007	0.941314	0.656427	0.60377	0.556712	1.07814	1.39686	1.17125	0.8553	0.641096	0.578142	1.19435	0.68928	0.530366	ENSMUST00000159898
Prlr	Prolactin receptor	0.586327	1.00371	1.00479	0.329747	0.260416	0.127379	0.101195	0.0504041	0.191016	0.23889	0.140466	0.138068	0.217164	0.156165	0.16626	0.150302	0.098826	0.119225	0.0808512	0.106084	0.0994429	ENSMUST00000124470	ENSMUSG00000005268	ENSMUST00000124470;ENSMUST00000127467;ENSMUST00000128450;ENSMUST00000128921;ENSMUST00000130720;ENSMUST00000134410;ENSMUST00000137867;ENSMUST00000148257	ENSMUSP00000116211;ENSMUSP00000117084;ENSMUSP00000118355;ENSMUSP00000120417;ENSMUSP00000121280;ENSMUSP00000121935;ENSMUSP00000122209;ENSMUSP00000122219	E9Q0U8;E9Q2L5;E9Q631;G3UVW6;P15212;P15213;Q08501;Q62099
		0.586327	-0.430712	0.483285	0.0495106	-0.894439	0.688295	0.838091	0.368185	0.501299	0.5746	0.309517	0.400234	1.01157	0.777103	0.770005	0.700518	0.477062	0.721931	0.600437	0.409782	0.241566	ENSMUST00000161683
Kif1b	Kinesin-like protein;Kinesin-like protein KIF1B	0.586327	-0.715444	-5.55892	-0.929363	-1.3879	0.433767	0.43647	0.600259	0.290571	0.0908138	0.8497	0.307418	0.158055	0	2.94e-06	0.657364	0.109989	0.159515	0.351252	0.166476	0.196347	ENSMUST00000055647	ENSMUSG00000063077	ENSMUST00000030806;ENSMUST00000055647;ENSMUST00000060537;ENSMUST00000139123	ENSMUSP00000030806;ENSMUSP00000056754;ENSMUSP00000061472;ENSMUSP00000120076	A2AH75;F6XNB6;Q60575;Q9R0B4;Q9WVE5;Q9Z119
Ighv8-12		0.586772	0.869226	0.556319	0.24562	0.192838	83.3769	43.4353	67.5588	125.37	105.714	119.005	127.76	96.4625	98.001	74.4262	71.4011	79.6409	72.3698	57.7958	72.9955	68.8229	ENSMUST00000103540	ENSMUSG00000076731	ENSMUST00000103540	ENSMUSP00000100321	A0A075B5X8
Plk4	Serine/threonine-protein kinase PLK;Serine/threonine-protein kinase PLK4	0.586772	0.53541	0.280818	0.0932738	0.276615	5.76513	5.14445	4.42357	8.73775	7.00235	6.67171	6.77364	6.16803	7.11385	5.55051	5.01753	6.6214	5.08905	5.06713	5.48029	6.71941	ENSMUST00000026858	ENSMUSG00000025758	ENSMUST00000026858;ENSMUST00000167556;ENSMUST00000168287;ENSMUST00000169566;ENSMUST00000170825;ENSMUST00000171538	ENSMUSP00000026858;ENSMUSP00000126945;ENSMUSP00000128916;ENSMUSP00000129134;ENSMUSP00000130134;ENSMUSP00000133225	E9PVH4;E9Q4W7;F6QIM3;Q3UVA3;Q64702;Q6PEP6;Q78EG6;Q80UT6;Q8R0I5;Q9CVR6;Q9CVU6
Timp2		0.586772	-1.02431	-0.156957	0.0120471	-0.69318	9.83785	5.41204	4.54489	3.91728	3.48642	2.42326	2.49051	4.59455	5.85071	6.7233	6.1902	7.24394	4.76075	7.25193	5.74889	2.50797	ENSMUST00000017610	ENSMUSG00000017466	ENSMUST00000017610;ENSMUST00000155707	ENSMUSP00000017610;ENSMUSP00000122642	B1AQJ3;Q6PI17
		0.592215	-0.716408	0.276521	0.0509492	-0.64897	1.75392	2.20839	0.892351	0.750019	1.40611	0.799243	0.795548	1.46865	1.76524	2.43207	1.75689	1.64808	1.38463	1.46364	1.11348	0.805013	ENSMUST00000124782
		0.592233	-1.25025	0.111207	0.0223901	-0.174497	0.969323	0.613749	0.538558	0.190359	0.439128	0.392507	0.185535	0.614096	0.534947	1.26982	0.675927	0.679919	0.508916	0.986115	0.509654	0.699573	ENSMUST00000190130
Rasgrp2	RAS guanyl-releasing protein 2	0.593236	0.23711	-3.08234	0.425048	0.56567	2.13499	1.72436	1.65511	2.18451	0.988634	3.13991	3.18194	1.41094	0.165238	0	2.40463	1.60687	2.79717	3.13247	3.18549	2.2667	ENSMUST00000146831	ENSMUSG00000032946	ENSMUST00000035716;ENSMUST00000113467;ENSMUST00000113468;ENSMUST00000113469;ENSMUST00000113471;ENSMUST00000113472;ENSMUST00000113475;ENSMUST00000113476;ENSMUST00000127021;ENSMUST00000138555;ENSMUST00000139522;ENSMUST00000146601;ENSMUST00000146831;ENSMUST00000150713;ENSMUST00000167240	ENSMUSP00000041135;ENSMUSP00000109095;ENSMUSP00000109096;ENSMUSP00000109097;ENSMUSP00000109099;ENSMUSP00000109100;ENSMUSP00000109103;ENSMUSP00000109104;ENSMUSP00000117681;ENSMUSP00000119740;ENSMUSP00000120630;ENSMUSP00000120949;ENSMUSP00000121635;ENSMUSP00000123036;ENSMUSP00000129873	D3YXD6;D3YZP1;D3YZP2;D3YZP4;D3YZX2;D3Z2F9;D3Z3N3;D6RDD3;O09004;Q80WC0;Q8BSC8;Q9QUG9
Zbtb14	Zinc finger and BTB domain-containing protein 14	0.594911	0.43334	-0.00891216	0.327112	0.509702	7.61492	6.61699	7.73006	9.38905	7.62858	10.546	11.7493	7.60215	7.74503	6.72569	8.67384	11.3109	8.01768	8.9014	9.65289	10.8853	ENSMUST00000112676	ENSMUSG00000049672	ENSMUST00000062369;ENSMUST00000112674;ENSMUST00000112676	ENSMUSP00000054897;ENSMUSP00000108294;ENSMUSP00000108296	Q08376
		0.595024	3.64231	1.1928	0.159562	2.16699	0.0183541	0.0550691	0	0.220839	0.208647	0.399889	0.209368	0.0712179	0.0117782	0.0742788	0.0547977	0	0.0281504	0.0173837	0.0743272	0.0993222	ENSMUST00000111062
Wee1	Wee1-like protein kinase	0.595024	0.385522	-0.0395194	-0.0228932	0.0468393	7.32748	8.21501	7.6816	10.9837	10.9899	9.38423	8.71514	7.83989	7.40487	7.53827	7.8498	7.18774	7.89277	7.39759	7.62235	8.13924	ENSMUST00000033326	ENSMUSG00000031016	ENSMUST00000033326	ENSMUSP00000033326	P47810;Q9EPL7
Tcof1	Treacle protein	0.595024	0.301172	-0.0489116	0.0492401	0.297874	27.5635	22.8447	27.5282	30.0397	26.5829	37.1857	32.6181	25.0715	26.5986	24.3421	26.4835	26.661	26.9131	26.9228	30.0164	32.762	ENSMUST00000176630	ENSMUSG00000024613	ENSMUST00000163446;ENSMUST00000175934;ENSMUST00000176630;ENSMUST00000177172;ENSMUST00000177343	ENSMUSP00000130454;ENSMUSP00000134755;ENSMUSP00000135295;ENSMUSP00000135476;ENSMUSP00000135639	H3BIX0;H3BK88;H3BL37;O08784;O08857;Q05CS0
		0.595024	0.053161	0.657262	0.588095	0.297828	0.998574	1.16076	1.08679	1.33082	1.41462	0.911307	0.867941	1.76177	1.40835	2.06678	1.63386	1.60704	1.83666	1.43274	1.34809	1.27417	ENSMUST00000134711
		0.595024	-0.347456	-0.154485	-0.191775	-1.14902	5.5751	7.12297	3.39037	3.74387	4.5124	3.78211	4.10456	5.30625	3.64952	4.95195	5.1058	5.15349	3.26498	4.32149	3.09593	1.6536	ENSMUST00000136100
Ighv11-2		0.595024	-0.845303	0.510885	-0.376423	-0.238383	86.8374	74.2766	74.9173	24.526	99.6102	40.2669	38.9611	72.3199	154.647	119.35	55.8295	68.3203	61.4022	49.7915	70.7425	61.3002	ENSMUST00000103468	ENSMUSG00000096108	ENSMUST00000103468	ENSMUSP00000100249	A0A075B5R8
Tor1aip1	Torsin-1A-interacting protein 1	0.596592	0.401071	-0.250727	0.145929	0.290145	22.5921	22.6175	32.7883	32.9188	26.9116	41.1957	33.4762	21.1505	24.8347	19.6228	24.0549	33.0956	29.1284	27.5487	29.1353	32.6453	ENSMUST00000097527	ENSMUSG00000026466	ENSMUST00000027738;ENSMUST00000097527;ENSMUST00000123705;ENSMUST00000130995;ENSMUST00000136331;ENSMUST00000136397;ENSMUST00000141878;ENSMUST00000169241	ENSMUSP00000027738;ENSMUSP00000095134;ENSMUSP00000118654;ENSMUSP00000120602;ENSMUSP00000123391;ENSMUSP00000126751;ENSMUSP00000137617;ENSMUSP00000141619	D3YXF8;D3YZJ9;D3YZP0;E9PWW2;E9QLK1;J3QQ40;Q1EQW1;Q3U7A4;Q3UE61;Q921T2
Arid4b	AT-rich interactive domain-containing protein 4B	0.597	-0.178946	0.0427314	0.121035	0.314483	47.1054	42.5299	36.3704	35.7847	38.4987	34.5241	36.4262	42.4883	44.7444	43.4895	39.703	52.3394	50.9395	40.0933	49.8907	52.5275	ENSMUST00000110534	ENSMUSG00000039219	ENSMUST00000039538;ENSMUST00000110533;ENSMUST00000110534;ENSMUST00000110536;ENSMUST00000129488;ENSMUST00000149579	ENSMUSP00000043889;ENSMUSP00000106162;ENSMUSP00000106163;ENSMUSP00000106165;ENSMUSP00000118687;ENSMUSP00000119147	A2CG61;A2CG62;A2CG63;A2CG64;B2RQ67;F6R6U0;Q8BMI8;Q8BYA5;Z4YL44;Z4YMH1
Dnm3	Dynamin-3	0.59737	2.31452	1.34	-1.12318	-0.149522	0.322147	0.143451	0.145948	1.19242	1.11694	0.885964	0.796103	0.960005	0.381611	0.346593	0.11366	0	0.16333	0.24324	0.190021	0.147428	ENSMUST00000160665	ENSMUSG00000040265	ENSMUST00000070330;ENSMUST00000086074;ENSMUST00000159763;ENSMUST00000160665	ENSMUSP00000064538;ENSMUSP00000083241;ENSMUSP00000124593;ENSMUSP00000125356	B2RUH0;E0CXZ8;E9QLL2;F2Z460;Q3UGY9;Q80TR2;Q8BWW6;Q8BZ98
		0.59749	1.43189	5.02849	4.68539	4.25848	0.0272848	0	0	0.052562	0.12002	3.71e-11	0	0.124597	0.100801	0.229149	0.171225	0.0977418	0.0507829	0.173213	0.0998834	0.0648222	ENSMUST00000164110
Atrx	Transcriptional regulator ATRX	0.59749	-0.335488	0.0974532	0.148066	0.1823	46.414	51.8348	32.0231	34.5455	39.3065	30.804	28.8364	48.4103	42.2354	48.0049	44.824	51.2284	50.3843	42.7161	46.7313	48.4484	ENSMUST00000113573	ENSMUSG00000031229	ENSMUST00000101305;ENSMUST00000113573;ENSMUST00000128968;ENSMUST00000130980;ENSMUST00000134381;ENSMUST00000134507;ENSMUST00000137453;ENSMUST00000150914;ENSMUST00000154866	ENSMUSP00000098863;ENSMUSP00000109203;ENSMUSP00000117528;ENSMUSP00000120246;ENSMUSP00000121291;ENSMUSP00000121416;ENSMUSP00000122034;ENSMUSP00000122875;ENSMUSP00000123085	A2ADH4;A6PWK7;A6PWK8;A6PWK9;A6PWL2;F6RDB7;Q3TA30;Q3UY26;Q61687;Q8C2S3
		0.59749	-0.978053	-0.0666627	-0.394642	-0.504113	14.2998	16.4172	9.43012	5.94537	12.7393	4.81512	5.68675	14.4906	11.2869	11.0063	11.6134	11.2234	7.15432	8.58135	9.27798	8.90633	ENSMUST00000154201
Lman1	Protein ERGIC-53	0.603382	0.375576	0.150612	0.0848858	0.163649	17.1485	15.1916	16.3343	21.0811	21.2217	20.3218	20.1739	17.3145	20.3308	17.1138	16.1045	19.6424	16.6974	16.3938	17.5361	18.256	ENSMUST00000048260	ENSMUSG00000041891	ENSMUST00000048260;ENSMUST00000120461;ENSMUST00000143990	ENSMUSP00000040140;ENSMUSP00000113326;ENSMUSP00000116433	D3Z5B9;Q9D0F3
Smchd1	Structural maintenance of chromosomes flexible hinge domain-containing protein 1	0.603913	0.284732	0.123734	0.147989	0.390366	60.4745	67.0434	64.569	71.385	78.3776	80.429	76.5558	70.5132	67.1373	74.3182	63.242	74.2207	73.3367	73.1943	73.5176	92.8881	ENSMUST00000127430	ENSMUSG00000024054	ENSMUST00000127430	ENSMUSP00000121835	Q6P5D8;Q6PDM8;Q6PE93;Q6ZQ78;Q811H3;Q8BP09;Q9D4M7
St6galnac3	Alpha-N-acetylgalactosaminide alpha-2,6-sialyltransferase 3	0.603913	-0.131182	-0.698097	-0.210287	-0.127384	6.16993	5.84013	6.48744	5.33435	5.55593	5.95198	5.51253	3.88153	3.08294	4.57052	4.99697	5.71685	6.03378	4.42333	5.45233	5.67668	ENSMUST00000064460	ENSMUSG00000052544	ENSMUST00000064460	ENSMUSP00000068598	Q9JHP5;Q9WUV2
Dcp1b	mRNA-decapping enzyme 1B	0.603913	-0.168802	-0.0967719	-0.115081	-0.817271	3.84459	3.21088	4.03454	2.69448	3.15186	3.35766	3.77762	3.65915	3.86622	2.97676	4.09106	3.07066	3.48763	3.01245	2.68728	1.57294	ENSMUST00000112777	ENSMUSG00000041477	ENSMUST00000073909;ENSMUST00000112777	ENSMUSP00000073568;ENSMUSP00000108397	B2RUI2;B9EIX0;Q3U564;Q3V333
Ephb2	Receptor protein-tyrosine kinase	0.604151	0.701297	0.158472	-0.151192	0.139097	0.236938	0.108491	0.180506	0.249403	0.282353	0.256811	0.283201	0.224785	0.205922	0.145552	0.185744	0.118872	0.136322	0.168698	0.206678	0.158909	ENSMUST00000105845	ENSMUSG00000028664	ENSMUST00000059287;ENSMUST00000105845;ENSMUST00000105846;ENSMUST00000156558	ENSMUSP00000058135;ENSMUSP00000101471;ENSMUSP00000101472;ENSMUSP00000116350	A3KG00;A3KG01;A3KG02;A3KG89;A3KG90;F6Q4H2;Q6GTQ7
Ttll12	Tubulin--tyrosine ligase-like protein 12	0.604151	0.330987	-0.132163	-0.202603	-0.0244706	5.94538	5.34595	8.25291	9.29431	6.98654	7.98058	7.62766	4.97367	6.4837	6.38869	5.31934	5.75838	4.99357	6.20092	5.98465	6.43132	ENSMUST00000016901	ENSMUSG00000016757	ENSMUST00000016901;ENSMUST00000136066	ENSMUSP00000016901;ENSMUSP00000117161	F2Z423;Q3UDE2;Q7TPC3
Tspan9	Tetraspanin;Tetraspanin-9	0.604151	-1.08034	-0.0320709	0.0858782	-0.437771	1.61756	1.02006	0.886428	0.694985	0.710104	0.501126	0.309285	0.825899	1.18135	1.45184	1.21183	1.68416	1.02367	1.00246	1.17584	0.578519	ENSMUST00000112173	ENSMUSG00000030352	ENSMUST00000032503;ENSMUST00000112171;ENSMUST00000112173;ENSMUST00000123786;ENSMUST00000127105;ENSMUST00000146268;ENSMUST00000154375	ENSMUSP00000032503;ENSMUSP00000107794;ENSMUSP00000107796;ENSMUSP00000114763;ENSMUSP00000115324;ENSMUSP00000115922;ENSMUSP00000116142	D3YU98;D3YV18;D3YXN7;D3Z6M6;Q3TQQ0;Q8BJU2
Aph1b	Gamma-secretase subunit APH-1B	0.604468	-2.47143	-6.26064	-1.94012	-1.65424	0.174998	0.29471	0.263865	0	0.107464	0.0767096	0.118319	0	0	0	0.208401	0	0.25899	0.0888456	0.121384	0.0430022	ENSMUST00000168309	ENSMUSG00000032375	ENSMUST00000034934;ENSMUST00000113730;ENSMUST00000168309	ENSMUSP00000034934;ENSMUSP00000109359;ENSMUSP00000125816	F8WHK7;Q3U3B5;Q8C7N7;Q8CEC9
		0.60525	1.36203	0.239985	0.652142	0.998789	2.23106	2.13542	3.30867	12.8046	4.28395	7.05572	4.5733	2.91137	3.38928	2.6191	3.73	3.74632	5.29787	3.07657	4.27755	5.79968	ENSMUST00000127161
Mthfd2	Bifunctional methylenetetrahydrofolate dehydrogenase/cyclohydrolase, mitochondrial;Methenyltetrahydrofolate cyclohydrolase;NAD-dependent methylenetetrahydrofolate dehydrogenase	0.60525	0.456989	0.0408577	0.0569772	0.0748331	13.049	10.4618	12.603	18.6872	14.2913	15.3839	16.8613	12.1955	15.32	10.3139	11.1962	13.5661	12.4528	12.5553	12.1081	12.7891	ENSMUST00000005810	ENSMUSG00000005667	ENSMUST00000005810	ENSMUSP00000005810	P18155;Q3TMN4
Igkv4-50		0.60525	0.448248	0.0190209	0.217571	0.0246363	85.2067	69.8151	79.6378	100.486	108.434	113.932	118.1	78.3867	87.142	66.5523	81.115	85.3667	91.201	87.2815	81.1491	76.2789	ENSMUST00000103363	ENSMUSG00000076562	ENSMUST00000103363	ENSMUSP00000100164	A0A0B4J1J0
Edaradd		0.60525	-0.267962	-0.278606	-0.0747121	0.0211847	12.3852	11.917	11.7473	11.022	9.01696	9.88974	9.40959	10.9058	9.9732	9.28346	12.5101	11.3172	11.7403	10.1749	11.8878	12.1429	ENSMUST00000179308	ENSMUSG00000095105	ENSMUST00000179308	ENSMUSP00000136158	Q5D0F1
Tubd1	Tubulin delta chain	0.60525	-0.524493	-4.37029	0.2701	0.037774	1.0783	0.619949	0.694522	0.936277	1.11445	0.268958	0.274322	0.802353	0	0	0.859037	0.708731	1.30664	0.946938	1.2884	0.476042	ENSMUST00000020821	ENSMUSG00000020513	ENSMUST00000020821;ENSMUST00000069503;ENSMUST00000108030;ENSMUST00000164931;ENSMUST00000167178	ENSMUSP00000020821;ENSMUSP00000064383;ENSMUSP00000103665;ENSMUSP00000130621;ENSMUSP00000130909	F6Q5J9;Q8CDD3;Q9R1K7
Kcnj8	ATP-sensitive inward rectifier potassium channel 8	0.60525	-1.25332	0.140945	0.564842	-0.251126	0.42883	0.285948	0.341895	0.111481	0.398452	0.146894	0.0546609	0.292925	0.45839	0.433404	0.348114	0.621558	0.54617	0.597612	0.413526	0.197996	ENSMUST00000032374	ENSMUSG00000030247	ENSMUST00000032374	ENSMUSP00000032374	P97794
Klrc2		0.60525	-1.30299	-0.158853	-0.110618	-0.49997	3.49613	3.7099	2.13481	0.836611	2.67325	0.753692	1.24506	1.95909	2.63451	3.97848	2.8656	2.76133	2.55129	3.01888	2.40289	1.848	ENSMUST00000145984	ENSMUSG00000052736	ENSMUST00000071920;ENSMUST00000112057;ENSMUST00000118401;ENSMUST00000119533;ENSMUST00000145984	ENSMUSP00000071813;ENSMUSP00000107688;ENSMUSP00000112733;ENSMUSP00000113970;ENSMUSP00000116286	D3YXP2;Q8CB89;Q9WTJ9;Q9WVJ7
Atp2c1	Calcium-transporting ATPase;Calcium-transporting ATPase type 2C member 1	0.60525	-3.55537	2.45887	2.3212	1.26423	0	0.476276	0.714322	0	0	0.150863	0	0.202236	0.639351	1.53688	0.691914	0.95367	0.220678	0.516929	0.429364	0.14142	ENSMUST00000085133	ENSMUSG00000032570	ENSMUST00000038118;ENSMUST00000085133;ENSMUST00000112558;ENSMUST00000163879;ENSMUST00000176036;ENSMUST00000176190;ENSMUST00000176363;ENSMUST00000176390;ENSMUST00000176651;ENSMUST00000176770;ENSMUST00000177074;ENSMUST00000177293;ENSMUST00000177334	ENSMUSP00000039103;ENSMUSP00000082220;ENSMUSP00000108177;ENSMUSP00000129617;ENSMUSP00000134764;ENSMUSP00000134902;ENSMUSP00000135010;ENSMUSP00000135170;ENSMUSP00000135261;ENSMUSP00000135320;ENSMUSP00000135646;ENSMUSP00000135732;ENSMUSP00000135802	E9QMB9;H3BIX7;H3BJ99;H3BJJ5;H3BJY0;H3BK57;H3BKB1;H3BL44;H3BLC2;H3BLI6;Q3UZR5;Q80XR2;Q80YZ2;Q8BMS7
		0.60525	-4.71685	-4.17686	-0.373026	-1.47642	0.252292	0.378368	0.565453	0	0.238565	0	0	0.301564	0	0	0.0893181	0.414543	0.391571	0.475887	0.136625	0.12447	ENSMUST00000161178
Cpm	Carboxypeptidase M	0.606496	0.0599696	0.22192	0.196349	0.402014	18.8873	18.9022	21.5016	18.4431	20.9218	19.8918	21.8005	24.251	21.811	23.8899	20.5172	23.6378	23.7246	22.596	23.8123	27.719	ENSMUST00000020399	ENSMUSG00000020183	ENSMUST00000020399	ENSMUSP00000020399	Q497S5;Q80V42;Q9CYH8
Akap9		0.608127	-0.225514	0.10403	0.0462147	0.135217	14.3973	16.7794	12.4767	13.002	12.5185	12.2672	10.8777	16.9913	13.747	16.6726	14.6573	15.116	16.334	13.6825	14.8312	16.4806	ENSMUST00000044492	ENSMUSG00000040407	ENSMUST00000044492;ENSMUST00000147629;ENSMUST00000176863	ENSMUSP00000046129;ENSMUSP00000133522;ENSMUSP00000135836	E9QQ10;G3UX24;H3BLL7
		0.609781	-0.90174	0.848694	0.320553	0.246667	8.5109	5.1059	5.36718	8.43755	4.14148	1.90663	1.65587	8.61371	13.6959	11.9477	8.50115	9.06826	7.95943	5.63892	7.37102	7.03406	ENSMUST00000137822
		0.610958	0.700237	0.452827	0.256604	0.0120885	339.904	374.569	474.837	645.922	572.727	701.464	729.505	535.561	638.11	419.035	399.178	527.689	441.262	424.913	364.939	422.531	ENSMUST00000103316
Timd4	T-cell immunoglobulin and mucin domain-containing protein 4	0.611451	-1.3318	0.0172307	0.281623	-0.51969	5.92965	2.59329	1.98738	1.78121	1.06696	1.28283	0.908808	2.43128	3.89535	3.44519	3.31913	5.94976	2.43965	4.27211	3.96699	1.1618	ENSMUST00000068877	ENSMUSG00000055546	ENSMUST00000068877	ENSMUSP00000069456	Q6U7R3;Q6U7R4;Q8CIC7
Lcorl	Ligand-dependent nuclear receptor corepressor-like protein	0.61174	-0.479276	0.234545	0.015311	0.0827597	1.86015	1.98937	1.39006	1.44511	1.62805	1.06896	0.871865	1.88727	1.93208	2.3868	2.01875	1.70877	1.66315	1.60986	1.76319	1.84165	ENSMUST00000045586	ENSMUSG00000015882	ENSMUST00000016026;ENSMUST00000045586;ENSMUST00000067997;ENSMUST00000087164;ENSMUST00000121573;ENSMUST00000186633;ENSMUST00000187615;ENSMUST00000189859;ENSMUST00000190036	ENSMUSP00000016026;ENSMUSP00000042677;ENSMUSP00000069861;ENSMUSP00000084408;ENSMUSP00000112416;ENSMUSP00000139466;ENSMUSP00000139996;ENSMUSP00000140503;ENSMUSP00000141174	A0A087WNR9;A0A087WQ10;A0A087WST0;B2RRS7;E9PXY2;Q3U285;Q6NZG1;Q8BNH5;Q8BRN7;Q8BRT8;Q8C9J6;Q8CJG4
		0.61294	0.647755	0.362157	-0.0189677	-0.054394	160.571	125.511	166.236	242.022	187.93	274.93	274.969	236.258	172.25	161.742	132.285	142.157	154.942	134.141	152.718	133.696	ENSMUST00000103400
Kcnj10	ATP-sensitive inward rectifier potassium channel 10	0.613071	-0.91689	0.127078	0.33983	-0.460983	10.2618	4.8037	6.06203	5.1794	4.30747	2.69688	2.44041	5.44124	7.42667	9.99677	7.45163	9.72777	6.43472	10.9538	6.84336	3.34738	ENSMUST00000056136	ENSMUSG00000044708	ENSMUST00000056136	ENSMUSP00000054356	Q9JM63
Ppm1e	Protein phosphatase 1E	0.613424	-0.243781	0.0318248	0.176309	0.125289	3.24231	4.06113	3.78924	3.27958	3.46656	2.69779	2.84581	4.14533	3.50659	3.80901	4.26443	3.91263	4.33122	4.13502	3.62137	4.32525	ENSMUST00000055438	ENSMUSG00000046442	ENSMUST00000055438	ENSMUSP00000061278	Q5SX30;Q80TL0;Q8BGM6;Q8CB81
Entpd4	Ectonucleoside triphosphate diphosphohydrolase 4	0.618837	0.849627	0.173632	0.127207	0.579592	1.55993	1.23963	1.83488	3.10186	2.12293	3.01861	2.84731	1.60805	1.86205	1.72456	1.60066	1.96965	1.75505	1.33607	2.16438	2.35815	ENSMUST00000064846	ENSMUSG00000022066;ENSMUSG00000095463	ENSMUST00000064831;ENSMUST00000064846;ENSMUST00000184314;ENSMUST00000184973;ENSMUST00000185072	ENSMUSP00000063726;ENSMUSP00000065046;ENSMUSP00000138892;ENSMUSP00000138944;ENSMUSP00000139202	Q80WR8;Q9DBT4
Entpd4	Ectonucleoside triphosphate diphosphohydrolase 4	0.618837	0.849627	0.173632	0.127207	0.579592	1.55993	1.23963	1.83488	3.10186	2.12293	3.01861	2.84731	1.60805	1.86205	1.72456	1.60066	1.96965	1.75505	1.33607	2.16438	2.35815	ENSMUST00000184314	ENSMUSG00000022066;ENSMUSG00000095463	ENSMUST00000064831;ENSMUST00000064846;ENSMUST00000184314;ENSMUST00000184973;ENSMUST00000185072	ENSMUSP00000063726;ENSMUSP00000065046;ENSMUSP00000138892;ENSMUSP00000138944;ENSMUSP00000139202	Q80WR8;Q9DBT4
Ktn1		0.618837	-0.282767	0.152759	0.0548704	0.139578	21.8145	23.3057	15.5105	14.6876	18.0586	16.1826	15.6573	23.838	20.3709	23.1059	20.5276	22.4196	21.3422	18.4799	21.1288	22.1078	ENSMUST00000186627	ENSMUSG00000021843	ENSMUST00000022391;ENSMUST00000185343;ENSMUST00000185940;ENSMUST00000186466;ENSMUST00000186627;ENSMUST00000186761;ENSMUST00000187039;ENSMUST00000187262;ENSMUST00000187839;ENSMUST00000188330;ENSMUST00000188553;ENSMUST00000189101;ENSMUST00000189533;ENSMUST00000189986;ENSMUST00000190182;ENSMUST00000190252;ENSMUST00000190535;ENSMUST00000190999;ENSMUST00000191018;ENSMUST00000191446;ENSMUST00000191511	ENSMUSP00000022391;ENSMUSP00000139521;ENSMUSP00000139585;ENSMUSP00000139625;ENSMUSP00000139673;ENSMUSP00000139946;ENSMUSP00000139952;ENSMUSP00000139970;ENSMUSP00000140011;ENSMUSP00000140142;ENSMUSP00000140178;ENSMUSP00000140186;ENSMUSP00000140202;ENSMUSP00000140206;ENSMUSP00000140301;ENSMUSP00000140324;ENSMUSP00000140523;ENSMUSP00000140748;ENSMUSP00000140845;ENSMUSP00000140865;ENSMUSP00000140873	A0A087WNW3;A0A087WP14;A0A087WP48;A0A087WP85;A0A087WPW5;A0A087WPX0;A0A087WPY8;A0A087WQ25;A0A087WQD0;A0A087WQF8;A0A087WQG4;A0A087WQI3;A0A087WQQ5;A0A087WR91;A0A087WRS1;A0A087WS04;A0A087WS23;A0A087WS29;F8VQC7
Mtnd4	NADH-ubiquinone oxidoreductase chain 4	0.620685	-0.227191	0.0437805	0.203667	0.115049	2857.9	2976.04	2679.14	2090.95	2652.4	2390.43	2480.13	2641.06	3130.67	3079.86	2970.08	3820.95	3379.95	2877.53	2842.62	3226.18	ENSMUST00000082414	ENSMUSG00000064363	ENSMUST00000082414	ENSMUSP00000081000	P03911
Bach2	Transcription regulator protein BACH2	0.621812	0.20413	0.46516	0.0942765	0.452627	18.7359	21.8783	16.8641	18.8102	20.9913	22.7216	24.1279	27.7517	24.1641	28.1982	23.6518	20.3092	17.2674	20.6013	21.9944	30.0133	ENSMUST00000171600	ENSMUSG00000040270	ENSMUST00000037416;ENSMUST00000108180;ENSMUST00000171600	ENSMUSP00000043693;ENSMUSP00000103815;ENSMUSP00000131592	A2ANU8;A2ANU9;A2RRI0;P97303
Tp53;Trp53	Cellular tumor antigen p53	0.621812	0.16245	-0.210157	-0.0588806	0.0861589	61.0559	54.3978	70.2571	64.0693	62.5631	73.7612	72.3492	51.085	54.5923	55.4457	58.2254	61.6013	56.9932	58.4611	62.979	65.9439	ENSMUST00000108658	ENSMUSG00000059552	ENSMUST00000005371;ENSMUST00000108657;ENSMUST00000108658;ENSMUST00000171247	ENSMUSP00000005371;ENSMUSP00000104297;ENSMUSP00000104298;ENSMUSP00000127130	I7HIK9;P02340;Q549C9;Q80ZA1;Q9QUP3
		0.623705	-3.06134	0.222532	0.129363	0.178847	0.958588	3.62761	1.5596	0	0.845632	0	0.924467	2.38392	1.35284	2.62664	2.11358	3.02746	1.01456	1.90319	2.23563	1.75922	ENSMUST00000156667
Sec31b	Protein transport protein Sec31B	0.627388	4.67045	3.78814	5.67087	6.3164	0	0	0	0.258835	0.30116	0	0.489644	0.13045	0.423402	0	0.264962	0.195745	0.152021	0.356813	0.390693	0.329362	ENSMUST00000111985	ENSMUSG00000051984	ENSMUST00000063632;ENSMUST00000111985;ENSMUST00000165758	ENSMUSP00000064900;ENSMUSP00000107616;ENSMUSP00000130598	F6QFX0;Q3TZ89;Q811L4
Fli1	Friend leukemia integration 1 transcription factor	0.632115	0.0156444	0.104077	0.0998249	0.384147	85.1259	79.2054	80.6044	74.2358	81.4774	82.9924	86.6715	84.5672	91.4322	90.2686	82.3041	88.2609	93.2147	85.6454	98.527	111.869	ENSMUST00000016231	ENSMUSG00000016087	ENSMUST00000016231;ENSMUST00000183767	ENSMUSP00000016231;ENSMUSP00000138984	P26323;V9GX50
Phf11	PHD finger protein 11	0.632453	0.494864	-0.0193815	-0.098464	0.254317	2.47282	1.89518	2.1819	3.43556	3.00588	2.77334	2.88826	1.68231	2.18903	2.75179	2.02793	1.90471	1.63026	2.64839	2.43125	2.68179	ENSMUST00000095157	ENSMUSG00000068245	ENSMUST00000095157;ENSMUST00000160425;ENSMUST00000161031	ENSMUSP00000092779;ENSMUSP00000124578;ENSMUSP00000125181	A6H5X4;Q3U0T6;Q8K2R8
Evi5		0.632453	-0.26494	0.170303	0.0614644	0.152238	5.18867	4.64629	4.25994	3.86341	4.6744	3.43952	3.47126	4.74117	5.51056	5.81633	4.59567	5.1402	4.5983	5.23465	4.84185	5.43405	ENSMUST00000112642	ENSMUSG00000011831	ENSMUST00000112642;ENSMUST00000124034;ENSMUST00000128723;ENSMUST00000138111;ENSMUST00000155955	ENSMUSP00000108261;ENSMUSP00000114845;ENSMUSP00000119196;ENSMUSP00000119758;ENSMUSP00000121761	E9PWR7;E9Q7X9;E9Q9B1;F8VPT6;Q3TMK4
Luc7l2	Putative RNA-binding protein Luc7-like 2	0.632453	-0.553355	0.119404	-0.129276	-0.0189792	10.8684	12.3903	7.14784	6.75813	8.24743	6.00731	5.75221	10.7973	10.2442	11.5253	10.5624	8.57522	7.10971	10.2031	10.3923	8.8795	ENSMUST00000159936	ENSMUSG00000029823	ENSMUST00000057692;ENSMUST00000159936;ENSMUST00000160430;ENSMUST00000160511;ENSMUST00000161227;ENSMUST00000161538;ENSMUST00000162386;ENSMUST00000163047	ENSMUSP00000055254;ENSMUSP00000123970;ENSMUSP00000124010;ENSMUSP00000124686;ENSMUSP00000125111;ENSMUSP00000125394;ENSMUSP00000125527;ENSMUSP00000125573	E0CYQ8;E0CZB9;E9PX54;E9Q715;Q05CX5;Q7TNC4;Q99LM5;Q99PC3
		0.633922	-0.498362	-0.156516	-0.375663	-0.0691428	6.87006	7.37125	8.86493	6.34492	4.62231	4.67861	5.93819	6.41942	6.41203	8.10124	5.98926	6.38585	4.83669	6.44239	6.93322	7.46845	ENSMUST00000128542
Chpf2		0.634019	0.121258	-0.269422	-0.106227	0.0450169	20.4755	16.5615	21.3715	20.609	17.6397	22.2899	22.7293	16.7851	17.1866	14.8514	18.4628	16.9862	17.6479	18.7395	19.971	19.3928	ENSMUST00000121863	ENSMUSG00000038181	ENSMUST00000088295;ENSMUST00000121863	ENSMUSP00000085633;ENSMUSP00000112804	Q3UU43
Sipa1		0.634019	-0.0312798	-0.369963	-0.121105	0.202713	30.2028	25.352	35.1988	28.4211	25.5786	32.2553	29.6358	23.7211	20.3091	26.8413	30.2567	25.8563	26.0172	28.1859	34.1957	33.8291	ENSMUST00000071857	ENSMUSG00000056917	ENSMUST00000071857;ENSMUST00000080824;ENSMUST00000164304;ENSMUST00000169854	ENSMUSP00000073618;ENSMUSP00000079637;ENSMUSP00000128208;ENSMUSP00000132345	E9Q0Y4
Trim26	Tripartite motif-containing protein 26	0.634123	0.305542	-0.157995	0.0197617	0.0359619	26.6442	27.7227	28.171	29.7717	31.3118	38.8261	34.6733	27.141	22.4458	25.4266	27.0116	25.235	29.678	29.6156	26.4695	29.1925	ENSMUST00000053434	ENSMUSG00000024457	ENSMUST00000053434;ENSMUST00000123715;ENSMUST00000124136;ENSMUST00000130367;ENSMUST00000130801;ENSMUST00000144182;ENSMUST00000179968	ENSMUSP00000060103;ENSMUSP00000114565;ENSMUSP00000114896;ENSMUSP00000118388;ENSMUSP00000118438;ENSMUSP00000120764;ENSMUSP00000136651	B8JJ53;B8JJ55;B8JJ56;B8JJ57;J3QN94;Q8C9E9;Q8JZT7;Q99PN2;Q99PN3
Gm14420		0.637277	-0.48491	0.00549904	-0.0884091	-0.0897255	19.6055	21.1866	19.8255	15.7023	14.2491	12.957	14.653	26.1714	18.468	17.2003	20.6587	19.2427	20.5393	14.9773	18.1382	19.3395	ENSMUST00000099002	ENSMUSG00000078866	ENSMUST00000099002;ENSMUST00000108952	ENSMUSP00000096600;ENSMUSP00000104580	B1AYE1;F7CWF0;Q08BU3
Ell2	RNA polymerase II elongation factor ELL2	0.639012	0.366808	0.145327	0.0916061	0.124323	20.5179	19.5237	19.9945	22.4778	27.0068	25.058	27.34	22.5923	23.9512	20.73	19.1449	23.4805	22.1163	20.6274	20.6941	22.3314	ENSMUST00000001583	ENSMUSG00000001542	ENSMUST00000001583	ENSMUSP00000001583	E9QPE1;Q3UKU1
Zcchc7	Zinc finger CCHC domain-containing protein 7	0.639016	-0.405886	0.120868	-0.0410238	-0.00943988	25.0529	34.3677	21.542	23.2223	21.9772	17.4766	16.7381	32.7641	26.4406	28.5295	28.0226	24.3749	26.8494	23.7562	25.8377	26.0042	ENSMUST00000147272	ENSMUSG00000035649	ENSMUST00000107824;ENSMUST00000126968;ENSMUST00000142714;ENSMUST00000143385;ENSMUST00000147272;ENSMUST00000154121	ENSMUSP00000103454;ENSMUSP00000124542;ENSMUSP00000125979;ENSMUSP00000126678;ENSMUSP00000131178;ENSMUSP00000131821	B1AX39;E0CY20;E9PUW4;E9Q193;F7CLJ4;Q3TZN5;Q8C915;Q9CYZ9
Ssbp3	Single-stranded DNA-binding protein 3	0.640216	0.3935	0.28721	0.0535844	0.0594054	7.1495	6.09177	7.58565	9.70394	8.05692	8.60595	9.50413	8.68784	8.8012	8.12145	7.09592	7.01853	6.79063	7.76501	7.18924	7.01435	ENSMUST00000030367	ENSMUSG00000061887	ENSMUST00000030367;ENSMUST00000072753;ENSMUST00000097934;ENSMUST00000131440;ENSMUST00000149926	ENSMUSP00000030367;ENSMUSP00000072536;ENSMUSP00000095547;ENSMUSP00000116248;ENSMUSP00000120323	B1AS33;B1AS34;B1AS37;Q99LC6;Q9D032;Q9EQP3
Pkig	cAMP-dependent protein kinase inhibitor gamma	0.640216	0.151326	-0.326383	-0.0427286	0.207895	35.7328	32.959	28.5999	37.4091	32.6903	38.1257	34.978	25.823	26.5584	24.7885	35.5379	32.3643	29.1418	26.9937	37.2954	36.365	ENSMUST00000126182	ENSMUSG00000035268	ENSMUST00000064703;ENSMUST00000099105;ENSMUST00000109400;ENSMUST00000126182;ENSMUST00000131228;ENSMUST00000135537;ENSMUST00000152418;ENSMUST00000164399	ENSMUSP00000068344;ENSMUSP00000096704;ENSMUSP00000105027;ENSMUSP00000114291;ENSMUSP00000120145;ENSMUSP00000120355;ENSMUSP00000121956;ENSMUSP00000126223	B7ZC20;B7ZC21;B7ZC22;O70139
Rbm39	RNA-binding protein 39	0.640216	-0.100567	-0.586708	-0.229412	-0.170034	69.0466	72.4696	92.4288	79.2759	55.9723	79.0821	72.9127	62.6668	52.8517	42.4137	61.9508	63.6577	70.8465	66.6658	63.5477	72.2718	ENSMUST00000155837	ENSMUSG00000027620	ENSMUST00000029149;ENSMUST00000109584;ENSMUST00000109587;ENSMUST00000126992;ENSMUST00000137566;ENSMUST00000142071;ENSMUST00000146288;ENSMUST00000146297;ENSMUST00000146549;ENSMUST00000147098;ENSMUST00000148794;ENSMUST00000152919;ENSMUST00000153514;ENSMUST00000154677;ENSMUST00000155837	ENSMUSP00000029149;ENSMUSP00000105213;ENSMUSP00000105216;ENSMUSP00000114824;ENSMUSP00000115488;ENSMUSP00000116820;ENSMUSP00000116950;ENSMUSP00000117462;ENSMUSP00000119054;ENSMUSP00000119204;ENSMUSP00000119298;ENSMUSP00000119541;ENSMUSP00000120597;ENSMUSP00000121603;ENSMUSP00000124018	B7ZD61;B7ZD63;B7ZD64;D6RCZ8;D6RJ85;E9PZF9;E9Q8F0;E9Q999;F7AA45;Q5RJI0;Q8VH51;Q99KV0
Gbp4		0.641414	0.253046	0.00993027	0.0265638	0.266653	29.8495	34.8663	29.572	39.2844	33.966	37.207	36.7033	32.5986	31.1354	32.0936	30.4665	32.2208	33.329	31.5707	33.9271	40.6999	ENSMUST00000100962	ENSMUSG00000079363	ENSMUST00000100962	ENSMUSP00000098522	A4UUI3
Ankfy1	Rabankyrin-5	0.643133	0.314638	0.0802155	0.111153	0.305518	28.3707	29.4634	34.0474	34.652	37.3991	39.5287	37.9076	32.1115	29.7426	36.5845	31.5916	33.9417	32.3929	33.9862	33.9322	40.7549	ENSMUST00000127610	ENSMUSG00000020790	ENSMUST00000127610;ENSMUST00000155998	ENSMUSP00000118252;ENSMUSP00000118751	B1ATS3;O54807;Q80TG6;Q80UH8;Q810B6
Ticam1	TIR domain-containing adapter molecule 1	0.643133	0.0197301	-0.321871	-0.223949	-0.0409576	18.8638	15.8116	20.6988	16.7721	17.4809	20.0165	19.171	15.4197	15.0496	14.074	15.3997	16.2293	15.3105	15.7457	17.5172	17.6386	ENSMUST00000058136	ENSMUSG00000047123	ENSMUST00000058136	ENSMUSP00000055104	Q3UDB7;Q3UP66;Q6P6J2;Q80UF7;Q8CIB7;Q8JZV0
Snx24	Sorting nexin-24	0.643133	-1.26512	-0.260672	-0.0791405	-0.577722	2.01595	1.03261	1.16581	0.928634	0.644446	0.327202	0.453321	0.927833	1.22668	1.26906	1.1778	1.51525	1.14723	1.25398	1.45365	0.537512	ENSMUST00000165032	ENSMUSG00000024535	ENSMUST00000025417;ENSMUST00000165032	ENSMUSP00000025417;ENSMUSP00000131423	Q9CRB0
Zfp931		0.643353	-0.541032	0.363432	0.108313	0.402553	1.8023	2.4314	1.85802	1.32199	1.48308	1.54976	1.14539	2.24279	2.37369	3.30485	1.83119	2.56807	2.28632	1.96798	2.22746	3.10614	ENSMUST00000108924	ENSMUSG00000078861	ENSMUST00000108923;ENSMUST00000108924;ENSMUST00000131702	ENSMUSP00000104551;ENSMUSP00000104552;ENSMUSP00000120716	A2AHM2;A2AHM3;D3YWJ2
Asns	Asparagine synthetase [glutamine-hydrolyzing]	0.643433	0.967146	0.430264	-0.56198	-0.023818	1.39391	1.26382	3.86196	4.72869	4.62079	2.84873	2.89424	1.78636	2.95367	3.25864	1.33534	2.33795	0.849017	0.997539	1.77992	1.89913	ENSMUST00000031766	ENSMUSG00000029752	ENSMUST00000031766;ENSMUST00000115542;ENSMUST00000126303;ENSMUST00000139596;ENSMUST00000148349	ENSMUSP00000031766;ENSMUSP00000111204;ENSMUSP00000115415;ENSMUSP00000118003;ENSMUSP00000120489	D3YYR0;D3Z028;D3Z0C2;Q3TJA1;Q61024;Q8BPC8
Ifih1	Interferon-induced helicase C domain-containing protein 1	0.643433	0.720862	-0.0957623	0.0803912	0.492498	2.96971	1.71634	1.68378	3.57551	2.8316	3.44536	3.48548	1.5343	2.61385	1.81947	1.90681	2.4504	1.67804	2.7918	2.96092	2.72449	ENSMUST00000028259	ENSMUSG00000026896	ENSMUST00000028259;ENSMUST00000112459	ENSMUSP00000028259;ENSMUSP00000108078	A2AUY7;Q3U6S2;Q68EM4;Q8BYC9;Q8BZ01;Q8K5C7;Q8R144;Q8R5F7;Q8VE79;Q99KS4;Q9D2Z5
		0.643433	0.505981	0.00985548	-0.0559613	0.07209	88.7026	118.108	97.2849	158.364	119.655	150.289	140.897	136.035	75.6716	102.584	110.056	80.4351	100.332	95.3176	101.313	107.511	ENSMUST00000174854
Satb1	DNA-binding protein SATB;DNA-binding protein SATB1	0.643433	-0.504159	-0.0301776	-0.269585	-0.296395	3.11849	4.39741	3.21861	2.52277	2.29436	2.53085	2.45714	4.0669	2.67297	3.95916	3.54277	2.49053	2.90262	2.87423	2.7349	2.94025	ENSMUST00000152830	ENSMUSG00000023927	ENSMUST00000124222;ENSMUST00000129205;ENSMUST00000129667;ENSMUST00000133574;ENSMUST00000140979;ENSMUST00000144331;ENSMUST00000148559;ENSMUST00000152830;ENSMUST00000169480;ENSMUST00000176669	ENSMUSP00000116006;ENSMUSP00000116020;ENSMUSP00000116639;ENSMUSP00000118839;ENSMUSP00000119842;ENSMUSP00000120536;ENSMUSP00000121224;ENSMUSP00000123409;ENSMUSP00000128841;ENSMUSP00000134957	D3YU76;D3YZD1;D3Z4F8;E9PVB7;Q60611;Q91XB1
Helq	Helicase POLQ-like	0.644075	0.287646	0.00826522	-0.168296	-0.0192089	8.89302	7.24198	7.79063	10.6015	8.27385	10.0155	9.45754	8.81575	8.82553	6.79196	6.70597	8.00987	7.48132	6.17508	8.0067	7.46079	ENSMUST00000044684	ENSMUSG00000035266	ENSMUST00000044684;ENSMUST00000133845;ENSMUST00000151201;ENSMUST00000155362	ENSMUSP00000041599;ENSMUSP00000116470;ENSMUSP00000118493;ENSMUSP00000120806	F6VYI2;F7DCU7;Q2VPA6;Q2VPA7;Q640L4;Q8BKT5;Q8BWI5;Q8R4K9
		0.644841	-0.114167	0.285616	-0.272113	-0.143347	6.63747	6.6583	5.61264	6.62376	5.14457	5.94451	5.25784	7.20726	6.94889	9.29144	6.82006	4.66702	4.76883	4.79219	5.78649	5.43322	ENSMUST00000153920
Apobec1	C->U-editing enzyme APOBEC-1	0.644871	0.468494	-0.122469	0.184395	1.78331	2.77083	2.95934	1.61825	5.86303	2.70186	2.62777	2.62145	2.91122	3.39359	1.07019	3.47072	3.1725	2.84824	1.64797	6.11546	10.6048	ENSMUST00000112586	ENSMUSG00000040613	ENSMUST00000112585;ENSMUST00000112586;ENSMUST00000112587;ENSMUST00000147760	ENSMUSP00000108204;ENSMUSP00000108205;ENSMUSP00000108206;ENSMUSP00000116238	D3Z675;P51908;Q99L67
Psip1	PC4 and SFRS1-interacting protein	0.644871	0.367665	0.168158	0.192302	0.10824	43.499	39.8758	37.9415	49.8805	55.9176	48.4893	51.1641	45.7978	47.8281	44.08	40.1952	53.3363	46.3399	45.1841	42.6893	43.1108	ENSMUST00000030207	ENSMUSG00000028484	ENSMUST00000030207;ENSMUST00000107214;ENSMUST00000107215;ENSMUST00000126706;ENSMUST00000130626	ENSMUSP00000030207;ENSMUSP00000102832;ENSMUSP00000102833;ENSMUSP00000120799;ENSMUSP00000121950	A2BI10;A2BI11;A2BI12;F6RB63;F6W677;Q3TEJ7;Q3TTD7;Q3UTA1;Q80WQ7;Q99JF7;Q99JF8;Q99LR4;Q9CT03
Trim25	E3 ubiquitin/ISG15 ligase TRIM25	0.644871	0.273682	0.00118346	-0.0562862	0.219215	63.5758	60.0192	62.7452	65.5782	68.8313	81.1709	81.0533	62.5012	66.3834	60.0438	57.3772	70.4619	53.5203	58.5807	68.549	74.0429	ENSMUST00000107896	ENSMUSG00000000275	ENSMUST00000000284;ENSMUST00000100627;ENSMUST00000107896	ENSMUSP00000000284;ENSMUSP00000098192;ENSMUSP00000103528	Q5SU70;Q5SU71;Q5SU72;Q61510
Prf1	Perforin-1	0.646402	-0.62887	-0.545491	-0.0832399	-0.353848	10.1472	10.0103	8.47071	5.33329	8.86306	5.87313	4.86708	5.12708	7.65511	7.24297	8.28692	9.08743	8.35031	10.1553	8.09995	6.64463	ENSMUST00000035419	ENSMUSG00000037202	ENSMUST00000035419	ENSMUSP00000041483	P10820
Dnajc8	DnaJ homolog subfamily C member 8	0.646402	-3.60742	-3.06855	0.777852	-0.34828	0.52579	0.639052	0.46505	0	0.203597	0	0	0.378209	0	0	0.267158	1.76701	1.99149	0.753938	0.152046	1.04745	ENSMUST00000105940	ENSMUSG00000054405	ENSMUST00000067467;ENSMUST00000094657;ENSMUST00000105939;ENSMUST00000105940;ENSMUST00000138334;ENSMUST00000139074;ENSMUST00000144073;ENSMUST00000150207;ENSMUST00000156385	ENSMUSP00000068069;ENSMUSP00000092242;ENSMUSP00000101559;ENSMUSP00000101560;ENSMUSP00000121009;ENSMUSP00000122099;ENSMUSP00000125885;ENSMUSP00000130135;ENSMUSP00000131575	A2ALF0;A2ALF3;D3Z4I5;E9PZT4;E9Q592;F6QIL6;F6TQL3;F7CXJ2;Q6NZB0;Q6PG72;Q8C2M6
Gm20939		0.647571	-0.28832	0.131924	0.068135	0.297165	7.07489	8.01399	6.61876	5.67319	6.84438	5.71397	5.21359	8.15896	7.99002	7.75467	6.72468	8.80127	8.18138	6.59148	7.74387	9.87055	ENSMUST00000108007	ENSMUSG00000095193	ENSMUST00000108007	ENSMUSP00000103642	L7N243
Ywhaz	14-3-3 protein zeta/delta	0.648511	0.264628	0.10312	0.319857	0.337981	120.968	121.083	126.012	152.825	135.167	154.207	139.96	143.151	134.406	122.323	133.332	169.382	146.143	163.833	139.408	167.635	ENSMUST00000110362	ENSMUSG00000022285	ENSMUST00000022894;ENSMUST00000110359;ENSMUST00000110361;ENSMUST00000110362;ENSMUST00000126184;ENSMUST00000151635	ENSMUSP00000022894;ENSMUSP00000105988;ENSMUSP00000105990;ENSMUSP00000105991;ENSMUSP00000115928;ENSMUSP00000120610	D3YW45;D3YXF4;D3YXN6;P35215;P63101;P70197;P97286;Q3TSF1;Q5EBQ1
Ccl24	C-C motif chemokine 24	0.648908	-1.15412	0.112537	-0.159006	-0.530776	3.98825	3.55194	2.29359	2.3256	1.88082	1.19907	0.752472	2.98974	2.83319	4.94172	3.29583	3.12446	2.1163	2.96007	3.04422	1.55224	ENSMUST00000004936	ENSMUSG00000004814	ENSMUST00000004936	ENSMUSP00000004936	Q9JKC0
Add3	Gamma-adducin	0.649308	-0.326466	-0.0602081	-0.00152957	0.105931	41.662	38.424	46.3463	33.2662	34.1014	37.2748	27.9291	40.2783	37.9289	44.4229	38.5809	45.7745	45.473	38.4574	40.3247	49.2664	ENSMUST00000111741	ENSMUSG00000025026	ENSMUST00000025999;ENSMUST00000050096;ENSMUST00000111741	ENSMUSP00000025999;ENSMUSP00000052245;ENSMUSP00000107370	Q8JZT6;Q9D2M5;Q9QYB5;Q9QYB6
Bcat2	Branched-chain-amino-acid aminotransferase;Branched-chain-amino-acid aminotransferase, mitochondrial	0.650126	5.18054	5.21002	5.66587	4.57793	0.0017918	0	2.41047	3.06954	4.11818	2.08722	1.29784	1.19247	1.90888	7.02851	3.31469	2.62512	7.73045	2.0227	1.55569	1.6216	ENSMUST00000117366	ENSMUSG00000030826	ENSMUST00000033098;ENSMUST00000117366;ENSMUST00000120296;ENSMUST00000120864;ENSMUST00000140077	ENSMUSP00000033098;ENSMUSP00000112933;ENSMUSP00000112973;ENSMUSP00000113045;ENSMUSP00000122023	D3Z3D7;D3Z7C8;O35855;O88374;Q8VD03
Gypc	Glycophorin-C	0.651246	0.113754	-0.308871	-0.135671	0.0506894	19.9664	18.1143	23.3339	20.7554	20.501	22.2596	23.5011	13.745	18.6275	17.8461	18.3601	19.3825	18.3088	17.8191	19.9503	21.6681	ENSMUST00000174459	ENSMUSG00000090523	ENSMUST00000172434;ENSMUST00000174000;ENSMUST00000174459	ENSMUSP00000128514;ENSMUSP00000133874;ENSMUSP00000134317	F7D1I5;G3UXY6;Q6XFR5;Q78HU7
Ifi27		0.651331	0.92719	-0.111494	-0.0253897	0.479966	10.9324	12.6292	14.9818	23.9272	20.0806	24.7649	31.9104	12.6318	18.8771	6.48225	11.8814	9.61669	11.751	15.5759	15.0633	20.6474	ENSMUST00000140838	ENSMUSG00000064215	ENSMUST00000066701;ENSMUST00000076702;ENSMUST00000076788;ENSMUST00000079294;ENSMUST00000085065;ENSMUST00000140838	ENSMUSP00000068729;ENSMUSP00000075994;ENSMUSP00000076068;ENSMUSP00000078275;ENSMUSP00000082142;ENSMUSP00000117403	D3Z4L8;E9Q1C5;Q70LM9;Q70LN0;Q8C6G0;Q9D1E1
H2-Eb2		0.651534	0.377278	0.138191	0.126338	0.414396	108.612	98.4978	98.0021	123.258	125.224	133.491	139.014	111.85	118.26	108.781	102.65	130.211	122.964	90.5818	123.039	144.828	ENSMUST00000050325	ENSMUSG00000067341	ENSMUST00000050325	ENSMUSP00000056814	Q3UUV9
		0.656859	3.98331	-2.08489	2.25614	3.1996	6.34e-08	0	0.377873	0.466802	0.326117	0.202533	0.364984	0	0	0	0.188943	0	0.375194	0.286521	0.178582	0.196839	ENSMUST00000130229
Psat1	Phosphoserine aminotransferase	0.657281	0.740872	0.152993	0.3337	0.339595	11.0529	7.03738	11.5328	18.7837	16.0754	13.5369	15.5722	11.3242	13.7576	8.16867	11.0653	14.2534	11.9424	11.4528	11.7783	12.2933	ENSMUST00000025542	ENSMUSG00000024640	ENSMUST00000025542;ENSMUST00000162053;ENSMUST00000162416	ENSMUSP00000025542;ENSMUSP00000125340;ENSMUSP00000125593	E9Q6P1;Q3U6K9;Q99K85
		0.659489	4.67388	2.3439	4.46907	3.40646	0	0	0	0.762943	0.748822	0.316309	0.469564	0.234056	0.22893	0	0.469049	0.559493	0.522931	0.335586	0.250288	0.176601	ENSMUST00000130132
		0.659489	0.365152	-0.116992	-0.0498168	-0.105348	26.2783	25.0444	25.9089	29.6163	32.4471	37.8754	32.836	22.6789	22.8199	25.6566	22.145	28.2344	22.9865	24.8184	23.1015	24.1519	ENSMUST00000147070
Lrrcc1		0.659489	-0.407416	0.380278	-0.0478792	0.17935	5.97378	5.94675	4.23831	4.27861	4.17712	3.58214	3.7788	5.03494	9.70061	7.0584	5.3134	5.72542	5.65662	4.06226	6.01557	5.86093	ENSMUST00000169079	ENSMUSG00000027550	ENSMUST00000091325;ENSMUST00000108370;ENSMUST00000163660;ENSMUST00000165436;ENSMUST00000167858;ENSMUST00000169079;ENSMUST00000169799;ENSMUST00000171620	ENSMUSP00000088875;ENSMUSP00000104007;ENSMUSP00000126560;ENSMUSP00000126592;ENSMUSP00000128252;ENSMUSP00000128733;ENSMUSP00000129368;ENSMUSP00000129430	B9EI20;E9PVL4;E9Q8Q7;E9QNC6;F6QGT9;F7ABL5;F7ANC5;G5E8Y2
Rag1	E3 ubiquitin-protein ligase RAG1;Endonuclease RAG1;V(D)J recombination-activating protein 1	0.659939	1.11922	1.02731	0.140813	0.613669	0.440642	0.440615	1.00758	1.47743	1.13914	1.15876	1.2239	0.852626	2.31188	0.878662	0.6097	0.577855	0.709014	0.672003	0.693221	1.1092	ENSMUST00000078494	ENSMUSG00000061311	ENSMUST00000078494	ENSMUSP00000077584	A2AVN8;P15919
Spats2	Spermatogenesis-associated serine-rich protein 2	0.659939	-1.61093	-0.722392	-0.652099	-1.26034	0.428593	0.494576	0.310784	0.17682	0.12562	0.1017	0.113558	0.165111	0.444374	0.200209	0.255291	0.363726	0.240475	0.18739	0.251754	0.105058	ENSMUST00000063517	ENSMUSG00000051934	ENSMUST00000063517	ENSMUSP00000070549	Q3UX77;Q8C810;Q8K1N4;Q8R1P6
		0.663476	0.457482	0.44018	0.29784	0.08791	28.3758	32.3591	22.9964	35.8792	37.2113	37.6989	40.2256	48.7019	31.0644	35.0264	33.7911	32.8267	33.6308	33.9001	28.5035	29.4896	ENSMUST00000173317
Foxred1	FAD-dependent oxidoreductase domain-containing protein 1	0.664723	4.253	4.86837	6.43253	6.49463	0	0	0	0.271225	0.394007	0.5008	0	0.765808	1.90896	0	0.579895	0.291162	0.590948	1.76376	0.585373	0.769109	ENSMUST00000043805	ENSMUSG00000039048	ENSMUST00000043805;ENSMUST00000127996;ENSMUST00000135054;ENSMUST00000138692;ENSMUST00000139703;ENSMUST00000142595;ENSMUST00000151658;ENSMUST00000154691	ENSMUSP00000038924;ENSMUSP00000115301;ENSMUSP00000117147;ENSMUSP00000118037;ENSMUSP00000120284;ENSMUSP00000120556;ENSMUSP00000122535;ENSMUSP00000123496	D3Z5V7;D6RCV5;D6RG85;D6RJ42;F6UAF9;Q3TQB2;Q8R1D0
Tnfsf10	Tumor necrosis factor ligand superfamily member 10	0.664723	0.388804	0.0540673	0.0459168	0.312711	3.63044	3.6291	3.14488	4.23303	4.28131	4.75809	4.57761	3.4508	4.20316	3.31635	3.29746	3.8537	3.35036	3.80905	3.98685	4.50251	ENSMUST00000046383	ENSMUSG00000039304	ENSMUST00000046383;ENSMUST00000174840	ENSMUSP00000040271;ENSMUSP00000133917	G3UY25;P50592
		0.664723	0.349254	-0.0320361	-0.0294977	0.0437655	15.0897	16.8962	16.1007	22.7223	16.846	21.5342	19.7651	20.1149	14.5722	13.5334	17.3494	13.8459	16.3806	15.2294	15.9297	16.6187	ENSMUST00000114230
		0.664723	0.0498181	-0.818623	-0.0484946	-0.425247	2.24231	2.06744	2.59	1.75269	2.60205	2.52274	2.59229	2.02629	0.985924	1.11871	2.63521	1.44838	2.53912	2.44074	1.65233	1.70688	ENSMUST00000127470
		0.664723	-0.262396	0.249847	0.0758574	-0.134279	90.4461	101.841	84.773	82.8656	88.5109	78.4422	65.8003	122.678	88.2072	114.694	100.433	86.4694	100.586	86.4227	83.9179	82.2668	ENSMUST00000194313
Ifi203		0.664777	0.0835027	-0.0606392	0.0969958	0.348184	134.653	138.487	125.516	132.201	148.586	131.846	141.955	127.412	129.689	129.248	131.676	146.061	145.147	144.581	151.774	182.873	ENSMUST00000081216	ENSMUSG00000039997	ENSMUST00000081216;ENSMUST00000123708;ENSMUST00000129829	ENSMUSP00000079976;ENSMUSP00000121480;ENSMUSP00000122424	E9PUG6;E9QAN9
Zdhhc2	Palmitoyltransferase ZDHHC2	0.666904	1.0708	0.68805	0.221872	-0.458426	1.65754	0.795852	0.539179	2.10219	1.87212	1.47995	2.02063	1.90388	1.94063	0.838751	0.939806	1.40866	0.866908	1.02008	0.870849	0.469183	ENSMUST00000049389	ENSMUSG00000039470	ENSMUST00000049389;ENSMUST00000128166;ENSMUST00000167766	ENSMUSP00000041727;ENSMUSP00000123070;ENSMUSP00000129996	P59267
		0.668521	-0.375469	0.289696	0.304443	0.211588	16.1946	23.6716	13.4183	14.8652	18.5348	9.38039	12.0001	20.1924	20.7694	22.2277	23.314	17.3283	24.0683	19.786	18.7222	20.8197	ENSMUST00000138381
Cd83	CD83 antigen	0.669131	0.403732	0.260829	0.301107	0.353527	114.98	106.154	115.921	152.111	149.572	138.864	145.572	128.406	152.373	128.02	120	164.002	132.235	138.418	130.828	152.878	ENSMUST00000015540	ENSMUSG00000015396	ENSMUST00000015540	ENSMUSP00000015540	O88324
H2-D1	H-2 class I histocompatibility antigen, D-B alpha chain	0.669131	0.305203	-0.0747284	0.06401	0.195108	1077.86	968.768	1155.87	1299.13	1134.7	1368.1	1404.34	983.906	1105.96	976.953	1017.88	1200.84	1121.13	1101.52	1163.74	1241.06	ENSMUST00000172785	ENSMUSG00000073411	ENSMUST00000172503;ENSMUST00000172785;ENSMUST00000173167	ENSMUSP00000133518;ENSMUSP00000134570;ENSMUSP00000134582	G3UX20;G3UZP7;P01899
S1pr1	Sphingosine 1-phosphate receptor 1	0.669131	0.179693	-0.0297659	0.130439	0.396888	161.312	136.985	177.688	170.895	172.669	177.556	182.97	149.06	163.423	156.58	159.478	159.099	176.241	196.931	185.385	226.17	ENSMUST00000055676	ENSMUSG00000045092	ENSMUST00000055676	ENSMUSP00000050897	O08530;Q9DC35;Q9R235
Dmxl1	DmX-like protein 1	0.669131	-0.216671	0.0745443	0.141933	0.238282	40.0975	48.5449	40.1553	31.6561	43.7758	36.246	34.0218	47.022	41.4148	48.7674	44.0141	51.4588	49.7799	43.9475	45.3139	54.5171	ENSMUST00000180611	ENSMUSG00000037416	ENSMUST00000041772;ENSMUST00000180611	ENSMUSP00000045559;ENSMUSP00000137871	F8WGX5;Q3TLG8;Q6PHM6;Q6PNC0;Q8BQF2
Ighv1-50		0.669467	1.04082	0.148026	0.143298	0.0660242	108.085	98.3583	114.745	120.563	179.46	328.857	362.919	127.038	118.705	103.194	103.473	115.334	134.938	101.266	110.998	110.839	ENSMUST00000103521	ENSMUSG00000094198	ENSMUST00000103521	ENSMUSP00000100302	A0A075B5W1
Cpsf6	Cleavage and polyadenylation specificity factor subunit 6	0.669467	0.296267	-0.412035	-0.264532	0.0294842	9.70417	7.28631	12.5518	10.2455	9.06149	15.0489	13.1194	7.41037	7.51635	6.96035	7.5834	7.93459	9.77045	6.85782	9.4974	9.84724	ENSMUST00000176670	ENSMUSG00000055531	ENSMUST00000069168;ENSMUST00000175888;ENSMUST00000175924;ENSMUST00000176480;ENSMUST00000176670;ENSMUST00000176686;ENSMUST00000177145	ENSMUSP00000068408;ENSMUSP00000134823;ENSMUSP00000135136;ENSMUSP00000135150;ENSMUSP00000135550;ENSMUSP00000135840;ENSMUSP00000135848	H3BJ30;H3BJW3;H3BKW0;H3BLM1;H3BLM9;Q6NVF9;Q8BX86;Q8BXI8
Cr2		0.669699	-0.103404	-0.349831	0.0193627	-0.051246	187.495	180.603	168.832	136.201	183.046	169.827	169.424	138.467	144.001	143.854	167.104	195.002	175.44	188.176	170.721	169.437	ENSMUST00000082321	ENSMUSG00000026616	ENSMUST00000043104;ENSMUST00000082321;ENSMUST00000193356;ENSMUST00000193436;ENSMUST00000193801;ENSMUST00000195120	ENSMUSP00000044261;ENSMUSP00000080938;ENSMUSP00000141276;ENSMUSP00000141538;ENSMUSP00000141706;ENSMUSP00000142147	A0A0A6YWG3;A0A0A6YWU7;A0A0A6YXU7;E9Q3S5;Q32M14;Q9DC83
Aldh6a1	Methylmalonate-semialdehyde dehydrogenase [acylating], mitochondrial	0.670597	-0.35161	0.0469244	0.0913424	0.0419788	9.39513	7.89244	6.77459	5.66575	7.1478	5.73003	6.09344	7.78511	8.95495	8.21806	7.94994	9.95518	8.95313	7.19953	8.29581	7.84548	ENSMUST00000085192	ENSMUSG00000021238	ENSMUST00000085192	ENSMUSP00000082288	Q3TDA2;Q8CIB4;Q9EQ20
Gzma	Granzyme A	0.672267	-0.901229	-0.253152	0.252965	-0.338455	58.1138	60.2376	48.3896	21.1485	59.3852	24.6095	24.2693	28.7821	64.7796	53.8521	54.439	71.5831	66.7885	68.8353	47.4286	39.3151	ENSMUST00000023897	ENSMUSG00000023132	ENSMUST00000023897	ENSMUSP00000023897	P11032;P15118
Ncdn	Neurochondrin	0.673406	1.3412	-1.84173	4.05074	4.44197	0	0	0.312351	0.767638	0	0	0.406387	0	0	2.47e-06	0.285922	0.396208	0.41152	0.570155	0.363274	0.761005	ENSMUST00000106116	ENSMUSG00000028833	ENSMUST00000030637;ENSMUST00000106116	ENSMUSP00000030637;ENSMUSP00000101722	Q3TCW4;Q80TW1;Q91YH7;Q9CW81;Q9QUQ0;Q9Z0E0
Perm1	PGC-1 and ERR-induced regulator in muscle protein 1	0.675197	0.0545525	-0.415421	-0.358391	-0.146281	2.16619	2.38925	1.9689	2.28421	2.0297	2.26302	2.29787	1.57792	1.67724	1.67779	1.69303	1.50131	1.67701	1.90192	2.1051	1.7704	ENSMUST00000105572	ENSMUSG00000078486	ENSMUST00000105572	ENSMUSP00000101197	E9QP35;Q149B8;Q8BS19;Q8CB71
		0.675562	-0.512903	-0.106693	-0.0719326	-0.476132	2.60076	2.92974	2.56551	2.40177	1.83692	1.87947	1.43295	2.79192	2.38339	2.43561	2.50081	2.18189	3.18731	2.46202	2.15385	1.6896	ENSMUST00000135218
Ighv1-18		0.676529	0.770308	0.347844	0.14975	0.151142	151.617	118.464	164.16	337.887	238.105	229.151	222.5	223.218	165.672	151.508	143.218	159.826	156.219	145.923	161.494	154.531	ENSMUST00000194350	ENSMUSG00000076695	ENSMUST00000103504;ENSMUST00000194350	ENSMUSP00000100285;ENSMUSP00000142064	A0A075B5U4;A0A0A6YXN4
Osbpl7	Oxysterol-binding protein	0.676529	-4.71991	0.982843	0.32606	-2.9658	0.276635	0.476126	0.481387	0	0.533565	0	0	0.731709	1.27957	0.550456	0.170589	0.705077	0.990375	0.52036	0.561105	0	ENSMUST00000168565	ENSMUSG00000038534	ENSMUST00000090020;ENSMUST00000168565	ENSMUSP00000087474;ENSMUSP00000126902	A2A716;F8VQM4
Trim34a	Tripartite motif-containing protein 34A	0.676714	0.280643	-0.159713	-0.0481037	0.27596	45.9502	55.6831	51.0903	52.9684	54.312	61.1515	77.3814	49.6184	48.2494	40.4136	46.3033	54.8609	51.4993	43.8355	57.748	63.5539	ENSMUST00000060315	ENSMUSG00000056144	ENSMUST00000060315;ENSMUST00000106848;ENSMUST00000106849;ENSMUST00000106854;ENSMUST00000143414	ENSMUSP00000055058;ENSMUSP00000102461;ENSMUSP00000102462;ENSMUSP00000102467;ENSMUSP00000125728	E9PYZ4;F8VPK2;Q99PP4;Q99PP5;Q99PP6
Kpna2	Importin subunit alpha-1	0.677044	0.502964	0.20966	0.137968	0.103807	40.3307	36.1835	42.5956	65.1634	56.9522	48.6896	52.0026	48.2465	54.7117	37.4585	40.9366	50.7002	44.8811	38.1003	41.2134	42.7442	ENSMUST00000018506	ENSMUSG00000018362;ENSMUSG00000066878	ENSMUST00000018506;ENSMUST00000086423	ENSMUSP00000018506;ENSMUSP00000137310	P52293;Q64292
		0.677044	0.0397489	0.731451	0.631842	0.429089	3.07592	4.85155	2.25146	3.77765	4.32017	3.19919	2.26565	5.2103	4.92319	6.07185	4.45369	5.20089	5.768	4.48071	3.99368	4.62315	ENSMUST00000134342
Rxfp1	Relaxin receptor 1	0.677044	-0.470946	-1.16434	-0.595678	-0.660289	0.512263	0.495791	0.375478	0.486445	0.267399	0.278143	0.302014	0.182638	0.25352	0.185177	0.326604	0.353533	0.223808	0.317682	0.368711	0.218377	ENSMUST00000078527	ENSMUSG00000034009	ENSMUST00000078527;ENSMUST00000182491	ENSMUSP00000077611;ENSMUSP00000138578	Q6R6I7;Q80UD3;S4R2B5
Rragd		0.678614	-5.81055	-1.36885	-3.15435	-0.604615	0.477841	1.00846	0.297365	0.13352	0	0.000209106	0	0.522931	0.36387	0.0417943	5.92e-05	0.268066	0.0242004	0.407309	0.329543	0.347143	ENSMUST00000084747	ENSMUSG00000028278	ENSMUST00000029946;ENSMUST00000084747;ENSMUST00000098190	ENSMUSP00000029946;ENSMUSP00000081799;ENSMUSP00000095792	B1AWT2;B1AWT3;B1AWT4
Dut		0.680723	0.443279	0.0786348	-0.0388962	-0.0240343	37.0456	30.8371	41.974	58.9022	45.1409	44.6852	48.499	39.9823	42.0952	33.9077	32.5338	42.9351	36.0582	29.7266	34.9612	35.5488	ENSMUST00000082122	ENSMUSG00000027203	ENSMUST00000051605;ENSMUST00000082122	ENSMUSP00000057854;ENSMUSP00000080767	Q8VCG1;Q9CQ43
		0.680723	-0.184741	-0.490945	-0.560786	-0.437987	13.8724	13.9377	14.3788	10.5922	13.9906	12.2635	12.4672	11.7352	9.61281	8.9511	9.67977	6.9413	9.27794	12.6337	10.5371	9.94453	ENSMUST00000149639
Scly		0.680723	-0.280505	-3.61263	-0.281241	-0.0667581	0.752758	0.800927	0.813382	0.33746	0.346757	1.24464	1.12637	0.329969	0	0	0.926567	0.274466	0.68515	0.900486	0.752525	0.731789	ENSMUST00000147523	ENSMUSG00000026307	ENSMUST00000124832;ENSMUST00000137074;ENSMUST00000142488;ENSMUST00000145843;ENSMUST00000147523;ENSMUST00000154045	ENSMUSP00000114759;ENSMUSP00000116382;ENSMUSP00000116824;ENSMUSP00000119979;ENSMUSP00000122449;ENSMUSP00000137796	D3Z3I6;D3Z7G6;F6ZFP8;F7BB44;F7D651;M0QWF1
Bend5	BEN domain-containing protein 5	0.68092	-0.0226278	-0.479898	-0.149472	-0.124213	19.5465	16.2495	17.5567	15.09	15.5295	18.8484	19.9389	13.3108	14.7522	10.7393	15.4636	17.9775	14.8677	15.4917	16.424	15.67	ENSMUST00000030274	ENSMUSG00000028545	ENSMUST00000030274;ENSMUST00000139876	ENSMUSP00000030274;ENSMUSP00000119368	F6Q2G7;Q3TJI2;Q80V74;Q80WB6;Q8C6D4;Q9CRW0
Gucy1b3	Guanylate cyclase soluble subunit beta-1	0.682827	3.29605	4.09198	4.01254	3.22723	0	0	0.317355	0.145286	0.218533	0.180334	0.230978	0.168806	0.363813	0.657884	0.248182	0.49332	0.36853	0.234555	0.24168	0.136596	ENSMUST00000029635	ENSMUSG00000028005	ENSMUST00000029635;ENSMUST00000193597	ENSMUSP00000029635;ENSMUSP00000142119	O54865;Q80YP4
		0.682879	-0.250054	0.26895	0.111992	-0.178769	12.8335	19.4621	12.7993	13.6071	12.1861	11.8527	11.7279	19.7371	15.2592	18.5856	16.6327	14.094	15.2634	16.9294	13.3404	12.3637	ENSMUST00000126496
Nuak1	NUAK family SNF1-like kinase 1	0.682879	-0.438807	0.176651	0.189566	-0.0758574	2.05115	1.37448	1.51487	1.59557	1.17438	0.987701	1.03466	1.60132	1.75004	2.28543	1.86513	2.17547	1.61858	1.7802	1.68649	1.36461	ENSMUST00000020220	ENSMUSG00000020032	ENSMUST00000020220;ENSMUST00000129355	ENSMUSP00000020220;ENSMUSP00000122927	F6XZX4;Q641K5;Q6I6D6;Q8CGE1
Boll	Protein boule-like	0.685319	-1.3643	0.428635	0.00318408	-0.292886	2.35784	3.32107	0.908948	0.470174	1.64178	0.699949	0.501544	1.83664	2.14935	4.37173	1.97022	2.4359	1.14963	2.27191	1.58934	1.5105	ENSMUST00000161810	ENSMUSG00000025977	ENSMUST00000087585;ENSMUST00000159398;ENSMUST00000159564;ENSMUST00000161810;ENSMUST00000173983	ENSMUSP00000084868;ENSMUSP00000123814;ENSMUSP00000124962;ENSMUSP00000134054;ENSMUSP00000138084	E9QPQ9;F6TV20;G3UYE8;M0QWZ3;Q924M5;Q9D4V2
Lcorl	Ligand-dependent nuclear receptor corepressor-like protein	0.685682	0.480951	-4.97217	-4.87483	-3.40805	0.486381	0.598423	0.0941654	0.225563	0.832655	0.372416	0.431203	0.0886822	0	3.92e-08	0.353888	0	0	0	0.249477	0	ENSMUST00000087164	ENSMUSG00000015882	ENSMUST00000016026;ENSMUST00000045586;ENSMUST00000067997;ENSMUST00000087164;ENSMUST00000121573;ENSMUST00000186633;ENSMUST00000187615;ENSMUST00000189859;ENSMUST00000190036	ENSMUSP00000016026;ENSMUSP00000042677;ENSMUSP00000069861;ENSMUSP00000084408;ENSMUSP00000112416;ENSMUSP00000139466;ENSMUSP00000139996;ENSMUSP00000140503;ENSMUSP00000141174	A0A087WNR9;A0A087WQ10;A0A087WST0;B2RRS7;E9PXY2;Q3U285;Q6NZG1;Q8BNH5;Q8BRN7;Q8BRT8;Q8C9J6;Q8CJG4
Hmgcr	3-hydroxy-3-methylglutaryl coenzyme A reductase;3-hydroxy-3-methylglutaryl-coenzyme A reductase	0.685682	0.33302	0.228545	0.2026	0.38227	18.6753	18.8786	19.3949	24.0579	22.7879	23.3013	23.9668	23.3468	24.8743	19.6331	19.6904	23.3015	22.5134	21.9192	22.2665	26.705	ENSMUST00000022176	ENSMUSG00000021670	ENSMUST00000022176;ENSMUST00000168855;ENSMUST00000169196;ENSMUST00000169202;ENSMUST00000169945;ENSMUST00000169966;ENSMUST00000170287;ENSMUST00000171537	ENSMUSP00000022176;ENSMUSP00000126087;ENSMUSP00000126959;ENSMUSP00000128294;ENSMUSP00000128642;ENSMUSP00000128939;ENSMUSP00000132155;ENSMUSP00000132749	E9PVG9;E9PY17;E9Q149;E9Q5H3;F2Z470;F6X166;F7CA39;G3X8U5;Q01237;Q5U4I2
Tuba1b	Tubulin alpha-1B chain	0.686608	0.467849	0.059496	0.0831539	0.0543638	285.433	246.609	335.883	426.397	354.104	381.896	408.785	286.617	363.272	263.563	267.565	360.957	290.203	298.482	284.479	303.609	ENSMUST00000077577	ENSMUSG00000023004	ENSMUST00000077577	ENSMUSP00000076777	P05213;Q3TY23;Q3U8B1;Q3UAW8;Q4KMW2
Ubxn2b	UBX domain-containing protein 2B	0.686608	0.342081	-0.217421	0.250638	0.344367	4.51572	4.91813	5.28636	5.44445	7.12507	5.78945	6.17731	3.17884	4.84397	5.03808	5.2126	5.46486	6.2196	6.48854	5.45588	6.88182	ENSMUST00000029907	ENSMUSG00000028243	ENSMUST00000029907	ENSMUSP00000029907	Q0KL01;Q8BGY8;Q8CCQ0;Q9CZA8
Eea1	Early endosome antigen 1	0.686608	-0.162528	0.109177	0.0842211	0.223728	11.6612	11.6325	9.74723	9.97677	10.613	8.92603	9.13441	11.7952	10.7658	13.5818	10.9455	12.0363	12.2987	11.2983	12.1229	13.1618	ENSMUST00000053484	ENSMUSG00000036499	ENSMUST00000053484	ENSMUSP00000061493	Q6DIC2;Q8BL66
Gm14296		0.686608	-0.2234	0.306358	0.109377	0.129037	2.73411	2.83263	2.20504	2.64161	2.42494	1.95921	1.76716	3.30622	3.30702	3.06138	2.79708	2.98729	2.86945	2.46825	2.85377	2.70081	ENSMUST00000099007	ENSMUSG00000074527;ENSMUSG00000078894	ENSMUST00000099007;ENSMUST00000099009;ENSMUST00000108931;ENSMUST00000166464	ENSMUSP00000096605;ENSMUSP00000096607;ENSMUSP00000104559;ENSMUSP00000126545	A2ARL4;F7ACM4
Gm14296		0.686608	-0.2234	0.306358	0.109377	0.129037	2.73411	2.83263	2.20504	2.64161	2.42494	1.95921	1.76716	3.30622	3.30702	3.06138	2.79708	2.98729	2.86945	2.46825	2.85377	2.70081	ENSMUST00000099009	ENSMUSG00000074527;ENSMUSG00000078894	ENSMUST00000099007;ENSMUST00000099009;ENSMUST00000108931;ENSMUST00000166464	ENSMUSP00000096605;ENSMUSP00000096607;ENSMUSP00000104559;ENSMUSP00000126545	A2ARL4;F7ACM4
Rfx5	DNA-binding protein Rfx5	0.688004	0.687512	-2.41719	0.161969	0.326296	0.182025	0.374136	0.225213	0.549937	0.308065	0.359537	0.416254	0.140584	0.0984695	0	0.293803	0.337352	0.253119	0.23846	0.303097	0.315597	ENSMUST00000107260	ENSMUSG00000005774	ENSMUST00000029772;ENSMUST00000107253;ENSMUST00000107254;ENSMUST00000107255;ENSMUST00000107260;ENSMUST00000132393;ENSMUST00000137088;ENSMUST00000140331;ENSMUST00000142311;ENSMUST00000144132;ENSMUST00000145031;ENSMUST00000145472;ENSMUST00000147237;ENSMUST00000152869	ENSMUSP00000029772;ENSMUSP00000102874;ENSMUSP00000102875;ENSMUSP00000102876;ENSMUSP00000102881;ENSMUSP00000114908;ENSMUSP00000116675;ENSMUSP00000117963;ENSMUSP00000117999;ENSMUSP00000118014;ENSMUSP00000118099;ENSMUSP00000118586;ENSMUSP00000119704;ENSMUSP00000121157	D3YTK4;D3YVW1;D3YZK7;D3Z0D4;D3Z1N0;D6RDE5;G3X9S6;K4DI79;Q3U180;Q6DI69;Q9JL61
Ighv2-6		0.688004	0.478317	0.200181	0.21634	-0.111564	37.54	36.2252	35.9081	54.1738	63.8349	51.0961	43.7769	37.8478	37.427	48.2472	38.2021	46.2115	36.0789	41.6663	35.056	32.1502	ENSMUST00000179657	ENSMUSG00000096670	ENSMUST00000179657	ENSMUSP00000137454	A0A075B6A7
Ttpal	Alpha-tocopherol transfer protein-like	0.688004	0.467827	-1.00216	-0.555241	-0.0806589	9.96496	9.03649	13.0491	15.1024	12.751	19.339	11.5404	7.89797	2.08523	9.09428	9.80777	6.58157	5.91597	6.83204	10.6659	9.07522	ENSMUST00000109408	ENSMUSG00000017679	ENSMUST00000109405;ENSMUST00000109408;ENSMUST00000152135;ENSMUST00000156839;ENSMUST00000171696	ENSMUSP00000105032;ENSMUSP00000105035;ENSMUSP00000121527;ENSMUSP00000121669;ENSMUSP00000128922	A2A5I7;A6PW50;A6PW51;Q3U0R3;Q7TS94;Q9D3D0
Fam49a	Protein FAM49A	0.688004	-0.34006	0.0617079	0.108835	0.126157	14.3638	13.1025	13.6958	10.5171	8.88606	10.4547	13.1879	12.0477	15.2584	16.533	13.8249	16.5572	13.2922	15.6348	15.4345	14.0943	ENSMUST00000069005	ENSMUSG00000020589	ENSMUST00000069005;ENSMUST00000069066	ENSMUSP00000065613;ENSMUSP00000068125	Q8BHZ0
Cadm1	Cell adhesion molecule 1	0.688004	-0.40317	1.89818	4.15247	3.37616	0	0	0.0614841	0	0.0507974	0	0	0.130364	0.0895668	0	0.0678093	0.39692	0.100835	0.263342	0.0792449	0.109738	ENSMUST00000114548	ENSMUSG00000032076	ENSMUST00000034581;ENSMUST00000085909;ENSMUST00000114547;ENSMUST00000114548;ENSMUST00000143026;ENSMUST00000152459	ENSMUSP00000034581;ENSMUSP00000083073;ENSMUSP00000110194;ENSMUSP00000110195;ENSMUSP00000124119;ENSMUSP00000124555	E0CY16;E9PYN1;Q6F3J3;Q7TNL1;Q80VG4;Q8K3T6;Q8R4L1;Q8R5M8;Q9QYL5;Q9QYL6;Q9Z2H8
		0.688004	-0.502799	0.265029	0.0694002	-0.0901064	5.91681	6.46786	4.3583	4.11974	5.48721	3.19111	3.0577	6.16507	6.70324	7.04326	5.74716	4.51128	7.81746	5.20468	4.82848	5.39171	ENSMUST00000139546
Chaf1b	Chromatin assembly factor 1 subunit B	0.6907	0.361459	0.0319681	-0.110415	-0.227841	5.66637	5.43137	7.39234	8.97176	6.61734	7.56339	7.99239	6.43385	7.25821	5.34999	5.46898	6.2687	6.05525	4.83286	5.17339	5.10439	ENSMUST00000023666	ENSMUSG00000022945	ENSMUST00000023666;ENSMUST00000117099;ENSMUST00000120586;ENSMUST00000142316	ENSMUSP00000023666;ENSMUSP00000113420;ENSMUSP00000113684;ENSMUSP00000121034	D3YTP6;D3Z616;Q9D0N7
Ighv12-3		0.690737	0.431534	0.477013	-0.0745983	-0.178479	29.351	29.404	34.1063	33.6667	41.3713	49.73	49.842	38.7103	31.6221	60.039	27.125	32.4242	21.7108	31.6003	29.1435	25.1233	ENSMUST00000103485	ENSMUSG00000076676	ENSMUST00000103485	ENSMUSP00000100266	A0A075B5T1
Klhl28	Kelch-like protein 28	0.692296	-0.183485	0.113806	0.116616	0.263795	15.4717	18.6963	13.5634	12.9796	15.9853	12.8379	13.1419	17.1997	15.5162	19.2401	15.8596	17.3506	17.6054	17.4623	17.2049	20.257	ENSMUST00000021331	ENSMUSG00000020948	ENSMUST00000021331	ENSMUSP00000021331	Q9CR40;Q9CYV0
Fry	Protein furry homolog	0.694533	-0.0219231	0.270007	0.00479439	0.35211	8.8362	9.45972	10.9338	9.33506	7.69611	10.891	9.94739	12.6572	10.514	12.5281	9.91518	9.73755	10.3771	8.97166	11.0496	13.4871	ENSMUST00000087204	ENSMUSG00000056602	ENSMUST00000087204	ENSMUSP00000084454	E9Q8I9;Q4VA57;Q5DTL4;Q8BIW6;Q8BUA0;Q8CG91
Gm10662		0.694533	-0.364414	0.203782	0.0684265	0.0951893	8.52813	12.532	7.80578	7.9153	8.27766	6.08675	6.75435	11.2572	9.29276	12.5678	10.337	9.82687	11.0134	8.37787	9.66919	10.1655	ENSMUST00000186212	ENSMUSG00000095683;ENSMUSG00000095976	ENSMUST00000168053;ENSMUST00000179493;ENSMUST00000186212;ENSMUST00000186928	ENSMUSP00000129981;ENSMUSP00000137391;ENSMUSP00000140018;ENSMUSP00000140803	Q3UT86
Gm10662		0.694533	-0.364414	0.203782	0.0684265	0.0951893	8.52813	12.532	7.80578	7.9153	8.27766	6.08675	6.75435	11.2572	9.29276	12.5678	10.337	9.82687	11.0134	8.37787	9.66919	10.1655	ENSMUST00000186928	ENSMUSG00000095683;ENSMUSG00000095976	ENSMUST00000168053;ENSMUST00000179493;ENSMUST00000186212;ENSMUST00000186928	ENSMUSP00000129981;ENSMUSP00000137391;ENSMUSP00000140018;ENSMUSP00000140803	Q3UT86
Cd34	Hematopoietic progenitor cell antigen CD34	0.695535	-1.95197	2.49203	2.3852	-0.336397	0	0.0810322	0.255565	0	0	0.10797	0	0.281574	0.282567	0.3396	0.289521	0.256923	0.266882	0.285762	0.255644	6.89e-09	ENSMUST00000016638	ENSMUSG00000016494	ENSMUST00000016638;ENSMUST00000110815;ENSMUST00000194036	ENSMUSP00000016638;ENSMUSP00000106439;ENSMUSP00000141884	A0A0A6YX84;Q62550;Q62551;Q64314
Ighv1-63		0.695736	0.338294	-0.0290734	0.0479787	0.70651	28.2747	22.0902	21.8956	26.3827	37.0327	31.9306	30.7755	20.9902	31.136	18.1421	20.4459	21.0648	29.317	24.11	34.4906	43.591	ENSMUST00000103534	ENSMUSG00000096672	ENSMUST00000103534	ENSMUSP00000100315	A0A075B5X2
Rfc4	Replication factor C subunit 4	0.696337	0.424413	-0.0165689	9.60124e-05	0.00477439	12.7451	12.2086	14.9805	18.701	17.8349	16.3237	17.6875	12.2664	14.8405	12.5812	11.7115	17.0262	12.3445	12.1405	12.6859	13.5743	ENSMUST00000023598	ENSMUSG00000022881	ENSMUST00000023598;ENSMUST00000115337;ENSMUST00000115338;ENSMUST00000133847	ENSMUSP00000023598;ENSMUSP00000110994;ENSMUSP00000110995;ENSMUSP00000115479	D3Z7I8;D6RGM1;Q3UI84;Q99J62
Slc38a9	Sodium-coupled neutral amino acid transporter 9	0.696337	-0.294503	0.0324265	-0.0782922	0.0321269	12.1831	12.949	9.60871	10.5643	9.29468	8.62595	8.47774	12.725	10.9321	12.1218	12.1161	10.2354	11.3934	9.91236	11.8508	11.3074	ENSMUST00000052514	ENSMUSG00000047789	ENSMUST00000052514	ENSMUSP00000052172	Q80W70;Q8BGD6;Q8C5C3
Igf1	Insulin-like growth factor I	0.696393	-4.23757	-2.51181	0.268544	0.557656	0.552941	1.14414	1.36361	6.74e-08	0.0112072	0	0	0	2.07805	0	0.526151	1.28733	1.85824	1.26616	1.88519	1.06221	ENSMUST00000126490	ENSMUSG00000020053	ENSMUST00000062862;ENSMUST00000095360;ENSMUST00000105300;ENSMUST00000121161;ENSMUST00000121952;ENSMUST00000122100;ENSMUST00000122386;ENSMUST00000126490	ENSMUSP00000056668;ENSMUSP00000093005;ENSMUSP00000100937;ENSMUSP00000112878;ENSMUSP00000113177;ENSMUSP00000113905;ENSMUSP00000114120;ENSMUSP00000122188	D3Z7M4;E9PU89;E9Q138;P05017;P05018;Q4VJB9;Q6LDP4;Q8C4U6;Q8CAR0
		0.696585	-0.132042	0.394833	0.266364	0.0206824	31.2334	32.3418	28.1836	27.1513	29.4365	25.7357	30.1631	33.9147	36.7689	50.2528	37.6752	37.0665	37.1573	31.4684	31.901	29.4301	ENSMUST00000155377
Zbtb41	Zinc finger and BTB domain-containing protein 41	0.697191	-0.146471	0.143943	0.101304	0.296071	7.36419	7.38081	5.67142	5.65616	7.29822	5.51907	5.68329	7.42891	7.59019	7.66773	7.05296	7.46594	7.5067	6.97036	7.77451	8.5948	ENSMUST00000039867	ENSMUSG00000033964	ENSMUST00000039867	ENSMUSP00000045570	A2A706;Q811F1;Q8BI96;Q8BV67;Q8BYV8
		0.698421	1.81471	-0.216086	-0.98453	1.68794	0.414147	0.426904	0.29538	3.07625	0.737057	2.33993	0.740431	0.210917	0.270031	0.534448	0.352016	0.292452	0	0.325488	0.971249	1.67127	ENSMUST00000192876
		0.698421	0.57451	-0.0626996	-0.0388186	-0.00295145	0.69728	1.01526	0.765266	1.54615	1.20797	0.970888	1.13223	1.06587	0.665777	0.693067	0.916837	0.598916	0.825961	0.867383	0.793591	0.810391	ENSMUST00000173914
Rps9	40S ribosomal protein S9	0.698421	0.434714	-0.344767	-0.0714861	0.189706	46.8652	27.9726	38.2569	48.7493	43.2504	53.7401	53.4591	26.2137	41.345	22.5728	30.5747	39.7981	33.132	35.4401	43.5975	39.5385	ENSMUST00000146927	ENSMUSG00000006333	ENSMUST00000006496;ENSMUST00000108623;ENSMUST00000108624;ENSMUST00000108625;ENSMUST00000126562;ENSMUST00000139818;ENSMUST00000146927	ENSMUSP00000006496;ENSMUSP00000104263;ENSMUSP00000104264;ENSMUSP00000104265;ENSMUSP00000114894;ENSMUSP00000116623;ENSMUSP00000120736	D3YUV6;D3YWH9;D3Z673;F7CJS8;Q3UBF1;Q6ZWN5;Q8K2D1;Q9CXW7
Mpo	Myeloperoxidase;Myeloperoxidase heavy chain;Myeloperoxidase light chain	0.698421	0.392441	-0.576385	-1.01326	-0.708891	4.96176	2.6703	4.04081	4.94148	8.52366	3.78171	3.55376	1.93571	3.8727	2.21406	1.80048	1.17721	1.61903	3.46515	3.1727	1.62461	ENSMUST00000121303	ENSMUSG00000009350	ENSMUST00000020779;ENSMUST00000107930;ENSMUST00000121303;ENSMUST00000143021;ENSMUST00000146650	ENSMUSP00000020779;ENSMUSP00000103563;ENSMUSP00000112837;ENSMUSP00000123371;ENSMUSP00000128484	A0A0A0MQL9;F7DC05;F8WGZ9;P11247;Q5NCP1
		0.699128	3.68301	3.5178	3.21058	2.43215	0.180643	0	0	0.477161	0.97288	0.367294	0.845404	0.38974	0.267464	1.55561	0.200405	0.475417	0.694114	0.524175	0.300325	0.196541	ENSMUST00000147367
Wfikkn1	WAP, Kazal, immunoglobulin, Kunitz and NTR domain-containing protein 1	0.699128	-0.119868	-0.60951	-0.992793	-0.754548	0.878512	0.838799	1.12946	0.515521	0.913906	1.31285	0.854849	0.653089	0.56328	0.645381	0.575393	0.45539	0.324914	0.55423	0.674687	0.442022	ENSMUST00000095487	ENSMUSG00000071192	ENSMUST00000095487;ENSMUST00000176696	ENSMUSP00000093141;ENSMUSP00000135083	H3BJQ6;Q8R0S6
Ffar2	Free fatty acid receptor 2	0.699188	0.722881	-0.421229	0.426337	0.300244	3.92549	3.38217	4.08364	4.77777	5.17859	7.2046	8.08842	3.06454	4.61694	1.63963	3.95145	6.06924	4.73343	5.82076	5.37569	3.93007	ENSMUST00000053156	ENSMUSG00000051314	ENSMUST00000053156;ENSMUST00000163504;ENSMUST00000168528;ENSMUST00000186059;ENSMUST00000186339;ENSMUST00000186534	ENSMUSP00000052600;ENSMUSP00000127758;ENSMUSP00000129398;ENSMUSP00000140215;ENSMUSP00000140484;ENSMUSP00000140493	A0A087WQJ1;A0A087WR60;A0A087WR67;Q8VCK6
Gbp9		0.699188	0.0706945	-0.640417	-0.130888	0.315756	16.4076	21.6752	20.8612	24.0007	15.5116	22.1022	20.1478	16.8069	8.29262	14.4989	18.0077	14.2857	23.5166	16.4441	22.8433	25.0745	ENSMUST00000100961	ENSMUSG00000029298	ENSMUST00000031238;ENSMUST00000100961	ENSMUSP00000031238;ENSMUSP00000098521	Q8BTS3
BC005561		0.699188	-0.191552	0.200513	0.229089	0.249637	6.55285	6.48175	4.17113	4.89471	5.71514	4.3389	4.50903	6.58034	6.72334	6.30592	6.37587	6.5057	6.81905	6.61556	6.40566	6.76306	ENSMUST00000096452	ENSMUSG00000079065	ENSMUST00000096452	ENSMUSP00000130629	E9Q5E2
Tmem37	Voltage-dependent calcium channel gamma-like subunit	0.699188	-1.05036	-0.498202	0.174584	-0.536579	1.80367	1.80464	1.31171	0.797846	1.42823	0.616882	0.491597	0.804057	1.15454	1.64318	1.73625	1.98361	1.4913	2.12991	1.70024	0.70864	ENSMUST00000056089	ENSMUSG00000050777	ENSMUST00000056089	ENSMUSP00000050862	Q543K0;Q9JJV3
Gbp2b;Gbp5	Guanylate-binding protein 5	0.702014	0.161411	-0.202667	-0.00896323	0.0403299	34.0322	31.6568	34.4232	35.1879	34.6752	37.5155	39.7504	28.2026	29.4061	30.3187	32.0764	35.255	32.5517	32.4494	33.1789	34.4442	ENSMUST00000090127	ENSMUSG00000040264	ENSMUST00000029936;ENSMUST00000090127	ENSMUSP00000029936;ENSMUSP00000087587	A4UUI2;E9QJR4;Q8CFA4;Q8CFB4
		0.702014	0.0163484	0.033916	-0.656452	-0.591716	2.65625	3.44109	1.81359	2.26913	2.4674	2.32214	3.19349	3.05152	2.61815	2.30526	2.10138	1.13682	1.46378	1.93553	2.03025	1.36749	ENSMUST00000133189
[truncated: 45,677 more rows]
