# Supplementary material for: Mitf regulates gene expression networks implicated in B cell homeostasis, germinal center responses, and tolerance
Source: Front Immunol. 2024 Feb 20;15:1339325. doi: 10.3389/fimmu.2024.1339325 (PMC10912573; doi:10.3389/fimmu.2024.1339325)
Supplement: Supplementary Table 3 — 9303 transcripts identified in Kassambara et al., 2015 (13) aligned with both, quantification results from Kassambara et al., 2015 (13) and the present study. While unmanipulated Log2 GC robust multi-array average quantification data are presented in and Supplementary Figure 8, Supplementary Table 3 includes normalized data from Supplementary Tables presented in Kassambara et al., 2015 (13). (See separately included data file). [file Table_3.xlsx]

## Sheet: Kassambra 9303 v Current
VGA_WTLog2FC	B_WTLog2FC	BT_WTLog2FC	Het_WTLog2FC	WT16_TPM	WT20_TPM	WT21_TPM	Alb35_TPM	VGA10_TPM	VGA13_TPM	VGA99_TPM	TDNB12_TPM	TDNB18_TPM	TDNB53_TPM	TDNBT49_TPM	TDNBT17_TPM	TDNBT19_TPM	TDNBT35_TPM	HET100_TPM	3HET117_TPM	NBCs	CBs	CCs	MBCs	prePBs	PBs	EPCs	BMPCs	Score_Kassam	lrt qval	VGA_WT qval	B_WTqVal	BT_WTqval	Het_WTqVal	Name_Kassambra	Probesets_Kassambra	Protein name_H	ENSG_M	ENST_M	ENSP_M	Uniprot_M	Gene name_M	Protein name_M	Transcript_id_sleuth
-1.4475	-0.011423	-0.0393335	-0.0536438	25.0975	25.6804	25.6773	8.47706	9.1256	9.63461	9.68656	25.3764	24.3956	26.7619	23.0191	25.7049	27.7482	22.5326	24.4068	24.0187	-1.6	-1.6	-1.6	-1.56	-1.52	-1.22	-1.21	9.65	0.16	7.7e-07	5.99e-26	0.99998	0.999992	1	IL5RA	211517_s_at	Interleukin-5 receptor subunit alpha	ENSMUSG00000005364	ENSMUST00000167925	ENSMUSP00000129781	P21183	Il5ra	Interleukin-5 receptor subunit alpha	ENSMUST00000167925
-7.47067	-0.0445936	0.184032	-0.95485	1.22832	0.832625	0.676783	0	0	0.0138146	0	0.805515	0.970128	0.837295	0.960497	1.04209	0.838648	1.21212	0.754085	0.265929	-0.71	1.69	0.16	-0.7	-0.63	-0.71	-0.71	1.99	0.06	1.29e-06	4.46e-35	0.99998	0.999992	1	MITF	226066_at	Microphthalmia-associated transcription factor	ENSMUSG00000035158	ENSMUST00000043628;ENSMUST00000043637;ENSMUST00000101123;ENSMUST00000113339;ENSMUST00000139462	ENSMUSP00000044459;ENSMUSP00000044938;ENSMUSP00000098683;ENSMUSP00000108965;ENSMUSP00000123433	D6RCW2;E9PZ28;E9QL92;O08885;O88203;Q08843;Q08874;Q3U2D2;Q60781;Q60782;Q9JIJ0;Q9JIJ1;Q9JIJ2;Q9JIJ3;Q9JIJ4;Q9JIJ5;Q9JIJ6;Q9JKX9	Mitf	Microphthalmia-associated transcription factor	ENSMUST00000043637
4.03206	0.00477276	0.518971	2.35557	0.859343	0.590636	0.9806	12.6827	10.6623	13.6203	14.8477	0.566609	1.05901	0.86504	0.980719	1.11522	0.810196	1.87277	3.03693	5.32783	1.57	-1.75	-1.34	1.01	-0.96	-1.03	3.1	-1.22	0.1	4.5e-06	2.32e-30	0.99998	0.999992	9.67e-05	IFI44	214453_s_at	Interferon-induced protein 44	ENSMUSG00000028037	ENSMUST00000029671	ENSMUSP00000029671	Q8BV66;Q9ER37	Ifi44	Interferon-induced protein 44	ENSMUST00000029671
1.86237	0.0495465	0.0857329	1.13572	13.6389	12.2064	14.8963	49.7276	34.7103	55.9722	57.7563	12.82	16.0878	13.6756	11.8071	15.6737	14.6837	15.3477	24.3701	35.3218	-0.91	-1.06	-0.8	-0.86	-1.06	-0.21	5.08	-0.55	0.12	6.94e-05	6.02e-17	0.99998	0.999992	0.00841873	USP18	219211_at	Ubl carboxyl-terminal hydrolase 18	ENSMUSG00000030107	ENSMUST00000032198	ENSMUSP00000032198	Q3U7P3;Q9WTV6	Usp18	Ubl carboxyl-terminal hydrolase 18	ENSMUST00000032198
1.71395	1.18111	-0.0450514	0.348344	1.56895	0.983198	0.843262	3.68982	3.60094	3.56839	3.28808	3.09473	2.59173	1.97157	0.957806	1.20608	0.960465	1.12228	1.32112	1.42297	2.21	-1.45	-1.45	3.02	1.72	-1.43	-1.97	-1.24	0.11	0.000155899	6.68e-14	0.000144371	0.999992	1	NT5E	203939_at	5'-nucleotidase	ENSMUSG00000032420	ENSMUST00000034992	ENSMUSP00000034992	Q3U3S1;Q61503	Nt5e	5'-nucleotidase	ENSMUST00000034992
2.88713	1.7706	0.0525611	-0.140429	3.036	1.5724	1.67179	20.8615	11.5331	14.009	13.4841	12.0844	6.65672	4.09576	2.39886	2.34697	1.78805	1.81434	2.0261	1.57602	-1.05	3.04	2.92	-1.14	-1.31	0.36	0.23	-1.86	0.1	0.000205276	5.14e-13	0.0042927	0.999992	1	S1PR2	227684_at	Sphingosine 1-phosphate receptor 2	ENSMUSG00000043895	ENSMUST00000054197	ENSMUSP00000053394	P52592;Q8C3Q7;Q9R236	S1pr2	Sphingosine 1-phosphate receptor 2	ENSMUST00000054197
2.55168	0.616429	0.730631	1.83048	2.75596	2.87181	3.6546	13.7782	9.59749	13.2298	12.0768	3.01189	3.15249	3.41327	2.98126	2.4135	3.39514	4.44332	5.60393	8.6884	-6.51	0.16	1.09	-8.25	3.39	3.82	7.72	-1.17	0.23	0.000222629	1.4e-11	0.99998	0.999992	0.285889	OAS2	204972_at	2'-5'-oligoadenylate synthase 2	ENSMUSG00000032690	ENSMUST00000053909;ENSMUST00000081491;ENSMUST00000146101	ENSMUSP00000060082;ENSMUSP00000080209;ENSMUSP00000122053	E9Q9A9;F7CFL3;Q8K4E5;Q8VI92	Oas2	2'-5'-oligoadenylate synthase 2	ENSMUST00000053909;ENSMUST00000081491;ENSMUST00000146101
0.683929	-0.0340046	-0.0358204	0.482747	32.3426	35.0605	37.7328	56.7212	52.0949	58.534	53.7651	36.0509	31.7186	36.2641	34.1276	35.6474	35.556	31.3183	42.0641	55.1563	5.12	1.2	0.13	3.61	0.12	-4.48	1.18	-6.62	0.18	0.000296195	1.02e-08	0.99998	0.999992	0.0877993	ITPR1	216944_s_at	Inositol 1,4,5-trisphosphate receptor type 1	ENSMUSG00000030102	ENSMUST00000032192	ENSMUSP00000032192	P11881;P20943;Q99LG5	Itpr1	Inositol 1,4,5-trisphosphate receptor type 1	ENSMUST00000032192
2.56256	1.78936	0.593566	0.382891	0.128694	0.147207	0.0592656	0.68574	0.624988	0.646971	0.526339	0.412537	0.373021	0.332622	0.158504	0.22736	0.118029	0.147873	0.184487	0.0981238	-2.66	2.16	1.86	-0.95	1.78	0.86	-0.27	-1.98	0.09	0.000839343	4.32e-11	0.00138255	0.999992	1	BMPR1A	204832_s_at	Bone morphogenetic protein receptor type-1A	ENSMUSG00000021796	ENSMUST00000049005;ENSMUST00000165280;ENSMUST00000171343;ENSMUST00000171551	ENSMUSP00000035900;ENSMUSP00000126852;ENSMUSP00000129927;ENSMUSP00000131984	E9PW65;E9Q2G5;P36895;Q60607	Bmpr1a	Bone morphogenetic protein receptor type-1A;Receptor protein serine/threonine kinase	ENSMUST00000049005
1.27313	0.237301	-0.112657	0.787968	4.73179	3.00756	3.5185	7.49373	9.80457	8.96355	8.99175	5.63527	3.88391	3.88313	3.32897	3.18358	4.17174	3.0332	5.73319	6.87034	-1.65	1.21	0.32	-0.84	2.26	1.29	0.66	-2.96	0.09	0.000839343	5.36e-09	0.99998	0.999992	0.249184	CEP85	227818_at	Centrosomal protein of 85 kDa	ENSMUSG00000037443	ENSMUST00000040271;ENSMUST00000121566;ENSMUST00000137388	ENSMUSP00000039889;ENSMUSP00000113351;ENSMUSP00000125599	A2A9K3;Q8BMK0;Q8BUF1;Q8C1L6;Q8K0E6	Cep85	Centrosomal protein of 85 kDa	ENSMUST00000040271
0.845018	0.23448	-0.00957313	0.268438	6.02057	5.52023	6.72208	12.6221	9.76	10.4578	10.2867	8.28135	7.37399	6.17178	6.265	5.99811	5.92751	5.88702	6.98326	7.43362	-5.58	4.23	1.7	-5.28	4.44	3.41	1.27	-3	0.21	0.000944649	5.93e-08	0.99998	0.999992	1	HMMR	207165_at	Hyaluronan mediated motility receptor	ENSMUSG00000020330	ENSMUST00000020579	ENSMUSP00000020579	Q00547;Q5NC88	Hmmr	Hyaluronan mediated motility receptor	ENSMUST00000020579
1.26491	0.713518	-0.0783318	0.0304419	2.36751	2.14759	1.88174	6.7753	5.11509	3.94527	4.69022	4.86009	3.28062	2.74179	1.98008	2.19755	2.02047	1.83892	2.2107	2.06678	-2.5	3.74	2.56	-2.5	4.21	0	-1.81	-2.44	0.14	0.00133697	6.84e-08	0.312045	0.999992	1	ESCO2	235178_x_at	N-acetyltransferase ESCO2	ENSMUSG00000022034	ENSMUST00000022613	ENSMUSP00000022613	Q3UMT6;Q6IQX5;Q8BNG9;Q8BQF8;Q8CIB9;Q9CRI8	Esco2	N-acetyltransferase ESCO2	ENSMUST00000022613
0.925192	0.235618	0.0552539	-0.0429346	8.75488	7.48638	10.0864	20.58	15.0763	14.1928	16.1686	11.4859	10.4715	9.21062	8.73082	9.63312	8.61917	9.07322	8.23819	8.43891	-2.98	4.98	3.85	-2.98	4.73	0.11	-2.95	-2.98	0.18	0.00166887	8.24e-08	0.99998	0.999992	1	ASF1B	218115_at	Histone chaperone ASF1B	ENSMUSG00000005470	ENSMUST00000005607	ENSMUSP00000005607	Q8BP41;Q9CTX3;Q9DAP7	Asf1b	Histone chaperone ASF1B	ENSMUST00000005607
1.02815	0.442986	-0.048426	0.160398	2.03921	1.60231	1.92588	4.74915	3.8833	3.42435	2.99906	2.92346	2.57664	2.17728	1.95508	1.68965	1.84489	1.6549	2.03973	2.02888	-3.88	2.59	0.49	-1.88	2.97	2.06	0.02	-1.76	0.14	0.00167516	4.73e-07	0.99998	0.999992	1	PRR11	228273_at	Proline-rich protein 11	ENSMUSG00000020493	ENSMUST00000051395	ENSMUSP00000060803	B2KGQ3;Q3V3H1;Q8BHE0	Prr11	Proline-rich protein 11	ENSMUST00000051395
1.33579	0.554793	-0.357217	0.0586941	3.35326	3.10594	3.69684	12.0747	6.78017	8.34059	7.28886	6.12142	6.08898	3.39048	3.03081	2.8774	2.51634	2.17709	3.21708	3.7364	-2.67	3.26	1.69	-2.47	2.79	1.83	-0.84	-2.59	0.14	0.00198475	6.09e-06	0.99998	0.999992	1	NEK2	204641_at	Serine/threonine-protein kinase Nek2	ENSMUSG00000026622	ENSMUST00000027931	ENSMUSP00000027931	O35942;O35959;Q3TPD7	Nek2	Serine/threonine-protein kinase Nek2	ENSMUST00000027931
1.98487	0.963084	-0.00943397	0.417388	0.30103	0.36126	0.400977	1.9284	1.07463	1.32083	1.34815	0.97226	0.821278	0.426667	0.35607	0.479935	0.242909	0.356516	0.464952	0.465128	1.2	1.93	0.54	1.77	-1.22	-1.25	-1.29	-1.17	0.08	0.00202708	2.46e-08	0.765412	0.999992	1	GPM6A	209470_s_at	Neuronal membrane glycoprotein M6-a	ENSMUSG00000031517	ENSMUST00000033915	ENSMUSP00000033915	P35802	Gpm6a	Neuronal membrane glycoprotein M6-a	ENSMUST00000033915
1.24175	0.560376	-0.0119495	0.221481	15.8537	13.5117	16.6202	49.0928	34.0903	30.7714	30.9069	29.149	23.838	17.0518	15.9502	16.382	15.3707	13.0433	17.0591	18.0498	-2.05	3.22	1.97	-2.67	2.65	1.6	-0.63	-3.06	0.14	0.00224213	4.29e-08	0.99998	0.999992	1	TOP2A	201291_s_at	DNA topoisomerase 2-alpha	ENSMUSG00000020914	ENSMUST00000068031	ENSMUSP00000068896	E9PX08;Q01320	Top2a	DNA topoisomerase 2-alpha	ENSMUST00000068031
1.12014	0.736843	-0.209662	-0.143482	4.69221	3.56885	3.64188	9.40136	10.1853	7.26574	7.21507	7.69874	7.80687	4.87916	3.07754	3.90211	3.23191	3.44549	4.20041	2.93626	2.41	-8.62	-2.87	1.39	0.85	2.18	1.86	0.49	0.16	0.00231028	2.82e-05	0.429838	0.999992	1	FAM46C	220306_at	Protein FAM46C	ENSMUSG00000044468	ENSMUST00000061455	ENSMUSP00000056872	Q0P629;Q5SSF7;Q80XL2;Q9CUN7	Fam46c	Protein FAM46C	ENSMUST00000061455
1.19043	0.487755	-0.188193	0.0375416	4.8506	3.47638	5.1825	14.0819	8.85077	8.69433	9.20911	7.67734	6.63879	4.87496	4.40331	3.90856	3.86701	3.40197	4.61889	4.36646	-2.61	4.94	0.47	-2.57	4.18	-0.56	-0.2	-2.56	0.14	0.00266982	2.63e-06	0.99998	0.999992	1	PLK1	202240_at	Serine/threonine-protein kinase PLK1	ENSMUSG00000030867	ENSMUST00000033154	ENSMUSP00000033154	Q07832	Plk1	Serine/threonine-protein kinase PLK1	ENSMUST00000033154
1.52959	0.73	0.0420278	0.208711	13.0847	8.86321	11.4939	40.6093	29.2295	26.894	30.2234	24.6656	21.4665	11.8357	12.2239	12.6447	10.3475	10.1472	12.2947	12.7922	-4.28	3.19	2.64	-2.29	3.22	1.51	-1.16	-1.67	0.16	0.0030233	8.81e-08	0.990991	0.999992	1	KIAA0101	202503_s_at	PCNA-associated factor	ENSMUSG00000040204	ENSMUST00000045802	ENSMUSP00000038877	Q4VAG2;Q9CQX4;Q9CZ17;Q9D0A5	Paf	PCNA-associated factor	ENSMUST00000045802
1.22882	0.476611	-0.025004	0.212043	2.77088	2.02344	2.46223	6.94826	5.5441	4.55231	5.42871	4.10366	3.93141	2.3788	2.26836	2.53843	2.47236	2.13528	2.74959	2.73246	-5.38	3.35	2.57	-2.63	3.62	3.21	0.93	-4.49	0.19	0.00323991	1.86e-07	0.99998	0.999992	1	SHCBP1	219493_at	SHC SH2 domain-binding protein 1	ENSMUSG00000022322	ENSMUST00000022945	ENSMUSP00000022945	Q3UED9;Q3UMD9;Q9Z179	Shcbp1	SHC SH2 domain-binding protein 1	ENSMUST00000022945
1.09712	0.378638	-0.219454	0.00998802	3.18339	2.4601	3.12112	8.19307	5.77275	5.21324	5.68576	5.17396	3.83895	2.79909	2.86626	2.43104	2.5436	2.15523	2.92418	2.83797	-1.97	4.93	-1.12	-2.04	5.68	-0.74	-2.05	-1.93	0.15	0.00386961	1.65e-05	0.99998	0.999992	1	CKAP2L	229610_at	Cytoskeleton-associated protein 2-like	ENSMUSG00000048327	ENSMUST00000052708	ENSMUSP00000056145	Q3U5A3;Q7TS74;Q8K264;U6C6D6	Ckap2l	Cytoskeleton-associated protein 2-like	ENSMUST00000052708
0.915634	0.277996	-0.16891	-0.0733373	6.8266	5.66398	7.23754	16.3376	10.7972	11.3763	10.8522	9.62582	8.31139	6.45719	6.34515	5.62656	6.44082	4.94546	6.49792	5.77846	-4.44	3.7	2.12	-2.94	4.24	2.36	0.57	-4.47	0.18	0.00422599	2.68e-05	0.99998	0.999992	1	BUB1B	203755_at	Mitotic checkpoint serine/threonine-protein kinase BUB1 beta	ENSMUSG00000040084	ENSMUST00000038341	ENSMUSP00000037126	A2ARS1;Q9Z1S0	Bub1b	Mitotic checkpoint serine/threonine-protein kinase BUB1 beta	ENSMUST00000038341
1.61407	-0.189239	0.142509	1.14853	23.9287	26.5232	38.5769	98.4691	55.0711	101.65	107.609	23.6568	25.9554	27.5886	22.0871	37.7076	37.0208	33.5165	49.4501	81.5136	-1.28	-0.82	-0.9	-0.86	-1	-0.8	5.16	0.16	0.13	0.00452866	1.74e-05	0.99998	0.999992	0.562273	IFIT3	229450_at	Interferon-induced protein with tetratricopeptide repeats 3	ENSMUSG00000074896	ENSMUST00000102825	ENSMUSP00000099889	Q64345;Q99L62	Ifit3	Interferon-induced protein with tetratricopeptide repeats 3	ENSMUST00000102825
1.07028	0.506149	0.165784	0.244473	2.13135	2.04738	2.61548	5.5803	4.21157	4.19266	4.75723	3.57827	3.62	2.62241	2.49902	3.14363	2.4551	2.10289	2.62631	2.6325	-2.67	2.89	2.3	-2.5	2.6	-0.38	-0.35	-0.85	0.12	0.00453161	3.47e-08	0.939766	0.999992	1	DHFR	202533_s_at	Dihydrofolate reductase	ENSMUSG00000021707	ENSMUST00000022218	ENSMUSP00000022218	P00375;P70693;Q61485;Q61487;Q61579	Dhfr	Dihydrofolate reductase	ENSMUST00000022218
1.04588	0.529124	-0.0887397	-0.0329808	2.84361	2.39382	3.02158	7.0817	5.76387	4.49388	5.34204	4.188	4.45834	3.4059	2.48916	3.05895	2.94435	1.92117	2.50116	2.7877	-3.21	3.93	2.61	-3.19	4.1	2.11	-1.96	-3.09	0.18	0.00471715	1.45e-05	0.99998	0.999992	1	PBK	219148_at	Lymphokine-activated killer T-cell-originated protein kinase	ENSMUSG00000022033	ENSMUST00000022612;ENSMUST00000139644	ENSMUSP00000022612;ENSMUSP00000114484	D3YVF2;Q922V2;Q9D184;Q9JJ78	Pbk	Lymphokine-activated killer T-cell-originated protein kinase	ENSMUST00000022612
1.31807	-0.14004	0.0861476	1.08916	18.3241	16.1656	21.4597	45.3092	33.4828	51.8304	55.1682	14.5392	22.2582	15.0221	14.6279	22.656	19.9789	22.0421	31.1641	48.5024	-2.66	-1.51	-0.45	-2.43	-0.84	1.14	7.97	-1.62	0.16	0.00483755	5.08e-05	0.99998	0.999992	0.21551	RTP4	219684_at	Receptor-transporting protein 4	ENSMUSG00000033355	ENSMUST00000038423	ENSMUSP00000041091	Q9D3D6;Q9ER80	Rtp4	Receptor-transporting protein 4	ENSMUST00000038423
0.742093	0.179823	-0.236844	-0.144156	2.17502	2.27844	2.79284	5.07387	3.3523	3.81671	3.78791	3.26367	2.62294	2.42802	2.11151	2.0671	1.88315	2.06881	2.3886	1.9195	-3.04	3.08	1.18	-3.02	2.95	2.06	-0.71	-1.65	0.13	0.00635673	0.00290956	0.99998	0.999992	1	GTSE1	204318_s_at	G2 and S phase-expressed protein 1	ENSMUSG00000022385	ENSMUST00000170629	ENSMUSP00000128759	O89015;Q8R080;Q9CSG9	Gtse1	G2 and S phase-expressed protein 1	ENSMUST00000170629
1.08823	0.301781	-0.319488	-0.107432	1.6687	1.32828	1.74704	5.15084	2.63495	2.95726	2.90204	2.53394	1.94661	1.52868	1.50905	1.03778	1.24926	1.27694	1.47312	1.40065	-3.33	3.45	1.16	-2.29	3.63	1.93	-1.12	-2.51	0.15	0.00710768	0.00038289	0.99998	0.999992	1	ESPL1	38158_at	Separin	ENSMUSG00000058290	ENSMUST00000064924	ENSMUSP00000064465	A6H6E3;P60330	Espl1	Separin	ENSMUST00000064924
1.01786	0.175802	-0.568644	-0.192192	1.00931	0.963622	1.02613	2.53102	1.67643	2.0274	1.86856	1.59273	1.33891	0.695625	0.726583	0.523806	0.806806	0.651468	0.931683	0.796474	-1.73	2.13	-0.6	-1.71	2.21	1.04	-1.47	0.43	0.08	0.00739665	0.00597329	0.99998	0.999992	1	TROAP	204649_at	Tastin	ENSMUSG00000032783	ENSMUST00000039665	ENSMUSP00000035389	B7ZNG4;Q497S4;Q8BWP3	Troap	Tastin	ENSMUST00000039665
1.18431	0.518233	-0.0351961	0.151677	5.33832	4.34077	5.48572	14.7304	11.1452	9.93562	9.79906	9.93275	7.87861	4.95196	5.27819	5.02769	5.24646	4.14469	5.67847	5.33792	-5.16	4.73	2.91	-4.9	5.06	3.27	-0.07	-4.32	0.22	0.00767102	9.06e-06	0.99998	0.999992	1	KIF11	204444_at	Kinesin-like protein KIF11	ENSMUSG00000012443	ENSMUST00000012587	ENSMUSP00000012587	Q6P9P6;Q9Z1J0	Kif11	Kinesin-like protein KIF11	ENSMUST00000012587
0.503503	0.0400965	0.0393262	0.44269	23.2738	24.6724	23.406	34.9794	29.2621	34.7956	33.9627	23.5511	24.6547	26.0765	23.0851	24.3181	24.4263	25.8434	28.1825	35.9998	0.08	-1.29	-2.51	0.15	0.12	0.77	3.76	-1.82	0.09	0.00767102	0.000314907	0.99998	0.999992	0.249341	EIF2AK2	213294_at	Interferon-induced, double-stranded RNA-activated protein kinase	ENSMUSG00000024079	ENSMUST00000024884	ENSMUSP00000024884	Q03963;Q61742;Q62026	Eif2ak2	Interferon-induced, double-stranded RNA-activated protein kinase	ENSMUST00000024884
0.856568	0.291603	-0.299597	-0.115262	13.2305	11.3723	13.551	30.9392	18.7977	22.1349	21.0002	17.7461	17.9908	11.818	11.1607	10.336	10.4024	8.94582	12.4533	10.7128	-3.42	3.93	2.12	-3.06	3.2	1.77	-1.58	-1.75	0.15	0.0078581	0.00115752	0.99998	0.999992	1	UBE2C	202954_at	Ubiquitin-conjugating enzyme E2 C	ENSMUSG00000001403	ENSMUST00000001439;ENSMUST00000088248	ENSMUSP00000001439;ENSMUSP00000085581	A2A4Z1;Q3TUJ0;Q9D1C1	Ube2c	Ubiquitin-conjugating enzyme E2 C	ENSMUST00000088248
0.66167	0.234113	-0.337159	-0.264173	5.87791	4.64318	6.03207	11.9269	7.16451	7.7132	8.22712	7.17967	6.4755	5.88219	4.90276	4.06772	3.90616	4.40286	4.62042	4.38092	-3.35	4.53	0.81	-3.04	5.27	0.62	-0.76	-3.02	0.15	0.00799432	0.0158904	0.99998	0.999992	1	SPC24	235572_at	Kinetochore protein Spc24	ENSMUSG00000074476	ENSMUST00000098942	ENSMUSP00000096541	Q3TIF5;Q8CD13;Q9D083	Spc24	Kinetochore protein Spc24	ENSMUST00000098942
1.22158	0.448234	0.0943893	0.00739518	7.61324	5.17052	5.35832	15.3574	12.5067	13.6105	13.5514	10.7101	8.44458	6.07962	6.21225	8.34706	5.63447	5.46305	6.6263	5.25388	-5.43	2.07	2.43	-3.67	1.16	1.42	3.28	-0.36	0.15	0.00891552	6.54e-06	0.99998	0.999992	1	ADA	204639_at	Adenosine deaminase	ENSMUSG00000017697	ENSMUST00000017841	ENSMUSP00000017841	P03958	Ada	Adenosine deaminase	ENSMUST00000017841
0.786058	0.429036	-0.114606	-0.00651985	10.58	7.30903	9.14229	17.0828	14.9884	14.5613	14.3235	13.3861	14.2716	9.21753	8.36785	7.28289	8.24558	8.84559	9.36067	8.17382	-5.83	-4.86	0.63	-5.38	-0.38	4.68	5.11	5.19	0.22	0.00919096	0.000214774	0.99998	0.999992	1	DERL3	229721_x_at	Derlin-3	ENSMUSG00000009092	ENSMUST00000009236	ENSMUSP00000009236	Q3T9L7;Q99KC6;Q9D8K3;Q9D954	Derl3	Derlin-3	ENSMUST00000009236
1.12826	0.359492	-0.193919	0.0588483	2.37258	1.70589	2.59512	6.55021	4.2814	4.32961	4.07402	3.70011	2.8797	2.15871	2.26623	1.99311	1.97975	1.49093	2.34411	2.15728	-2.13	2.73	-0.5	-1.97	3.42	1.37	-0.54	-1.94	0.12	0.00930175	0.000133613	0.99998	0.999992	1	SPAG5	203145_at	Sperm-associated antigen 5	ENSMUSG00000002055	ENSMUST00000045026	ENSMUSP00000045286	B1AQC8;Q7TME2;Q8CH61	Spag5	Sperm-associated antigen 5	ENSMUST00000045026
1.35845	-0.109388	0.290074	0.747956	23.5575	16.7756	24.1375	61.2955	38.1564	57.3198	64.5134	17.2272	22.2942	19.6834	18.497	32.2881	25.0532	28.3083	30.6019	40.4472	-1.77	-0.38	0.35	-0.6	-1.18	-0.14	3.49	0.23	0.09	0.00930175	2.13e-05	0.99998	0.999992	1	ISG15	205483_s_at	Ubiquitin-like protein ISG15	ENSMUSG00000035692	ENSMUST00000085425	ENSMUSP00000082548	Q64339;Q8K0H3	Isg15	Ubiquitin-like protein ISG15	ENSMUST00000085425
1.2314	-0.120752	-0.230272	1.26872	6.29369	5.4655	6.12964	6.8773	6.73842	6.85984	6.9456	5.44533	6.31497	4.4109	5.4478	6.00215	5.16748	5.59683	6.97521	7.73062	1.54	0.13	0.76	1.98	-0.26	-0.24	-1.01	-2.72	0.08	0.00998404	0.00952913	0.99998	0.999992	0.280595	SLC25A37	222529_at	Mitoferrin-1	ENSMUSG00000034248;ENSMUSG00000093954	ENSMUST00000037064;ENSMUST00000179116;ENSMUST00000180059;ENSMUST00000183695;ENSMUST00000183840;ENSMUST00000183882;ENSMUST00000184816;ENSMUST00000184914	ENSMUSP00000039990;ENSMUSP00000135940;ENSMUSP00000137543;ENSMUSP00000138845;ENSMUSP00000138883;ENSMUSP00000138904;ENSMUSP00000139104;ENSMUSP00000139178	J3QPY4;Q8C367;Q8CEJ7;Q91ZY0;Q920G8;Q9D2G3;Q9D547	Gm28049;Slc25a37	Mitoferrin-1	ENSMUST00000037064;ENSMUST00000183695;ENSMUST00000183840;ENSMUST00000184816;ENSMUST00000184914
0.0836418	-0.639799	-0.115637	-0.238405	24.1362	19.3728	21.6184	23.6954	20.598	22.9547	23.1108	16.3402	14.1527	11.9471	19.289	22.0011	19.5188	18.9816	19.6866	16.5796	-0.11	-0.07	2.59	1.91	-1.48	-0.99	-1.12	-0.23	0.07	0.0100719	0.999955	0.00028009	0.999992	1	SEMA7A	230345_at	Semaphorin-7A	ENSMUSG00000038264	ENSMUST00000043059	ENSMUSP00000042211	O88371;Q9QUR8	Sema7a	Semaphorin-7A	ENSMUST00000043059
1.0034	0.340871	-0.211402	-0.0209736	8.77193	7.19848	9.43828	22.9698	13.6068	14.8063	16.6458	12.6067	12.4316	7.9333	7.49867	7.87126	7.83101	5.91157	8.43552	7.92903	-3.07	3.32	1.75	-3.07	3.54	2.01	-1.04	-2.42	0.16	0.0103334	0.000367775	0.99998	0.999992	1	CDC20	202870_s_at	Cell division cycle protein 20 homolog	ENSMUSG00000006398	ENSMUST00000006565;ENSMUST00000183942	ENSMUSP00000006565;ENSMUSP00000139345	Q3TGP1;Q8BPG4;Q99LK3;Q9JJ66;V9GXW0	Cdc20	Cell division cycle protein 20 homolog	ENSMUST00000006565
1.69164	-0.30538	-0.116497	0.8	5.39088	5.54195	7.33289	21.0086	12.3122	22.4981	22.8219	3.8657	5.88197	5.08563	4.49451	5.70578	5.03172	5.79809	9.44455	13.7619	-2.21	-2.08	-0.55	-1.5	-1.44	1.68	4.95	0.62	0.11	0.0131293	0.0174695	0.99998	0.999992	0.806386	IRF7	208436_s_at	Interferon regulatory factor 7	ENSMUSG00000025498	ENSMUST00000026571;ENSMUST00000097952;ENSMUST00000106023;ENSMUST00000123525	ENSMUSP00000026571;ENSMUSP00000095565;ENSMUSP00000101644;ENSMUSP00000121026	D3Z4U9;F6TQ89;P70434;Q3TW14	Irf7	Interferon regulatory factor 7	ENSMUST00000026571;ENSMUST00000097952;ENSMUST00000106023;ENSMUST00000123525
0.555718	0.226339	-0.219555	0.131833	12.9223	10.3921	11.9533	21.337	14.0299	16.1451	17.1922	13.8596	15.6773	12.1672	10.094	9.91808	9.92127	10.1138	12.9471	12.3598	-2.74	-0.82	0.15	2.52	2.43	-0.86	-1.07	0.25	0.08	0.0131449	0.00451056	0.99998	0.999992	1	KCNN4	204401_at	Intermediate conductance calcium-activated potassium channel protein 4	ENSMUSG00000054342	ENSMUST00000171904	ENSMUSP00000133065	O89109;Q3U1J8;Q9CY39	Kcnn4	Intermediate conductance calcium-activated potassium channel protein 4	ENSMUST00000171904
0.578534	-0.220677	-0.298486	-0.208044	4.77316	4.64094	5.17845	8.45805	6.26744	6.69653	7.33443	5.11644	4.67267	3.13805	4.06682	3.57293	4.00972	4.14851	4.8007	3.57988	-1.51	1.95	1.47	-0.03	2.61	0.95	-1.59	-3.18	0.11	0.0133817	0.0336487	0.99998	0.999992	1	PHF19	227212_s_at	PHD finger protein 19	ENSMUSG00000026873	ENSMUST00000028232	ENSMUSP00000028232	Q9CXG9	Phf19	PHD finger protein 19	ENSMUST00000028232
0.603389	0.0838983	-0.0325537	0.102726	27.3947	23.5708	29.5893	50.296	40.2463	36.6662	34.8476	28.6607	30.3826	26.7818	27.4833	26.7092	23.7433	26.1948	29.5138	27.1528	-2.45	5.16	3.75	-0.67	5.72	1.42	-1.11	-10.04	0.19	0.0139788	9.49e-05	0.99998	0.999992	1	TFDP1	212330_at	Transcription factor Dp-1	ENSMUSG00000038482	ENSMUST00000170909	ENSMUSP00000127952	Q08639	Tfdp1	Transcription factor Dp-1	ENSMUST00000170909
0.752681	-0.149121	-0.0909041	0.525079	18.159	16.908	21.7279	34.374	22.6465	35.2866	34.7807	15.6037	19.8197	16.3058	15.8203	18.4095	18.3998	17.9653	23.3645	30.5342	-0.07	-0.82	-0.88	0.19	-0.98	-0.48	3.54	-0.84	0.07	0.0140934	0.00287605	0.99998	0.999992	1	DHX58	219364_at	Probable ATP-dependent RNA helicase DHX58	ENSMUSG00000017830	ENSMUST00000017974	ENSMUSP00000017974	A2A5E9;Q99J87;Q9D1X4	Dhx58	Probable ATP-dependent RNA helicase DHX58	ENSMUST00000017974
0.548514	0.184567	-0.197125	-0.0920182	2.03766	1.99174	2.24319	3.58664	3.17684	2.77686	2.57549	2.71445	2.32102	2.20278	2.0628	1.73194	1.7371	1.76611	1.83606	2.03006	-2	4.18	3.28	-5.13	3.57	1.53	1.83	-5.77	0.18	0.0154943	0.0381476	0.99998	0.999992	1	BARD1	227545_at	BRCA1-associated RING domain protein 1	ENSMUSG00000026196	ENSMUST00000027393	ENSMUSP00000027393	A2VCQ1;O70445	Bard1	BRCA1-associated RING domain protein 1	ENSMUST00000027393
1.86554	0.174789	0.405632	1.39779	3.83498	3.91048	5.80316	15.3158	9.77148	19.0537	22.5579	4.60381	6.04457	4.64461	3.50736	8.6531	5.77081	6.70819	9.25128	14.3496	-1.73	-1.68	0.03	-1.7	-1.69	0.59	5.51	0.34	0.14	0.016734	5.23e-05	0.99998	0.999992	0.536525	IFIT1	203153_at	Interferon-induced protein with tetratricopeptide repeats 1	ENSMUSG00000034459	ENSMUST00000102824	ENSMUSP00000099888	Q64282;Q99L77	Ifit1	Interferon-induced protein with tetratricopeptide repeats 1	ENSMUST00000102824
1.11043	0.298744	0.115451	0.182417	1.94975	1.4773	1.96177	4.90546	3.47565	3.52273	3.45837	2.94503	2.37567	1.5538	1.92291	2.20271	1.88625	1.71585	2.09193	1.89972	-2.17	1.08	0.15	-4.78	-0.3	2.1	3.33	0.85	0.13	0.0168806	2.17e-05	0.99998	0.999992	1	CKAP2	230128_at	Cytoskeleton-associated protein 2	ENSMUSG00000037725	ENSMUST00000046916	ENSMUSP00000039518	A6H5W7;Q3V1H1;Q66LN2;Q8BSF0	Ckap2	Cytoskeleton-associated protein 2	ENSMUST00000046916
1.69361	1.06162	0.210809	0.0728706	0.871527	0.63469	0.50765	2.29379	1.81891	1.96879	2.33955	1.81281	2.0148	0.730895	0.605716	0.939705	0.7106	0.813376	0.775728	0.594652	-4.26	2.75	3.12	-0.36	1.27	1.27	-0.36	-2.25	0.13	0.0173894	7.78e-05	0.763693	0.999992	1	TOX	204529_s_at	Thymocyte selection-associated high mobility group box protein TOX	ENSMUSG00000041272	ENSMUST00000039987	ENSMUSP00000037966	Q66JW3;Q8BKH9;Q8BYQ5;Q8R4H0	Tox	Thymocyte selection-associated high mobility group box protein TOX	ENSMUST00000039987
1.40702	0.534336	-0.362153	0.0473093	1.16501	0.799782	1.59209	3.78278	2.77581	2.61709	2.88972	2.35913	1.99849	0.992732	1.03604	1.18155	0.696816	0.71764	1.10934	1.21719	-3.87	5.53	2.65	-4.22	4.12	1.47	-0.7	-3.35	0.18	0.0182461	0.00228341	0.99998	0.999992	1	GPSM2	221922_at	G-protein-signaling modulator 2	ENSMUSG00000027883	ENSMUST00000029482;ENSMUST00000145558	ENSMUSP00000029482;ENSMUSP00000115759	A2AEL5;Q8BLX3;Q8VDU0	Gpsm2	G-protein-signaling modulator 2	ENSMUST00000029482
0.623115	0.0514189	0.12917	0.416674	36.3341	40.3921	44.7261	57.5497	54.8126	68.4423	64.4573	41.8922	39.7382	45.6018	38.7979	46.6451	44.0496	47.4456	46.7477	60.243	2.65	-2.55	-0.38	2.39	-0.01	-1.24	3.3	-4.74	0.12	0.0183273	5.77e-05	0.99998	0.999992	1	PARP14	224701_at	Poly [ADP-ribose] polymerase 14	ENSMUSG00000034422	ENSMUST00000042665	ENSMUSP00000037657	E9QP48;Q2EMV9;Q571C6;Q8BN35;Q8VDT6	Parp14	Poly [ADP-ribose] polymerase 14	ENSMUST00000042665
0.593343	0.0902846	-0.0881388	0.136756	52.9204	41.9463	43.0228	61.7835	70.7362	66.0301	73.7037	49.0308	49.681	48.8953	44.0824	52.8907	38.7817	37.4479	50.3896	48.7037	0.39	3.18	2.5	0.59	1.55	-1.34	-1.76	-3.98	0.12	0.0188268	0.000553299	0.99998	0.999992	1	DCK	203302_at	Deoxycytidine kinase	ENSMUSG00000029366	ENSMUST00000031311	ENSMUSP00000031311	P43346	Dck	Deoxycytidine kinase	ENSMUST00000031311
0.69888	0.339063	-0.234528	-0.109064	0.389908	0.545809	0.397011	0.75293	0.687502	0.725348	0.642536	0.67453	0.60137	0.439521	0.424272	0.380308	0.288321	0.415037	0.425447	0.377685	4.45	0.42	-0.77	5.93	-4.05	-1.85	-4.05	-0.14	0.16	0.0209178	0.0174963	0.99998	0.999992	1	CELSR1	41660_at	Cadherin EGF LAG seven-pass G-type receptor 1	ENSMUSG00000016028	ENSMUST00000016172	ENSMUSP00000016172	E9QK27;O35161	Celsr1	Cadherin EGF LAG seven-pass G-type receptor 1	ENSMUST00000016172
1.20355	0.746356	-0.0363839	0.0159867	4.00173	2.60666	2.25002	9.09871	4.98202	5.67106	7.04055	5.84883	5.4673	3.56913	2.85935	2.90187	2.35967	3.03692	3.30661	2.46519	-1.12	-2.54	-1.77	0.39	1.41	1.3	1.23	0.22	0.08	0.0209421	0.00068863	0.99998	0.999992	1	CXCR3	207681_at	C-X-C chemokine receptor type 3	ENSMUSG00000050232	ENSMUST00000056614	ENSMUSP00000052444	O88410;Q4V9Y6;Q9QWN6	Cxcr3	C-X-C chemokine receptor type 3	ENSMUST00000056614
1.32227	0.456004	-0.13906	0.185974	7.73402	4.68492	8.63143	23.2069	13.4974	15.5891	16.2583	12.1861	11.1587	6.08164	6.82929	6.74325	6.13541	4.9809	8.01969	7.23489	-3.05	3.47	2.06	-2.96	3.27	1.89	-0.95	-2.62	0.16	0.0260533	0.000730419	0.99998	0.999992	1	CCNB2	202705_at	G2/mitotic-specific cyclin-B2	ENSMUSG00000032218	ENSMUST00000034742	ENSMUSP00000034742	P30276;Q922E9	Ccnb2	G2/mitotic-specific cyclin-B2	ENSMUST00000034742
0.866029	0.112689	0.170947	0.780605	14.095	14.4111	17.788	27.258	21.6852	31.3309	31.0666	15.5752	19.4494	15.5909	13.9078	19.374	17.8436	18.3591	22.0507	30.6288	-0.68	1.76	1.87	-1.17	-2.44	-0.67	3.68	-1.62	0.12	0.0269693	0.000448395	0.99998	0.999992	0.247827	CMPK2	226702_at	UMP-CMP kinase 2, mitochondrial	ENSMUSG00000020638	ENSMUST00000020969	ENSMUSP00000020969	Q3U5Q7;Q3UCI7;Q5XKG5;Q62316;Q6PFG7;Q9DC34	Cmpk2	UMP-CMP kinase 2, mitochondrial	ENSMUST00000020969
0.87955	-0.0147921	-0.0285987	0.36839	25.4736	28.5909	31.9489	53.3408	45.5912	55.2279	55.9694	26.5815	28.7133	29.9707	26.3779	26.8501	27.2142	32.0895	34.7349	46.4828	1.28	-5.07	-5.07	2.34	1.43	2.14	3.11	-2.18	0.16	0.0272004	0.00210334	0.99998	0.999992	1	RNF213	230000_at	E3 ubiquitin-protein ligase RNF213	ENSMUSG00000070327	ENSMUST00000093902;ENSMUST00000131035;ENSMUST00000172235	ENSMUSP00000091429;ENSMUSP00000115063;ENSMUSP00000130027	E9Q555;F7A6H4;Q3U0U2;Q8BVK6	Rnf213	E3 ubiquitin-protein ligase RNF213	ENSMUST00000093902;ENSMUST00000131035;ENSMUST00000172235
0.878391	0.254812	-0.192801	-0.0500284	1.25968	1.23176	1.64225	3.55927	2.22794	2.40634	1.95178	2.1271	1.70356	1.24203	1.23945	1.30642	1.20434	1.04272	1.23415	1.36975	-1.1	0.62	-0.7	-0.12	2.3	0.04	-0.5	-0.55	0.05	0.0287224	0.00425818	0.99998	0.999992	1	KNTC1	206316_s_at	Kinetochore-associated protein 1	ENSMUSG00000029414	ENSMUST00000031366	ENSMUSP00000031366	Q6A0B3;Q8C3Y4	Kntc1	Kinetochore-associated protein 1	ENSMUST00000031366
0.741233	0.167746	-0.195127	-0.0274872	4.48127	3.93919	5.44601	11.0267	6.62739	6.84221	6.47128	5.81903	5.30469	4.56754	4.23591	3.97237	4.46395	3.3819	4.40933	4.4516	-2.12	2.71	0.58	-1.54	3.95	0.23	-1.29	-1.85	0.1	0.03047	0.00643505	0.99998	0.999992	1	CHAF1A	203976_s_at	Chromatin assembly factor 1 subunit A	ENSMUSG00000002835	ENSMUST00000002914	ENSMUSP00000002914	Q3TU22;Q544M2;Q9QWF0	Chaf1a	Chromatin assembly factor 1 subunit A	ENSMUST00000002914
0.412195	0.0692323	-0.144696	0.0111541	9.81908	9.10694	10.5728	12.5982	11.6184	13.83	13.4943	10.2959	11.0459	9.93888	8.53183	8.75228	9.38834	8.79511	9.23015	10.2981	-2.89	1.01	2.77	-1.14	3.15	0.58	-1.35	-1.37	0.1	0.0313096	0.0675912	0.99998	0.999992	1	EHD3	218935_at	EH domain-containing protein 3	ENSMUSG00000024065	ENSMUST00000024860	ENSMUSP00000024860	Q8K590;Q9QXY6	Ehd3	EH domain-containing protein 3	ENSMUST00000024860
0.710248	0.100366	-0.0392721	-0.00542696	29.233	22.8622	29.4716	43.245	48.8627	41.22	43.5779	30.5642	34.3305	22.8843	22.8021	30.8987	25.8691	24.2772	25.6617	27.5084	-6.83	5.01	4.03	-2.48	3.54	2.56	1.41	-5.43	0.19	0.0330339	0.00138674	0.99998	0.999992	1	CKS2	204170_s_at	Cyclin-dependent kinases regulatory subunit 2	ENSMUSG00000062248	ENSMUST00000075853	ENSMUSP00000075250	P56390	Cks2	Cyclin-dependent kinases regulatory subunit 2	ENSMUST00000075853
0.746552	0.140935	0.00943165	0.145154	4.49331	3.93651	4.00329	8.50594	6.07505	6.35889	6.81216	4.99988	4.82265	4.00979	4.16177	4.14653	4.13547	4.07726	4.35395	4.6808	-0.22	3.26	1.96	-0.34	2.94	-0.59	-2.85	-3.11	0.12	0.0345099	0.00671698	0.99998	0.999992	1	CENPH	231772_x_at	Centromere protein H	ENSMUSG00000045273	ENSMUST00000075550	ENSMUSP00000074988	Q8R3K9;Q9D079;Q9D0N1;Q9QYM8	Cenph	Centromere protein H	ENSMUST00000075550
0.817793	-0.00580999	0.0538066	0.460413	63.1028	48.4305	60.8526	115.366	79.7991	100.198	109.52	48.1449	72.102	52.7055	49.4753	60.0118	57.6881	67.3977	76.6217	78.4735	-2.62	0.43	0.93	-3.08	0.5	1.23	2.74	0.14	0.08	0.0345947	0.00105532	0.99998	0.999992	1	BST2	201641_at	Bone marrow stromal antigen 2	ENSMUSG00000046718	ENSMUST00000051672	ENSMUSP00000051921	Q8CEY7;Q8R2Q8	Bst2	Bone marrow stromal antigen 2	ENSMUST00000051672
1.23653	0.0116723	0.0249158	1.00203	10.8131	10.1366	13.1741	28.7748	20.928	33.1236	30.5921	10.5115	13.0285	13.7265	9.66416	12.7342	12.1953	14.3112	18.8928	28.9985	-1.28	-1.1	-1.21	-1.47	0.81	1	3.45	-0.65	0.1	0.0351338	0.0463356	0.99998	0.999992	1	SLFN5	226725_at	Schlafen family member 5	ENSMUSG00000054404	ENSMUST00000067443;ENSMUST00000108157;ENSMUST00000108158	ENSMUSP00000064819;ENSMUSP00000103792;ENSMUSP00000103793	F8WH72;Q148Z1;Q3V3H0;Q5QNT5;Q7TMA8;Q8CBA2	Slfn5	Schlafen family member 5	ENSMUST00000067443;ENSMUST00000108157;ENSMUST00000108158
0.366183	-0.105469	0.0372638	0.369082	40.5365	41.8743	48.9872	54.0499	49.8878	60.4958	57.6018	40.1294	40.7439	42.2966	40.4708	44.7987	45.6201	48.3312	50.112	61.614	-1.42	-1.53	-0.47	-1.84	-1.12	0.01	7.27	-1.3	0.14	0.0359543	0.0349389	0.99998	0.999992	0.867499	DDX58	222793_at	Probable ATP-dependent RNA helicase DDX58	ENSMUSG00000040296	ENSMUST00000037907;ENSMUST00000142055	ENSMUSP00000042433;ENSMUSP00000115052	A2AP28;A2AP29;Q6Q899;Q8C320;Q8C5I3;Q8C7T2	Ddx58	Probable ATP-dependent RNA helicase DDX58	ENSMUST00000037907
0.873368	0.251008	0.0622188	-0.168393	1.40351	0.985333	1.40008	2.7179	2.03113	1.96353	2.38936	1.81579	1.49285	1.24455	1.22621	1.09198	1.4874	1.42225	1.09606	1.08944	-0.63	1.57	0.12	-0.94	1.6	0.22	-0.49	-1.11	0.06	0.0388577	0.00803357	0.99998	0.999992	1	EME1	234464_s_at	Crossover junction endonuclease EME1	ENSMUSG00000039055	ENSMUST00000039949	ENSMUSP00000036361	Q8BJW7	Eme1	Crossover junction endonuclease EME1	ENSMUST00000039949
1.23059	0.292668	0.0872544	0.177778	1.12853	0.970302	1.26134	3.29786	2.83846	2.06655	2.28391	2.02545	1.55387	0.836199	1.24951	1.33956	1.14322	1.01721	1.30403	1.18349	-0.92	4.24	0.59	-0.95	-0.24	0.1	-0.95	-0.91	0.07	0.0424012	0.000418664	0.99998	0.999992	1	SGOL1	231938_at	Shugoshin-like 1	ENSMUSG00000023940	ENSMUST00000024736	ENSMUSP00000024736	Q3U4K4;Q588H1;Q8BKW2;Q9CXH7	Sgol1	Shugoshin-like 1	ENSMUST00000024736
0.847168	0.0524482	-0.286892	-0.233577	2.26801	2.10003	1.99327	4.39739	3.49913	3.78907	3.43181	3.07143	2.57952	1.37604	1.98606	1.67621	1.3396	1.99785	1.90912	1.64928	-2.88	3.94	1.83	-2.9	4.56	1.22	-1.76	-2.85	0.16	0.0432219	0.0330558	0.99998	0.999992	1	SKA3	227165_at	Spindle and kinetochore-associated protein 3	ENSMUSG00000021965	ENSMUST00000022536	ENSMUSP00000022536	Q149T5;Q149T6;Q8C263	Ska3	Spindle and kinetochore-associated protein 3	ENSMUST00000022536
-1.2202	-0.3647	-0.0834787	-0.302925	0.688692	0.672292	0.626539	0.440679	0.275263	0.27739	0.175824	0.585683	0.40016	0.598106	0.750793	0.644361	0.564364	0.55435	0.618405	0.451129	3.38	0.63	-0.61	2.79	-4.66	0.43	0.53	-2.49	0.12	0.0443985	0.000353386	0.99998	0.999992	1	SEL1L3	235353_at	Protein sel-1 homolog 3	ENSMUSG00000029189	ENSMUST00000031090	ENSMUSP00000031090	E9QPJ6;Q148Y5;Q505D2;Q80TS8;Q8BMN0;Q8BYY3;Q8R0K7	Sel1l3	Protein sel-1 homolog 3	ENSMUST00000031090
0.879439	0.249634	-0.0379096	0.194917	1.06425	1.01029	1.42431	3.02356	1.82389	1.88077	1.82714	1.75895	1.42812	1.06554	1.15765	1.11542	1.13456	1.08267	1.28562	1.31588	-1.16	2.07	-0.3	-1.12	2.86	0.23	-1.14	-1.08	0.08	0.0474247	0.00131878	0.99998	0.999992	1	TICRR	230021_at	Treslin	ENSMUSG00000046591	ENSMUST00000035977	ENSMUSP00000041377	B2RY55;Q8BQ33;Q8C9N4;Q8CCI2	Ticrr	Treslin	ENSMUST00000035977
0.791108	0.249738	0.134995	0.230424	2.67158	2.40522	1.94256	3.9004	3.98577	3.746	4.20277	2.51197	3.22745	2.67972	2.11305	3.10171	2.47086	2.57951	2.75047	2.61816	0.53	1.32	1.98	-0.92	-0.2	-0.62	0.76	-2.19	0.06	0.0481153	0.000417183	0.99998	0.999992	1	GCA	203765_at	Grancalcin	ENSMUSG00000026893	ENSMUST00000028257	ENSMUSP00000028257	Q8BL53;Q8K3Z6;Q8VC88	Gca	Grancalcin	ENSMUST00000028257
1.05027	-0.0519186	0.125744	0.666843	19.748	17.7718	22.0847	44.531	28.8379	46.2413	46.155	19.2548	23.6143	15.4969	17.5019	24.4942	21.9652	22.0878	27.5478	34.8395	0.83	-3.84	-3.71	1.47	-3.07	1.32	2.78	2.71	0.14	0.0500854	0.0051467	0.99998	0.999992	0.932965	ZBP1	242020_s_at	Z-DNA-binding protein 1	ENSMUSG00000027514	ENSMUST00000029018;ENSMUST00000109116	ENSMUSP00000029018;ENSMUSP00000104744	A2APF7;Q8VE02;Q9D8B9;Q9QY24	Zbp1	Z-DNA-binding protein 1	ENSMUST00000029018;ENSMUST00000109116
-0.366582	0.172771	0.149937	0.290915	18.9712	19.8344	14.8673	12.1551	16.5302	12.757	13.0974	19.7021	19.9191	21.2124	19.0134	21.7369	20.0523	18.1237	20.4515	22.4025	0.7	1.34	0.33	-1.54	1.19	-0.27	0.17	-1.6	0.05	0.0507489	0.247213	0.99998	0.999992	1	ZNF518A	204291_at	Zinc finger protein 518A	ENSMUSG00000049164	ENSMUST00000050092	ENSMUSP00000055956	B2RRF6;Q9CSF6	Znf518a	Zinc finger protein 518A	ENSMUST00000050092
0.868676	0.499303	-0.0627132	0.188509	1.70316	1.18516	1.19021	3.37296	2.26899	1.93521	2.27085	2.30202	2.0906	1.46563	1.34869	1.34937	1.31309	1.1263	1.53189	1.47823	-2.79	3.28	0.15	-2.72	3.84	1.85	-0.43	-2.49	0.15	0.0514845	0.00331541	0.99998	0.999992	1	SGOL2	230165_at	Shugoshin-like 2	ENSMUSG00000026039	ENSMUST00000027202	ENSMUSP00000027202	Q7TSY8;Q811I4;Q8C9C4;Q8CGJ4;Q9CS55	Sgol2	Shugoshin-like 2	ENSMUST00000027202
0.94059	0.305535	-0.149163	0.201139	3.69957	2.57929	3.2672	8.31355	5.92881	5.47919	5.75562	4.66687	3.89249	2.79704	2.73712	3.1233	3.00103	2.16147	3.46272	3.59631	-2.68	3.49	2	-2.42	2.62	0.95	-0.26	-2.6	0.13	0.0526958	0.0104645	0.99998	0.999992	1	NUSAP1	219978_s_at	Nucleolar and spindle-associated protein 1	ENSMUSG00000027306	ENSMUST00000028771;ENSMUST00000068225	ENSMUSP00000028771;ENSMUSP00000068713	Q8C2L8;Q8C989;Q921Z0;Q9ERH4	Nusap1	Nucleolar and spindle-associated protein 1	ENSMUST00000028771;ENSMUST00000068225
0.559702	0.208109	0.11118	0.0838172	22.9836	21.5379	27.7401	41.1851	33.6223	33.653	34.5984	28.4267	28.378	24.2111	22.9392	26.7239	24.3535	23.537	24.0326	25.7479	0.17	3.44	2.67	0.62	3.2	-0.53	-2.75	-5.6	0.13	0.0528236	0.00152878	0.99998	0.999992	1	MCM5	216237_s_at	DNA helicase;DNA replication licensing factor MCM5	ENSMUSG00000026355;ENSMUSG00000005410	ENSMUST00000027601;ENSMUST00000190495;ENSMUST00000164309	ENSMUSP00000027601;ENSMUSP00000140308;ENSMUSP00000126135	P97311;Q3ULG5;Q80YQ7;Q52KC3	Mcm6;Mcm5	DNA helicase;DNA replication licensing factor MCM6;DNA helicase	ENSMUST00000027601;ENSMUST00000164309;ENSMUST00000190495
0.768884	0.432918	-0.160648	0.00886436	0.814548	0.788381	1.34544	1.94026	1.73341	1.4807	1.32323	1.30632	1.16371	1.45214	0.925475	0.933684	0.80995	0.744101	0.890217	1.00285	-2.77	4.71	2.21	-2.4	6.62	-0.99	-3.05	-2.94	0.17	0.0551436	0.0374901	0.99998	0.999992	1	ORC1	205085_at	Origin recognition complex subunit 1	ENSMUSG00000028587	ENSMUST00000102744	ENSMUSP00000099805	A2A8R3;Q9Z1N2	Orc1	Origin recognition complex subunit 1	ENSMUST00000102744
0.641051	0.24828	0.0259072	0.116741	32.3042	28.0495	31.3163	57.3887	41.2089	43.4664	46.8765	42.7768	40.7745	28.16	30.6194	32.1359	30.8776	30.2796	32.1216	33.0914	-3.16	3.3	2.22	-1.41	3.61	0.77	-0.65	-3.58	0.13	0.0551436	0.000873321	0.99998	0.999992	1	LMNB1	203276_at	Lamin-B1	ENSMUSG00000024590	ENSMUST00000025486	ENSMUSP00000025486	P14733;Q61791	Lmnb1	Lamin-B1	ENSMUST00000025486
1.30797	0.210285	0.0589627	-0.318102	0.710521	0.799786	1.20997	2.79761	2.05617	1.85272	2.1347	1.29036	1.05159	0.804636	0.582146	1.18698	0.937804	1.06961	0.863685	0.560052	-1.36	1.24	1.8	-1.33	2.78	-0.17	-1.25	-1.1	0.08	0.0570287	0.0187632	0.99998	0.999992	1	AUNIP	220011_at	Aurora kinase A and ninein-interacting protein	ENSMUSG00000078521	ENSMUST00000105866	ENSMUSP00000101492	B2RR86;E9Q6Z5	Aunip	Aurora kinase A and ninein-interacting protein	ENSMUST00000105866
0.424896	0.146912	0.0311291	0.0935701	31.9783	30.4901	35.1737	45.1718	42.3879	40.7683	43.5213	35.9118	37.6465	35.6384	30.4627	36.0269	32.1736	34.1404	33.3308	35.0334	-2.78	4.26	3.3	-2.77	4.46	0.5	-2.67	-2.79	0.17	0.0574071	0.00597329	0.99998	0.999992	1	MCM4	222037_at	DNA replication licensing factor MCM4	ENSMUSG00000022673	ENSMUST00000023353	ENSMUSP00000023353	O89056;P49717	Mcm4	DNA replication licensing factor MCM4	ENSMUST00000023353
4.32163	3.03176	1.08327	1.02695	1.01932	0.329613	0.5492	8.48944	4.99917	6.91989	7.11878	5.0632	2.68111	1.84705	0.861221	1.04495	0.490636	0.606442	0.766598	0.593171	-3.24	8.3	6.23	-4.18	0.56	-1.91	0.21	-3.07	0.19	0.0575632	0.000165928	0.223557	0.999992	1	GCSAM	235310_at	Germinal center-associated signaling and motility protein	ENSMUSG00000022659	ENSMUST00000023339;ENSMUST00000161347	ENSMUSP00000023339;ENSMUSP00000123853	Q60691;Q6RFH4;Q8CB90	Gcsam	Germinal center-associated signaling and motility protein	ENSMUST00000023339;ENSMUST00000161347
0.574933	0.235414	0.113805	0.128046	13.6744	12.6981	14.1489	22.2925	18.2835	20.0282	18.8556	18.4871	15.9206	14.0527	13.2789	17.2897	14.6505	13.3462	14.3301	14.7483	-3.23	3.88	2.18	-3.77	1.9	0.69	1.39	-1.82	0.13	0.0583122	0.000468683	0.99998	0.999992	1	POLH	222879_s_at	DNA polymerase eta	ENSMUSG00000023953	ENSMUST00000024749	ENSMUSP00000024749	Q9JJJ2;Q9JJN0	Polh	DNA polymerase eta	ENSMUST00000024749
1.46074	0.542593	-0.196732	-0.258704	3.82268	1.2083	3.17164	8.46443	5.4252	6.22669	7.19692	4.27915	4.71005	2.28526	2.02005	2.53483	1.79518	2.14847	2.21355	1.83847	1.43	-0.22	-2.69	1.24	-3.28	-0.16	0.44	2.65	0.1	0.062375	0.0147189	0.99998	0.999992	1	RGCC	218723_s_at	Regulator of cell cycle RGCC	ENSMUSG00000022018	ENSMUST00000022595	ENSMUSP00000022595	Q9D0U0;Q9DBX1	Rgcc	Regulator of cell cycle RGCC	ENSMUST00000022595
1.0613	0.200429	-0.0701719	-0.147154	1.62896	1.03841	1.67273	3.72356	2.64922	2.80911	2.59849	2.0497	2.16796	0.99923	1.36453	1.49905	1.38176	1.15321	1.33693	1.18497	-6.12	4.36	2.84	-5.21	4.86	3.16	0.42	-2.86	0.22	0.0673519	0.00928869	0.99998	0.999992	1	MELK	204825_at	Maternal embryonic leucine zipper kinase	ENSMUSG00000035683	ENSMUST00000045607;ENSMUST00000125708;ENSMUST00000137703	ENSMUSP00000043806;ENSMUSP00000118359;ENSMUSP00000120242	A2ALQ9;A2ALR0;Q3TPU1;Q61804;Q61846;Q6ZQH6	Melk	Maternal embryonic leucine zipper kinase	ENSMUST00000045607
0.59858	0.247622	-0.0876335	-0.00201387	4.60515	3.60057	4.55188	5.93161	6.19585	6.36139	6.86761	4.76146	5.28234	5.13927	3.6393	3.95417	4.19904	4.02844	4.31883	4.01116	-2.59	-1.11	-0.63	-1.18	3.66	0.15	1.14	0.21	0.08	0.0720538	0.0719573	0.99998	0.999992	1	FAH	202862_at	Fumarylacetoacetase	ENSMUSG00000030630	ENSMUST00000032865;ENSMUST00000128460	ENSMUSP00000032865;ENSMUSP00000121439	D3Z2R9;P35505;Q3TY87;Q9QW65	Fah	Fumarylacetoacetase	ENSMUST00000032865
2.59849	1.61045	0.144796	1.23203	0.174911	0.0874823	0.11226	1.12793	0.837827	0.638818	0.568185	0.637166	0.392419	0.235458	0.20449	0.0949089	0.0888053	0.179267	0.283396	0.298675	1.5	1.95	1.97	0.44	0.99	-1.01	-1.79	-3.28	0.1	0.0722952	0.0167732	0.99998	0.999992	1	PAWR	204004_at	PRKC apoptosis WT1 regulator protein	ENSMUSG00000035873	ENSMUST00000095313	ENSMUSP00000092951	Q0ZHI4;Q2HYJ1;Q925B0	Pawr	PRKC apoptosis WT1 regulator protein	ENSMUST00000095313
0.409718	-0.0755471	-0.0754599	0.201493	7.05073	7.66973	7.93629	9.89663	8.62412	10.6298	10.4251	7.5498	7.64182	6.58454	6.80831	7.54927	6.93825	7.31588	7.57122	9.65516	0.47	-0.86	-2.46	2.13	0.49	0.6	2.06	-3.1	0.09	0.0724743	0.0973008	0.99998	0.999992	1	PAPD7	202466_at	Non-canonical poly(A) RNA polymerase PAPD7	ENSMUSG00000034575	ENSMUST00000044081	ENSMUSP00000040757	G3X948;Q6PB75	Papd7	Non-canonical poly(A) RNA polymerase PAPD7	ENSMUST00000044081
0.508946	0.0927698	-0.00253988	0.104311	32.0799	27.1682	37.303	53.1761	39.134	43.8809	43.8235	35.5236	36.7144	31.2449	31.339	33.828	32.8316	29.3134	32.8986	34.7707	-4.72	9.35	6.76	-3.39	8.78	0.8	-0.57	-13.79	0.26	0.0743747	0.00309747	0.99998	0.999992	1	MCM3	201555_at	DNA replication licensing factor MCM3	ENSMUSG00000041859	ENSMUST00000053266	ENSMUSP00000059192	P25206;Q61492	Mcm3	DNA replication licensing factor MCM3	ENSMUST00000053266
0.762566	0.283764	0.118012	0.503983	1.14964	1.08222	1.13531	1.54748	1.7575	2.24724	2.02946	1.42105	1.39167	1.33662	1.14009	1.17041	1.31177	1.24792	1.46463	1.68357	8.05	-2.77	-2.74	7.61	-2.84	-2.81	-2.84	-2.77	0.21	0.0780518	0.00882283	0.99998	0.999992	1	DLL1	224215_s_at	Delta-like protein 1	ENSMUSG00000014773	ENSMUST00000014917	ENSMUSP00000014917	Q61483;Q6PFV7	Dll1	Delta-like protein 1	ENSMUST00000014917
0.92047	0.210863	-0.517077	-0.297368	1.25239	0.980896	1.20025	3.30966	1.95549	1.73506	1.84299	1.85134	1.65859	0.766242	0.890183	0.84174	0.891399	0.57995	0.93494	0.888902	-2.55	4	1.12	-2.61	4.09	1.37	-1.78	-2.62	0.14	0.078652	0.188806	0.99998	0.999992	1	CDC25C	205167_s_at	M-phase inducer phosphatase 3	ENSMUSG00000044201	ENSMUST00000060710	ENSMUSP00000055427	P48967;Q99KG6	Cdc25c	M-phase inducer phosphatase 3	ENSMUST00000060710
0.4369	0.237179	-0.134205	-0.243653	1.70325	1.55718	1.93962	3.03867	2.26681	2.04188	1.98538	2.0529	2.2352	1.9076	1.56974	1.59506	1.44006	1.69183	1.44113	1.43206	-0.06	2.63	1.96	-0.08	0.37	-0.27	-0.76	-2.86	0.09	0.0906768	0.299501	0.99998	0.999992	1	DAAM1	216060_s_at	Disheveled-associated activator of morphogenesis 1	ENSMUSG00000034574	ENSMUST00000085299	ENSMUSP00000082406	Q3UHB4;Q6DFY0;Q6TAB8;Q80Y68;Q8BPM0;Q9CQQ2	Daam1	Disheveled-associated activator of morphogenesis 1	ENSMUST00000085299
1.9747	0.930337	0.216546	0.119037	3.06012	1.47407	1.41241	9.4415	7.05532	6.58975	7.44012	4.55521	5.66739	2.17129	2.19087	2.85827	1.97281	1.69072	2.4402	1.84759	-2.27	5.13	5.26	-2.27	-1.23	-1.31	-1.9	0.66	0.17	0.0985866	0.0235929	0.99998	0.999992	1	RGS13	210258_at	Regulator of G-protein signaling 13	ENSMUSG00000051079	ENSMUST00000052375;ENSMUST00000111941	ENSMUSP00000058813;ENSMUSP00000107572	Q8K443	Rgs13	Regulator of G-protein signaling 13	ENSMUST00000052375;ENSMUST00000111941
0.776948	0.320645	0.079649	0.105923	65.1932	47.7944	63.2464	126.115	86.0363	88.0164	97.5086	81.2272	85.3889	57.131	57.7852	70.0555	63.8543	54.686	60.6242	62.8748	0.33	2.22	0.69	-0.62	2.19	0.86	-2.35	-2.75	0.07	0.103756	0.00250627	0.99998	0.999992	1	HMGB2	208808_s_at	High mobility group protein B2	ENSMUSG00000054717	ENSMUST00000067925	ENSMUSP00000065940	P30681;Q3UXT1;Q9EQD5	Hmgb2	High mobility group protein B2	ENSMUST00000067925
0.613094	0.0401623	-0.0461927	-0.256652	3.5731	3.49854	4.44458	7.61201	5.51448	4.89324	5.3804	4.75183	4.4444	2.93425	3.8291	3.67091	3.73317	3.48023	3.40634	2.90909	-1.53	2.34	1.28	-2.76	3.8	1.85	-0.24	-4.03	0.14	0.10966	0.0585505	0.99998	0.999992	1	CENPN	222118_at	Centromere protein N	ENSMUSG00000031756	ENSMUST00000034205	ENSMUSP00000034205	Q6PE73;Q8R2W7;Q9CZW2	Cenpn	Centromere protein N	ENSMUST00000034205
0.531353	0.0721997	-0.0554832	-0.117718	3.43823	4.16644	4.23332	6.33377	5.67278	5.17398	5.28327	4.73289	4.38797	3.50018	3.29798	4.06209	4.29883	3.50052	3.50043	3.63945	-1.37	2.9	0.48	-1.94	4.52	1.46	-0.21	-5.17	0.15	0.113284	0.0866189	0.99998	0.999992	1	SPDL1	221685_s_at	Protein Spindly	ENSMUSG00000069910	ENSMUST00000093191	ENSMUSP00000090882	Q5DY45;Q923A2	Spdl1	Protein Spindly	ENSMUST00000093191
0.718148	0.319549	-0.0453814	-0.168016	1.21605	1.11669	1.45898	2.93938	1.95909	1.68684	1.78719	1.64626	1.83331	1.31892	1.26612	1.23443	1.24498	1.11066	1.21089	1.00171	-1.33	2.17	1.31	-1.37	3.05	0.92	-1.83	-2.22	0.11	0.119833	0.0734788	0.99998	0.999992	1	MTFR2	228069_at	Mitochondrial fission regulator 2	ENSMUSG00000019992	ENSMUST00000169712	ENSMUSP00000129315	E9PX02;Q8VED8	Mtfr2	Mitochondrial fission regulator 2	ENSMUST00000169712
0.569331	0.0957468	-0.136682	0.0410946	36.9782	31.1853	37.4857	64.9477	37.5866	56.3664	51.0908	42.3079	39.6138	32.1194	34.0142	31.2446	30.9494	30.6722	36.6119	34.646	-3.04	2.47	1.3	-1.01	2.18	0.85	-1.45	-0.53	0.1	0.122522	0.042758	0.99998	0.999992	1	H2AFX	205436_s_at	Histone H2AX	ENSMUSG00000049932	ENSMUST00000052686	ENSMUSP00000051432	P27661	H2afx	Histone H2AX	ENSMUST00000052686
1.05547	0.320375	-0.209133	0.0364582	1.50169	1.66851	1.7016	4.48875	3.22408	2.55316	3.3287	3.03789	2.42798	1.16104	1.74128	1.10245	1.64452	1.20412	1.60873	1.67146	-2.39	5.81	0.8	-2.39	5.08	-0.8	-2.39	-2.39	0.16	0.127189	0.0362175	0.99998	0.999992	1	NEIL3	219502_at	Endonuclease 8-like 3	ENSMUSG00000039396	ENSMUST00000047768;ENSMUST00000126157;ENSMUST00000135443;ENSMUST00000153267	ENSMUSP00000041909;ENSMUSP00000115066;ENSMUSP00000121938;ENSMUSP00000122287	D3YXA4;D3Z1T7;D3Z756;Q4ADY6;Q8CD85;Q8K203;Q8R3P4	Neil3	Endonuclease 8-like 3	ENSMUST00000047768
0.791364	0.464571	0.000949424	0.34684	0.824743	0.804879	1.39368	1.96218	1.27427	1.83809	1.66116	1.39717	1.14312	1.5828	1.02182	1.00934	0.924007	0.943289	1.14218	1.30874	-1.1	0.55	0.32	-3.47	0.56	1.49	2.28	-0.45	0.09	0.127189	0.00860385	0.99998	0.999992	1	IFNLR1	244261_at	Interferon lambda receptor 1	ENSMUSG00000062157	ENSMUST00000074408	ENSMUSP00000074009	Q6PEV1;Q8CGK5	Ifnlr1	Interferon lambda receptor 1	ENSMUST00000074408
0.432794	0.0317868	0.114703	0.278249	27.5029	23.4646	25.3734	33.1487	31.7461	34.1997	35.9313	24.4731	28.5165	25.9884	23.9184	30.5576	26.9911	28.8231	28.5411	32.2815	1.34	0.97	1.15	1.97	-2.93	-3.1	-1.92	2.95	0.12	0.136621	0.00510537	0.99998	0.999992	1	NAMPT	243296_at	Nicotinamide phosphoribosyltransferase	ENSMUSG00000020572	ENSMUST00000020886	ENSMUSP00000020886	Q8C3B5;Q99KQ4;Q9JKM0	Nampt	Nicotinamide phosphoribosyltransferase	ENSMUST00000020886
0.382912	-0.0875926	-0.00621441	0.216069	133.312	122.777	154.709	184.014	145.004	186.142	190.329	127.043	141.758	120.402	126.518	139.495	137.825	136.894	149.45	163.069	2.13	-1.23	-0.95	1.45	-0.86	-1.35	0.76	-0.39	0.07	0.138368	0.0616587	0.99998	0.999992	1	SP110	209761_s_at	Sp110 nuclear body protein	ENSMUSG00000070034	ENSMUST00000093508	ENSMUSP00000091226	Q05D41;Q3UCV7;Q80V00;Q8BVK9	Sp110	Sp110 nuclear body protein	ENSMUST00000093508
0.689527	0.204214	-0.0679311	-0.0588639	3.53489	3.56778	4.1285	8.69364	5.0116	4.96925	5.72322	5.01567	4.65278	3.52838	4.11214	3.87413	3.22726	3.10181	3.54514	3.52209	-2.54	4.41	1.8	-2.48	3.74	0.7	-1.69	-2.71	0.13	0.138643	0.0307919	0.99998	0.999992	1	CCNF	204826_at	Cyclin-F	ENSMUSG00000072082	ENSMUST00000115390	ENSMUSP00000111048	P51944;Q3TF73;Q60797;Q60799;Q8BSX9;Q8C4D9;Q8CI26	Ccnf	Cyclin-F	ENSMUST00000115390
0.330226	-0.0778044	-0.14719	0.119816	11.6136	10.7945	13.7435	16.5558	12.4608	15.7002	14.9607	11.2908	12.6387	10.6275	11.0842	10.6673	10.0934	11.4162	12.5643	13.1233	-2.4	-0.87	-0.18	0.57	2.39	1.46	0.48	-1.65	0.08	0.140025	0.304933	0.99998	0.999992	1	SLC7A5	201195_s_at	Large neutral amino acids transporter small subunit 1	ENSMUSG00000040010	ENSMUST00000045557	ENSMUSP00000041557	Q8R0X8;Q9JMI4;Q9Z127	Slc7a5	Large neutral amino acids transporter small subunit 1	ENSMUST00000045557
0.211374	-0.227795	-0.0494233	0.042855	237.756	206.023	252.644	259.094	249.417	273.652	275.201	183.899	208.198	206.979	222.924	233.544	221.209	213.019	234.716	235.161	-1.59	0.83	1.39	0.18	3.18	-0.29	-0.68	-2.58	0.07	0.150309	0.739115	0.99998	0.999992	1	GPI	208308_s_at	Glucose-6-phosphate isomerase	ENSMUSG00000036427;ENSMUSG00000043192	ENSMUST00000038027;ENSMUST00000051687	ENSMUSP00000049355;ENSMUSP00000127885	O89062;P06745;Q3TEE7;Q3TW50;Q3UUX1;Q3UY84;Q3UZJ1;Q5RJI3;Q8C675;Q9JM07;F6SAC3	Gpi;Gm1840	Glucose-6-phosphate isomerase;Glucose-6-phosphate isomerase	ENSMUST00000038027
0.884759	0.2562	-0.301042	-0.166965	2.18696	1.70462	3.18434	6.10859	3.63288	4.02107	3.36196	3.05686	3.44504	1.97847	1.61143	2.38963	1.76412	1.69494	1.96134	2.04503	-4.13	4.27	2.97	-4.11	4.96	2.22	-1.13	-3.61	0.19	0.156968	0.173277	0.99998	0.999992	1	CDCA5	224753_at	Sororin	ENSMUSG00000024791	ENSMUST00000025704	ENSMUSP00000025704	Q78HI6;Q9CPY3	Cdca5	Sororin	ENSMUST00000025704
0.5121	0.132752	0.0682162	0.106917	25.6568	22.9501	32.02	41.8776	36.481	34.9742	36.4322	30.857	30.5328	27.3216	25.4784	32.8942	27.8577	25.8042	27.2096	29.3358	-1.5	4.35	2.85	-2.17	5.02	-1.52	-2.54	-3.05	0.13	0.158704	0.00480822	0.99998	0.999992	1	RRM1	201476_s_at	Ribonucleoside-diphosphate reductase;Ribonucleoside-diphosphate reductase large subunit	ENSMUSG00000030978	ENSMUST00000033283	ENSMUSP00000033283	P07742;Q91YM8	Rrm1	Ribonucleoside-diphosphate reductase large subunit	ENSMUST00000033283
0.685632	-0.0576067	-0.0132187	0.468649	4.13059	4.1391	4.47643	7.16682	5.91504	7.09238	6.65089	3.68855	3.5217	4.11448	4.04814	4.19438	3.96396	3.317	5.22774	6.19413	-2.11	1.37	0.5	-0.46	0.58	1.21	1.17	-1.89	0.07	0.162918	0.124238	0.99998	0.999992	1	ENTPD4	1555358_a_at	Ectonucleoside triphosphate diphosphohydrolase 4	ENSMUSG00000022066;ENSMUSG00000095463	ENSMUST00000064831;ENSMUST00000064846;ENSMUST00000184314;ENSMUST00000184973;ENSMUST00000185072	ENSMUSP00000063726;ENSMUSP00000065046;ENSMUSP00000138892;ENSMUSP00000138944;ENSMUSP00000139202	Q80WR8;Q9DBT4	Entpd4	Ectonucleoside triphosphate diphosphohydrolase 4	ENSMUST00000064831;ENSMUST00000064846;ENSMUST00000184314;ENSMUST00000184973;ENSMUST00000185072
0.503915	0.0343714	-0.11884	0.779025	0.816658	0.874146	0.739209	1.51036	0.907761	1.19478	0.991513	1.09262	0.797341	0.674423	0.79515	0.819219	0.655558	0.713162	1.1389	1.64646	-3.24	3.61	3.57	-0.27	0.72	0.36	-0.41	-2.9	0.13	0.170195	0.55327	0.99998	0.999992	0.80715	IGF2BP3	203819_s_at	Insulin-like growth factor 2 mRNA-binding protein 3	ENSMUSG00000029814	ENSMUST00000031838	ENSMUSP00000031838	Q3UHZ6;Q8C2J9;Q9CPN8	Igf2bp3	Insulin-like growth factor 2 mRNA-binding protein 3	ENSMUST00000031838
2.41948	1.0764	0.445709	0.0366064	0.0752713	0.0564608	0.104193	0.731036	0.251216	0.425607	0.431995	0.221301	0.144902	0.152297	0.137866	0.107568	0.0865588	0.0980212	0.0587876	0.101388	-1.15	-0.71	-0.46	-0.49	-0.79	-0.73	-0.52	4.63	0.07	0.173495	0.0434029	0.99998	0.999992	1	KCNS1	207366_at	Potassium voltage-gated channel subfamily S member 1	ENSMUSG00000040164	ENSMUST00000045196	ENSMUSP00000038901	A2A5M1;O35173	Kcns1	Potassium voltage-gated channel subfamily S member 1	ENSMUST00000045196
0.498482	-0.0576656	-0.0640336	-0.0364723	3.9397	3.74575	3.35226	5.95841	5.06561	4.4726	5.07191	4.16737	3.65827	2.96367	3.44163	3.82944	3.20505	3.54531	3.70537	3.3605	-3.83	3.69	2.64	-3.83	5.68	2.91	-2.6	-3.38	0.2	0.175231	0.185125	0.99998	0.999992	1	TRIP13	204033_at	Pachytene checkpoint protein 2 homolog	ENSMUSG00000021569	ENSMUST00000022053	ENSMUSP00000022053	A0JNT8;Q05CL4;Q3UA06;Q3UQG6;Q9CWW8	Trip13	Pachytene checkpoint protein 2 homolog	ENSMUST00000022053
0.925325	0.010687	0.086455	0.638288	9.11966	10.0812	13.4632	20.8207	15.9282	20.8669	23.677	10.0146	12.475	11.2797	9.28749	11.5284	12.3026	12.2617	13.9663	20.254	1.21	-0.92	-1.02	0.55	-1.6	-1.28	2.65	0.03	0.09	0.177653	0.0311996	0.99998	0.999992	1	XAF1	228617_at	XIAP-associated factor 1	ENSMUSG00000040483	ENSMUST00000094041;ENSMUST00000140842;ENSMUST00000146233;ENSMUST00000151440	ENSMUSP00000091583;ENSMUSP00000121472;ENSMUSP00000121483;ENSMUSP00000123011	B7ZD14;F6ZMN8;Q3USK3;Q5NBU6;Q5NBU7;Q5NBU8;Q5NBU9;Z4YN17	Xaf1	XIAP-associated factor 1	ENSMUST00000094041;ENSMUST00000140842;ENSMUST00000146233;ENSMUST00000151440
0.468895	0.0563829	0.0403289	0.0944132	25.3264	22.1118	30.2726	39.9322	31.4069	36.0132	33.2382	27.7986	30.0122	23.6363	25.3344	28.5965	26.0226	25.6184	25.9528	28.1634	-1.06	4.21	3.14	0.18	4.37	-0.54	-3.85	-4.99	0.16	0.178176	0.0116608	0.99998	0.999992	1	MCM2	202107_s_at	DNA replication licensing factor MCM2	ENSMUSG00000002870	ENSMUST00000058011	ENSMUSP00000061923	O08971;O89057;P97310;Q8C2R0	Mcm2	DNA replication licensing factor MCM2	ENSMUST00000058011
0.690045	0.511462	0.290126	0.493637	2.55802	1.94908	2.36733	3.7992	3.98618	3.30572	3.42686	3.41457	3.39383	3.058	2.4299	3.37933	2.58886	2.80654	2.83078	3.53196	-1.86	3.06	0.05	-1.39	3.67	0.55	-1.47	-1.99	0.11	0.186937	0.0053582	0.990991	0.999992	1	KIF18A	221258_s_at	Kinesin-like protein KIF18A	ENSMUSG00000027115	ENSMUST00000028527	ENSMUSP00000028527	Q3TP77;Q8BLL1;Q91WD7	Kif18a	Kinesin-like protein KIF18A	ENSMUST00000028527
0.46572	0.0846139	0.0467918	0.0591693	15.606	14.9594	18.5488	25.3385	21.0179	20.9266	21.7395	17.119	19.3389	16.0795	16.0064	20.1688	15.6316	15.7106	16.4444	17.0457	-3.46	4.95	4.38	0.62	3.82	-1.87	-3.54	-3.03	0.19	0.194	0.0143912	0.99998	0.999992	1	CDCA7	224428_s_at	Cell division cycle-associated protein 7	ENSMUSG00000055612	ENSMUST00000102691;ENSMUST00000157019	ENSMUSP00000099752;ENSMUSP00000121263	A2AR39;Q3TIS1;Q3U511;Q6NZE5;Q8C1A0;Q9D0M2	Cdca7	Cell division cycle-associated protein 7	ENSMUST00000102691
0.93935	0.372215	0.0277011	0.257009	2.73457	2.01486	2.3811	6.00597	4.96511	3.69509	3.57264	4.07233	3.51868	2.05865	2.16003	2.82478	2.45467	2.21684	2.78356	2.7742	-3.73	4.79	3.02	-3.57	5.64	1.77	-2.62	-3.73	0.18	0.196014	0.0127687	0.99998	0.999992	1	KIAA1524	231855_at	Protein CIP2A	ENSMUSG00000033031	ENSMUST00000048374;ENSMUST00000117994;ENSMUST00000125278	ENSMUSP00000044714;ENSMUSP00000113075;ENSMUSP00000115529	B2RQ25;D3Z7B5;D6RGL3;Q69ZH6;Q7TPZ7;Q8BWY9	C330027C09Rik;Kiaa1524	Protein CIP2A	ENSMUST00000048374
0.135807	-0.367567	0.140733	0.117831	9.41931	7.84739	9.18817	8.06805	10.6128	9.97473	9.57916	6.31014	6.95941	7.43898	8.68482	10.4437	9.45592	10.1854	9.60718	9.20284	-1.16	7.56	0.92	-1.16	-1.16	-1.16	-1.16	-0.98	0.12	0.199042	0.999955	0.99998	0.999992	1	CYP39A1	220432_s_at	24-hydroxycholesterol 7-alpha-hydroxylase	ENSMUSG00000023963	ENSMUST00000170988	ENSMUSP00000130073	Q9JKJ9	Cyp39a1	24-hydroxycholesterol 7-alpha-hydroxylase	ENSMUST00000170988
0.952921	0.357039	-0.183903	-0.135403	4.05968	3.17624	3.1937	9.49976	5.90067	6.05337	5.87959	5.76825	5.55249	2.7033	3.05539	3.99172	2.98655	2.18792	3.35138	2.86974	-3.47	4.06	2.65	-3.47	3.48	1.69	-1.55	-2.05	0.16	0.20968	0.103419	0.99998	0.999992	1	CDKN3	209714_s_at	Cyclin-dependent kinase inhibitor 3	ENSMUSG00000037628	ENSMUST00000067426	ENSMUSP00000070575	Q810P3;Q9CWS3	Cdkn3	Cyclin-dependent kinase inhibitor 3	ENSMUST00000067426
0.587628	0.339358	0.186815	0.103481	28.8344	25.9395	31.7168	45.4196	43.7868	41.359	40.4244	36.7763	42.848	31.1079	27.3473	32.0821	31.0208	40.8296	30.2826	30.6156	-7.26	-6.15	-1.33	-5.4	4.22	6.12	4.14	4.16	0.15	0.20968	0.00401178	0.99998	0.999992	1	CRELD2	218358_at	Cysteine-rich with EGF-like domain protein 2	ENSMUSG00000023272	ENSMUST00000024042	ENSMUSP00000024042	Q9CYA0	Creld2	Cysteine-rich with EGF-like domain protein 2	ENSMUST00000024042
0.409728	-0.0244561	0.0127065	0.335547	12.4215	12.4375	15.597	15.9038	16.0575	19.6797	18.7883	11.8687	13.177	15.1602	12.4407	14.1827	13.7195	13.7247	15.426	18.0278	-0.56	1.01	-0.59	0.64	0.56	-1.17	4.74	-4.55	0.1	0.21278	0.085914	0.99998	0.999992	1	TDRD7	213361_at	Tudor domain-containing protein 7	ENSMUSG00000035517	ENSMUST00000102929;ENSMUST00000107777	ENSMUSP00000099993;ENSMUSP00000103406	A0A0A0MQD1;B1AWG7;B1AWH5;Q8K1H1;Q8R181	Tdrd7	Tudor domain-containing protein 7	ENSMUST00000102929
0.579038	0.019943	-0.27422	-0.200332	1.37387	1.23408	0.934508	2.13442	1.44153	1.65735	1.72063	1.10449	1.3121	1.17353	0.857384	1.03838	0.90566	1.04835	1.22618	0.814413	-1.12	1.76	1.6	-1.46	1.76	-1.45	-1.02	0.61	0.07	0.213769	0.471833	0.99998	0.999992	1	IRAK1BP1	238599_at	Interleukin-1 receptor-associated kinase 1-binding protein 1	ENSMUSG00000032251	ENSMUST00000034783;ENSMUST00000113245	ENSMUSP00000034783;ENSMUSP00000108871	G5E885;Q8BT82;Q8C645;Q9CRM0;Q9CV21;Q9CX27;Q9ESJ7;Q9JK12	Irak1bp1	Interleukin-1 receptor-associated kinase 1-binding protein 1	ENSMUST00000113245
0.621476	0.293913	0.203348	0.102068	10.5287	9.41625	11.7015	16.6899	15.7753	14.2744	15.9006	12.8348	14.3679	10.8147	10.4881	13.5393	11.5512	10.8855	10.731	11.3321	-3.97	3.76	2.87	-3.47	3.91	1.8	-0.58	-3	0.15	0.217025	0.0296645	0.99998	0.999992	1	MAD2L1	203362_s_at	Mitotic spindle assembly checkpoint protein MAD2A	ENSMUSG00000029910	ENSMUST00000101343;ENSMUST00000116605	ENSMUSP00000098897;ENSMUSP00000112304	Q9JI53;Q9Z1B5	Mad2l1	Mitotic spindle assembly checkpoint protein MAD2A	ENSMUST00000101343;ENSMUST00000116605
0.550866	-0.0803282	0.19464	0.269784	21.2303	18.1838	22.7935	30.4604	28.6227	29.2366	31.4031	18.1713	24.9626	16.7413	20.0002	26.694	21.5946	26.2545	23.6414	25.4986	-3.59	0.11	1.31	-0.8	2.75	0.45	1.31	-1.25	0.07	0.220148	0.0349389	0.99998	0.999992	1	PPA1	217848_s_at	Inorganic pyrophosphatase	ENSMUSG00000020089	ENSMUST00000020286	ENSMUSP00000020286	Q9D819	Ppa1	Inorganic pyrophosphatase	ENSMUST00000020286
0.691724	0.414458	0.146934	0.122165	4.24017	3.49406	3.6312	8.53883	6.18378	4.95554	4.94087	5.48551	5.2404	4.60468	3.93743	4.89074	3.74593	4.22268	4.21549	3.89004	-3.02	3.75	0.44	-3.28	5.52	2.09	-0.81	-3.86	0.15	0.243707	0.0102194	0.99998	0.999992	1	NCAPG2	219588_s_at	Condensin-2 complex subunit G2	ENSMUSG00000042029	ENSMUST00000084828	ENSMUSP00000081889	E9QP71;Q6DFV1;Q6SLL0;Q922D1	Ncapg2	Condensin-2 complex subunit G2	ENSMUST00000084828
0.756429	0.420402	-0.0730124	0.0731678	1.08235	0.98761	1.43213	2.74118	2.24783	1.50955	1.45102	1.74362	1.63958	1.33476	1.21812	1.1083	1.22472	0.867931	1.28337	1.11305	-2.94	3.3	1.53	-2.94	3.05	2.12	-0.58	-2.58	0.15	0.255963	0.0729775	0.99998	0.999992	1	ANLN	222608_s_at	Actin-binding protein anillin	ENSMUSG00000036777	ENSMUST00000040912	ENSMUSP00000045873	Q8BL79;Q8BLB3;Q8K298;Q8K2N0;Q9CUY0	Anln	Actin-binding protein anillin	ENSMUST00000040912
0.308238	-0.102226	-0.0756887	0.0183071	10.083	9.33963	10.0383	13.3305	10.8382	12.023	11.7859	9.42822	9.63951	8.70411	9.36307	9.28376	9.747	8.81051	9.75299	9.84251	-2.58	3.74	2.81	-2.38	3.4	0.74	-2.15	-2.27	0.14	0.271835	0.461383	0.99998	0.999992	1	CDC25A	1555772_a_at	M-phase inducer phosphatase 1	ENSMUSG00000032477	ENSMUST00000094324	ENSMUSP00000091882	E9PVD0;P48964	Cdc25a	M-phase inducer phosphatase 1	ENSMUST00000094324
1.22709	0.280757	0.000683864	0.0399992	0.278913	0.456513	0.489368	1.05026	0.77598	0.972656	0.930649	0.711664	0.455268	0.35866	0.404458	0.475237	0.406502	0.311969	0.466537	0.346878	-3.06	2.54	1.71	-1.82	1.63	0.75	-0.74	-0.16	0.09	0.278636	0.119148	0.99998	0.999992	1	EFCAB11	214264_s_at	EF-hand calcium-binding domain-containing protein 11	ENSMUSG00000021176	ENSMUST00000046485	ENSMUSP00000044808	Q9D041;Q9D0E5	Efcab11	EF-hand calcium-binding domain-containing protein 11	ENSMUST00000046485
-1.0663	-0.211297	0.0154105	-0.682306	0.880812	1.1803	0.986285	0.402291	0.675387	0.346311	0.526153	0.576667	0.904985	1.30872	0.959801	1.08617	1.14868	0.896039	0.807041	0.472974	-0.39	-0.39	-0.39	-0.39	2.6	-0.39	-0.39	-0.39	0.05	0.279574	0.052708	0.99998	0.999992	1	ITGA2	227314_at	Integrin alpha-2	ENSMUSG00000015533	ENSMUST00000056117	ENSMUSP00000053891	Q62163;Q62469;Q6P1C7	Itga2	Integrin alpha-2	ENSMUST00000056117
0.0977439	-0.416486	0.0957943	0.119219	14.2494	12.2714	12.5959	12.2218	15.1094	13.6062	14.084	10.5764	7.76565	11.6385	12.4367	15.6326	13.073	14.5392	14.3848	13.4932	-4	1.65	2.23	-3.6	3.01	2.23	1.75	-2.49	0.14	0.289048	0.999955	0.990991	0.999992	1	MSANTD4	227418_at	Myb/SANT-like DNA-binding domain-containing protein 4	ENSMUSG00000041124	ENSMUST00000047173	ENSMUSP00000038267	Q91YU3	Msantd4	Myb/SANT-like DNA-binding domain-containing protein 4	ENSMUST00000047173
1.22879	0.429795	-0.0269834	0.0813854	0.706932	0.600499	0.56202	2.02095	1.23935	1.24875	1.37816	1.18807	1.0658	0.478061	0.733873	0.588134	0.490606	0.639712	0.775639	0.540084	-3.81	4.54	2.95	-3.88	4.65	2.19	-2.15	-3.01	0.19	0.301625	0.112392	0.99998	0.999992	1	DEPDC1B	226980_at	DEP domain-containing protein 1B	ENSMUSG00000021697	ENSMUST00000051594;ENSMUST00000163307;ENSMUST00000171178	ENSMUSP00000059291;ENSMUSP00000131707;ENSMUSP00000132972	E9PW09;Q810T1;Q8BH88;Q8BZ67	Depdc1b	DEP domain-containing protein 1B	ENSMUST00000051594
-0.967851	-0.264598	-0.207175	-0.733367	0.699611	0.866185	0.611688	0.305884	0.532916	0.258936	0.395489	0.483135	0.549128	0.832595	0.596178	0.54545	0.607472	0.752594	0.485612	0.370965	-0.42	-0.49	-0.49	3.17	-0.49	-0.49	-0.49	-0.49	0.07	0.355862	0.0273864	0.99998	0.999992	1	CAMK2N1	218309_at	Calcium/calmodulin-dependent protein kinase II inhibitor 1	ENSMUSG00000046447	ENSMUST00000050918	ENSMUSP00000060349	Q6QWF9	Camk2n1	Calcium/calmodulin-dependent protein kinase II inhibitor 1	ENSMUST00000050918
0.297975	-0.0717976	0.082601	0.0749283	87.8468	84.8812	98.2556	106.01	109.444	107.294	115.192	87.0523	88.9293	83.5358	87.7092	106.582	97.0349	89.5256	91.8965	95.4134	3.64	2.57	3.09	1.42	-2.57	-2.78	-2.68	-1.54	0.12	0.377258	0.222012	0.99998	0.999992	1	LPXN	242778_at	Leupaxin	ENSMUSG00000024696	ENSMUST00000025601	ENSMUSP00000025601	Q99N69	Lpxn	Leupaxin	ENSMUST00000025601
0.35256	0.170618	-0.199791	-0.234209	6.89961	5.89716	6.50533	9.53988	7.64426	7.41929	8.06949	6.70304	7.17323	7.95839	5.55761	6.19943	5.8538	4.6452	5.37369	5.39187	-6.73	5.4	4.53	-7.15	5.77	3.77	1.94	-5.55	0.26	0.37859	0.831783	0.99998	0.999992	1	GINS1	206102_at	DNA replication complex GINS protein PSF1	ENSMUSG00000027454	ENSMUST00000028948	ENSMUSP00000028948	Q9CZ15	Gins1	DNA replication complex GINS protein PSF1	ENSMUST00000028948
-0.543639	0.19335	-0.0176063	0.244271	3.54015	3.35307	2.00015	2.5962	1.84581	1.90205	1.56274	3.07825	3.07846	3.85229	3.16972	2.72469	3.05549	2.41631	3.46649	3.25469	1.5	-2.63	-1.47	0.58	-0.19	0.85	-0.12	0.67	0.05	0.384656	0.38904	0.99998	0.999992	1	CD46	207549_x_at	Membrane cofactor protein	ENSMUSG00000016493	ENSMUST00000162650	ENSMUSP00000123931	O88174;Q9R0R9	Cd46	Membrane cofactor protein	ENSMUST00000162650
1.21606	0.741948	0.226105	-0.350433	16.8837	7.26275	6.38894	33.928	13.1088	20.3424	22.0998	18.7295	16.2345	12.3927	9.74171	13.6965	9.10805	10.9171	9.66304	5.2579	-3.14	1.32	1.55	0.35	0.38	0.51	1.07	-1.47	0.06	0.386298	0.140936	0.99998	0.999992	1	BASP1	202391_at	Brain acid soluble protein 1	ENSMUSG00000045763	ENSMUST00000058845	ENSMUSP00000053943	Q91XV3	Basp1	Brain acid soluble protein 1	ENSMUST00000058845
0.412407	0.00149101	0.17695	0.302086	23.4456	19.6261	22.3901	29.7607	25.997	29.7964	28.7723	20.2478	24.9875	21.0676	21.7642	28.1843	22.1322	26.6298	25.6586	27.266	2.02	-0.79	-0.7	0.68	-0.1	-0.26	-0.75	-0.4	0.05	0.392588	0.0575362	0.99998	0.999992	1	GBP2	242907_at	Interferon-induced guanylate-binding protein 2	ENSMUSG00000028270	ENSMUST00000165774;ENSMUST00000169572	ENSMUSP00000129039;ENSMUSP00000132435	E9Q2N7;Q4FK03;Q8CIC6;Q921N2;Q9R1I0;Q9Z0E6	Gbp2	Interferon-induced guanylate-binding protein 2	ENSMUST00000165774
-0.206987	0.151489	0.114189	0.158752	35.1018	38.6523	28.409	29.0256	33.2201	27.1789	26.1489	38.4273	38.1115	37.4641	34.023	37.7966	38.3924	36.1156	35.9787	38.389	-3.34	1.95	0.2	-3.69	3.95	2.89	2.33	-3.86	0.15	0.428443	0.831783	0.99998	0.999992	1	PHF20L1	230098_at	PHD finger protein 20-like protein 1	ENSMUSG00000072501	ENSMUST00000048188	ENSMUSP00000035682	A6H5Y9;Q80UN6;Q8BPP8;Q8BQQ6;Q8BS11;Q8C8H9;Q8CCJ9	Phf20l1	PHD finger protein 20-like protein 1	ENSMUST00000048188
0.503033	0.238941	0.0960505	0.167324	2.74651	3.17495	3.4068	4.62222	4.77252	4.16838	3.78055	3.8709	4.20587	3.11344	3.03546	3.80082	3.33596	3.10897	3.27541	3.58823	-1.55	2.71	1.12	-2.64	3.09	0.25	-1.08	-1.14	0.1	0.437147	0.0344288	0.99998	0.999992	1	ERCC6L	219650_at	DNA excision repair protein ERCC-6-like	ENSMUSG00000051220	ENSMUST00000056904	ENSMUSP00000050592	Q8BGN1;Q8BHK9;Q8BRC9;Q8CE49	Ercc6l	DNA excision repair protein ERCC-6-like	ENSMUST00000056904
-1.74564	-0.303416	-0.547066	-0.715835	3.17619	1.43055	1.50535	0.836302	0.618128	0.477178	0.362748	0.953317	1.66365	2.29351	1.36228	1.99455	0.71007	1.3773	1.74344	0.734201	-0.02	2.93	3.79	-1.91	-0.33	-0.21	-2.9	-0.01	0.11	0.455303	0.0240082	0.99998	0.999992	1	GSTA4	202967_at	Glutathione S-transferase A4	ENSMUSG00000032348	ENSMUST00000034903	ENSMUSP00000034903	P24472;Q9CQ81;Q9CTY7;Q9CY87;Q9D038	Gsta4	Glutathione S-transferase A4	ENSMUST00000034903
1.70902	-0.598151	-0.958503	0.869623	2.24355	2.91075	3.35656	11.6985	7.82319	13.5224	12.7387	2.58621	3.1498	3.39427	2.26944	2.95173	2.65817	3.92284	5.28474	8.4328	-1.87	-1.77	-1.78	-1.91	-0.64	-1.63	9.78	-0.9	0.18	0.46136	0.499978	0.99998	0.999992	0.517657	OAS3	218400_at	2'-5'-oligoadenylate synthase 3	ENSMUSG00000032661	ENSMUST00000044833;ENSMUST00000165820	ENSMUSP00000035588;ENSMUSP00000125873	B9EIU4;F7CXR7;Q8K4D2;Q8VI93	Oas3	2'-5'-oligoadenylate synthase 3	ENSMUST00000044833;ENSMUST00000165820
-1.47649	0.00715392	0.00325204	-0.604167	9.11332	7.58275	8.23575	4.2673	0.886174	4.158	4.66266	7.9188	8.55477	8.84539	8.41159	7.87577	8.45837	8.45662	6.52085	4.42571	-4.27	3.22	2.58	-5.28	2.81	1.48	1.51	-0.9	0.15	0.466632	0.127793	0.99998	0.999992	1	ELAC1	222869_s_at	Zinc phosphodiesterase ELAC protein 1	ENSMUSG00000036941	ENSMUST00000041138	ENSMUSP00000041793	Q8VEB6;Q9CXB1;Q9ERF4	Elac1	Zinc phosphodiesterase ELAC protein 1	ENSMUST00000041138
-0.325178	-0.271923	0.0386906	-0.000505828	11.5851	9.28799	9.74545	8.23916	7.62888	7.90912	8.1718	8.23982	8.69605	8.59308	9.42843	11.4647	9.63334	11.2852	10.9667	9.13918	-1.3	-0.19	-0.32	1.69	-1.3	-1.3	-1.3	3.93	0.1	0.480557	0.445593	0.99998	0.999992	1	PPAP2B	212230_at	Lipid phosphate phosphohydrolase 3	ENSMUSG00000028517	ENSMUST00000064139	ENSMUSP00000065719	Q3TVM4;Q3TXR7;Q8BTB7;Q99JY8	Ppap2b	Lipid phosphate phosphohydrolase 3	ENSMUST00000064139
0.517663	0.00491652	0.108161	0.464456	24.2104	22.186	28.2052	35.0932	30.3666	38.7335	41.0157	23.6537	27.7273	23.9635	22.1358	27.9164	27.3556	26.0557	30.7221	37.7696	0.39	-0.63	0.53	-0.32	-0.65	1.06	2.13	-2.54	0.07	0.480557	0.615082	0.99998	0.999992	1	IRF9	203882_at	Interferon regulatory factor 9	ENSMUSG00000002325	ENSMUST00000130697;ENSMUST00000134863;ENSMUST00000138037	ENSMUSP00000119477;ENSMUSP00000120359;ENSMUSP00000120525	E9PZJ2;E9Q8M6;Q61179	Irf9	Interferon regulatory factor 9	ENSMUST00000130697;ENSMUST00000134863;ENSMUST00000138037
1.32591	0.632609	0.368955	0.383168	1.97814	1.37318	1.15235	5.85388	2.77003	3.14093	3.4763	3.19871	2.62332	1.43055	2.17256	1.95541	2.4751	1.18444	1.96603	1.80984	-0.91	3.42	-0.19	-1.14	-0.46	0.62	-0.39	-0.31	0.06	0.488424	0.0208654	0.99998	0.999992	1	MXD3	221250_s_at	Max dimerization protein 3	ENSMUSG00000021485	ENSMUST00000021941	ENSMUSP00000021941	Q60947;Q80US8	Mxd3	Max dimerization protein 3	ENSMUST00000021941
-2.26737	-0.75143	-0.186684	-1.25097	14.7316	9.50272	5.86225	2.8051	3.7657	1.0822	1.09486	4.48488	5.38245	8.57863	10.8503	9.55388	5.92987	6.66577	8.37644	1.82058	-0.46	-0.46	-0.46	-0.46	-0.46	-0.46	-0.46	3.07	0.07	0.488724	0.115726	0.99998	0.999992	1	CD163	203645_s_at	Scavenger receptor cysteine-rich type 1 protein M130;Soluble CD163	ENSMUSG00000008845	ENSMUST00000032234;ENSMUST00000112541	ENSMUSP00000032234;ENSMUSP00000108160	A6H691;Q2VLH5;Q2VLH6;Q99MX8	Cd163	Scavenger receptor cysteine-rich type 1 protein M130;Soluble CD163	ENSMUST00000032234;ENSMUST00000112541
-0.268074	0.126929	0.0698546	0.194603	31.0111	32.1602	30.84	25.0251	30.6328	23.7745	23.4503	34.7215	29.6962	40.4083	32.044	37.6442	32.1922	30.1211	32.6449	38.2491	-0.07	-1.12	-1.12	2.87	-1.11	-1.12	2.33	-1.12	0.09	0.491848	0.700912	0.99998	0.999992	1	PGAP1	220576_at	GPI inositol-deacylase	ENSMUSG00000073678	ENSMUST00000097739	ENSMUSP00000095346	E9QKG7;Q3UUQ7;Q8BQ77	Pgap1	GPI inositol-deacylase	ENSMUST00000097739
0.0321101	-0.193411	-0.113797	-0.0398067	4.79397	3.66627	5.37698	5.57743	3.693	4.87932	5.29632	3.83221	4.35862	3.78267	4.51206	3.74694	4.32702	4.24457	5.34909	5.74808	-3.07	1.21	1.02	-2.45	1.38	1.14	2.03	-0.82	0.09	0.493346	0.999955	0.99998	0.999992	0.624671	DCP1B	226093_at	mRNA-decapping enzyme 1B	ENSMUSG00000041477	ENSMUST00000073909;ENSMUST00000112777	ENSMUSP00000073568;ENSMUSP00000108397	B2RUI2;B9EIX0;Q3U564;Q3V333	Dcp1b	mRNA-decapping enzyme 1B	ENSMUST00000073909;ENSMUST00000112777
1.46297	1.28962	-0.14738	0.0985066	1.88618	1.07644	0.925516	10.0158	8.73568	8.10851	8.38748	7.41473	3.85626	1.79986	1.68964	1.49942	0.964651	0.599004	1.55115	0.969189	-5.79	15.62	10.62	-5.79	7.7	-5.79	-5.79	-5.55	0.34	0.500668	0.499978	0.629633	0.999992	1	AICDA	224499_s_at	Single-stranded DNA cytosine deaminase	ENSMUSG00000040627	ENSMUST00000043301;ENSMUST00000160685	ENSMUSP00000040524;ENSMUSP00000125093	E0CXQ9;Q9WVE0	Aicda	Single-stranded DNA cytosine deaminase	ENSMUST00000043301;ENSMUST00000160685
0.875276	0.172436	-0.251269	0.194936	10.7942	13.5558	12.62	22.2875	16.7447	21.3387	19.8275	14.4753	10.7945	13.2853	12.933	10.1844	12.1629	13.0391	13.5568	15.6979	1.09	-2.54	-3.89	3.16	0.63	1	1.7	-2.44	0.12	0.500668	0.499978	0.99998	0.999992	1	NLRC5	226474_at	Protein NLRC5	ENSMUSG00000074151	ENSMUST00000053085;ENSMUST00000098489;ENSMUST00000183132	ENSMUSP00000138166;ENSMUSP00000138322;ENSMUSP00000138409	C3VPR6;Q3U1H4;Q571H9;S4R1C5	Nlrc5	Protein NLRC5	ENSMUST00000053085;ENSMUST00000183132
0.11057	-0.0110855	-0.185842	-0.769424	25.6491	24.4958	27.4124	59.7296	42.3245	45.6947	45.9852	37.2845	33.99	26.3308	24.349	27.8848	24.6901	22.0364	25.1092	24.9734	-1.29	3.52	2.21	-2.48	2.77	1.1	-1.59	-3.1	0.13	0.500846	0.499978	0.99998	0.999992	1	STMN1	200783_s_at	Stathmin	ENSMUSG00000022044;ENSMUSG00000028832	ENSMUST00000074523;ENSMUST00000118426;ENSMUST00000120229;ENSMUST00000121955;ENSMUST00000134440;ENSMUST00000152093;ENSMUST00000030636;ENSMUST00000105867;ENSMUST00000105868;ENSMUST00000127279	ENSMUSP00000074113;ENSMUSP00000113629;ENSMUSP00000113759;ENSMUSP00000113788;ENSMUSP00000117000;ENSMUSP00000123092;ENSMUSP00000030636;ENSMUSP00000101493;ENSMUSP00000101494;ENSMUSP00000119547	D3YUL4;D3Z4C2;D3Z6P6;G3X9Z6;O35414;O35415;O35416;P63042;Q05DI3;D3Z1Z8;D3Z5N2;P54227	Stmn4;Stmn1	Stathmin;Stathmin-4;Stathmin	ENSMUST00000030636;ENSMUST00000105868
0.635394	-0.906259	-0.861573	0.0678699	3.95911	3.23635	4.712	9.85323	6.32419	6.81887	7.03403	5.30447	4.76099	3.70874	4.08645	3.68308	4.0645	3.29515	4.40095	4.3361	-3.76	5.37	3.46	-3.57	4.26	1.41	-1.91	-3.49	0.18	0.501672	0.499978	0.99998	0.999992	1	AURKB	209464_at	Aurora kinase B	ENSMUSG00000020897	ENSMUST00000021277;ENSMUST00000108666	ENSMUSP00000021277;ENSMUSP00000104306	O70126;Q61882;Q8C6C1	Aurkb	Aurora kinase B	ENSMUST00000021277;ENSMUST00000108666
2.82183	1.53699	0.620045	2.05889	2.84251	2.27071	3.46006	7.77894	5.58491	4.71148	5.05502	4.3095	3.99334	3.29262	2.68144	2.94413	2.86178	2.35382	3.03745	2.73383	-2.92	3.53	1.43	-2.66	4.12	1.12	-1.07	-2.56	0.15	0.501964	0.455278	0.99998	0.999992	1	NCAPH	212949_at	Condensin complex subunit 2	ENSMUSG00000034906	ENSMUST00000110387;ENSMUST00000175885	ENSMUSP00000106017;ENSMUSP00000135620	H3BL21;Q8BY01;Q8C156;Q8VDM9	Ncaph	Condensin complex subunit 2	ENSMUST00000110387;ENSMUST00000175885
2.73032	0.241472	-0.57269	0.241733	3.77469	3.10719	4.68607	11.5478	8.14831	7.13565	8.35141	6.78115	5.76372	4.02203	3.49239	3.83395	3.50455	2.70228	3.85812	4.10567	-4.02	3.53	2.18	-4.02	4.31	1.81	-1.05	-1.6	0.17	0.501965	0.342016	0.99998	0.999992	1	CCNA2	203418_at	Cyclin-A2	ENSMUSG00000027715	ENSMUST00000029270;ENSMUST00000147380	ENSMUSP00000029270;ENSMUSP00000118239	D6RIK7;P51943;Q61459;Q8BRG1	Ccna2	Cyclin-A2	ENSMUST00000029270;ENSMUST00000147380
0.561908	0.275316	0.149161	0.115846	20.2408	18.2477	23.5531	35.2697	29.7519	29.8562	30.4181	24.7887	25.0424	22.3857	19.6837	22.5866	21.4145	19.7356	21.2477	22.7334	-3.61	4.06	3.05	-0.5	5.29	0.12	-2.37	-4.61	0.15	0.502042	0.139438	0.99998	0.999992	1	MCM6	201930_at	DNA replication licensing factor MCM6	ENSMUSG00000026355	ENSMUST00000027601;ENSMUST00000190495	ENSMUSP00000027601;ENSMUSP00000140308	P97311;Q3ULG5;Q80YQ7	Mcm6	DNA helicase;DNA replication licensing factor MCM6	ENSMUST00000027601;ENSMUST00000190495
0.685966	-0.602075	-0.166178	0.103594	1.95975	1.59498	2.50603	5.67289	2.70429	2.88061	3.22993	3.04653	2.27487	1.69286	2.10898	1.94541	1.50475	1.60614	2.00669	2.05621	-3.6	2.64	1.58	0.29	2.37	1.05	-0.58	-2.91	0.12	0.502208	0.499989	0.99998	0.999992	1	MYBL2	201710_at	Myb-related protein B	ENSMUSG00000017861	ENSMUST00000018005;ENSMUST00000142729	ENSMUSP00000018005;ENSMUSP00000114710	A2A5P3;P48972	Mybl2	Myb-related protein B	ENSMUST00000018005;ENSMUST00000142729
2.15321	0.632892	0.712734	2.87131	1.9629	1.5644	2.25898	5.31242	3.50156	5.38787	5.64094	1.58055	2.07933	2.09637	1.40164	2.36353	2.33586	2.31682	3.42484	5.25697	-0.34	0.96	1.58	-1.5	-2.08	-0.89	4.72	-1.94	0.13	0.503178	0.457439	0.99998	0.999992	0.591122	RSAD2	242625_at	Radical S-adenosyl methionine domain-containing protein 2	ENSMUSG00000020641	ENSMUST00000020970;ENSMUST00000137792	ENSMUSP00000020970;ENSMUSP00000121791	D6RJ49;Q3U5I6;Q3U5T4;Q3U622;Q3U627;Q3U7I6;Q3U7M1;Q3U8F4;Q3U8U7;Q3U941;Q3U977;Q3U9E1;Q3U9J0;Q3U9J3;Q3UBW6;Q3UC07;Q3UDI0;Q6PEU4;Q8CBB9;Q8VHM2;Q9JHD4	Rsad2	Radical S-adenosyl methionine domain-containing protein 2	ENSMUST00000020970;ENSMUST00000137792
0.245069	-2.39798	-0.692632	-0.51387	11.558	9.05434	10.9526	9.09395	8.25336	9.1162	8.39362	6.34983	6.59045	7.30822	10.1161	10.2832	9.4676	10.787	10.099	8.69969	-0.75	-0.75	-0.75	-0.75	3.13	-0.75	-0.51	0.83	0.08	0.503836	0.772635	0.500003	0.999992	1	MYOF	201798_s_at	Myoferlin	ENSMUSG00000048612	ENSMUST00000041475;ENSMUST00000172095	ENSMUSP00000045036;ENSMUSP00000129792	E9Q390;Q69ZN7;Q7TMG0;Q80V33;Q8BU64;Q8BU70;Q8BUC1;Q8BVY6;Q8C0D1;Q8R3B4	Myof	Myoferlin	ENSMUST00000041475;ENSMUST00000172095
1.67702	1.08456	0.394504	0.459307	1.03198	0.937915	1.26138	4.11703	2.56054	2.38969	1.89525	2.20618	1.70583	1.00227	1.07405	0.857757	0.95897	0.841585	1.29682	1.07608	-1.2	0.61	-0.76	-1.17	5.22	-0.91	-0.7	-1.12	0.09	0.503873	0.500022	0.99998	0.999992	1	CLSPN	243840_at	Claspin	ENSMUSG00000042489	ENSMUST00000048391;ENSMUST00000126512;ENSMUST00000129795;ENSMUST00000147675	ENSMUSP00000045344;ENSMUSP00000116699;ENSMUSP00000119437;ENSMUSP00000120683	B1ARX5;B1ARX6;B1ARX7;F6S522;Q69GM2;Q80YR7	Clspn	Claspin	ENSMUST00000048391;ENSMUST00000126512
0.603361	-0.0818042	-1.67268	0.0284605	23.564	16.8734	21.6916	37.6128	30.7508	36.2549	39.5311	11.5579	21.0573	21.0688	16.9746	19.2032	15.9565	18.5299	25.557	28.4633	-1.6	-1.61	-1.51	-0.24	-1.66	-1.58	7.72	-0.14	0.15	0.503914	0.501731	0.99998	0.999992	1	LGALS3BP	200923_at	Galectin-3-binding protein	ENSMUSG00000033880	ENSMUST00000043722;ENSMUST00000106290;ENSMUST00000144529	ENSMUSP00000035579;ENSMUSP00000101897;ENSMUSP00000120846	E9Q5X5;F6VRP8;O35649;Q07797;Q3U631;Q3U8K4;Q3UDL5	Lgals3bp	Galectin-3-binding protein	ENSMUST00000043722;ENSMUST00000144529
0.547828	0.230619	-0.298421	0.0170324	0.757521	0.938053	0.781069	1.14632	1.08947	0.857927	0.862642	0.99705	0.803452	0.786574	0.781327	0.646008	0.640251	0.649048	0.823345	0.697666	-2.96	2.66	1	-2.92	3.97	2.33	-0.41	-2.94	0.15	0.504005	0.50117	0.99998	0.999992	1	E2F7	228033_at	Transcription factor E2F7	ENSMUSG00000020185	ENSMUST00000073781;ENSMUST00000173471;ENSMUST00000173634;ENSMUST00000173948;ENSMUST00000174857	ENSMUSP00000073453;ENSMUSP00000133494;ENSMUSP00000133801;ENSMUSP00000133813;ENSMUSP00000134039	B2RWZ8;G3UYD4;Q6S7F2;Q8BQ55;Q8BRE2;Q8BSQ3;Q8C9R3	E2f7	Transcription factor E2F7	ENSMUST00000073781;ENSMUST00000174857
0.605135	0.276533	-0.344592	-0.121108	6.6938	4.94979	7.97974	17.1555	12.6666	11.141	12.3078	10.0974	8.98947	6.93874	6.08722	6.84619	5.57432	5.34869	6.49153	7.01065	-3.6	2.54	2.16	-3.08	3.15	1.88	0.06	-2.17	0.16	0.504717	0.499991	0.99998	0.999992	1	RRM2	209773_s_at	Ribonucleoside-diphosphate reductase subunit M2	ENSMUSG00000020649	ENSMUST00000020980;ENSMUST00000153058;ENSMUST00000154588	ENSMUSP00000020980;ENSMUSP00000119502;ENSMUSP00000120893	D3Z0D8;F6RUC3;P11157;Q3UI23;Q542E2	Rrm2	Ribonucleoside-diphosphate reductase subunit M2	ENSMUST00000020980;ENSMUST00000153058
1.10232	0.49134	0.316143	0.106637	3.4168	2.0388	2.61851	7.49332	5.25677	5.26606	6.29959	5.26335	5.10988	2.78229	2.74617	3.23028	3.32737	3.48155	3.31397	2.8972	-4.26	0.35	1.5	0.3	2.11	0.79	1.56	-1.98	0.11	0.504717	0.499978	0.675415	0.999992	1	FAS	204780_s_at	Tumor necrosis factor receptor superfamily member 6	ENSMUSG00000024778	ENSMUST00000025691;ENSMUST00000112472	ENSMUSP00000025691;ENSMUSP00000108091	D3Z6E5;P25446;Q6GT31;Q8C350;Q9DCQ1	Fas	Tumor necrosis factor receptor superfamily member 6	ENSMUST00000025691;ENSMUST00000112472
1.0728	0.796534	-0.0171747	0.297032	0.246298	0.173797	0.132276	0.812186	0.50109	0.568658	0.452883	0.522855	0.501523	0.345674	0.246507	0.148967	0.138588	0.248332	0.229367	0.197835	-3.13	3.44	3.28	-0.22	3.09	-0.68	-2.69	-1.75	0.15	0.504932	0.500376	0.675241	0.999992	1	BCAT1	226517_at	Branched-chain-amino-acid aminotransferase, cytosolic	ENSMUSG00000030268	ENSMUST00000032402;ENSMUST00000048252;ENSMUST00000111742;ENSMUST00000123930;ENSMUST00000136819;ENSMUST00000149769;ENSMUST00000154611;ENSMUST00000155693	ENSMUSP00000032402;ENSMUSP00000039744;ENSMUSP00000107371;ENSMUSP00000116091;ENSMUSP00000116565;ENSMUSP00000117708;ENSMUSP00000120180;ENSMUSP00000123137	B2KFA6;B2KFA7;B2KFA8;B2KFA9;E9Q4K3;F6YUH3;P24288;Q7TMT2;Q8CBC8	Bcat1	Branched-chain-amino-acid aminotransferase;Branched-chain-amino-acid aminotransferase, cytosolic	ENSMUST00000032402;ENSMUST00000111742
2.36124	0.8646	2.03492	2.6556	3.40526	3.05294	3.28815	5.44691	4.54075	6.50208	6.46058	3.3445	3.48448	3.01527	3.01882	3.77777	3.67348	3.51008	4.48813	5.38515	0.8	-1.04	-2.88	-1.91	1.27	1.15	2.36	-0.54	0.08	0.505167	0.43308	0.99998	0.999992	0.806386	RELL1	226430_at	RELT-like protein 1	ENSMUSG00000047881	ENSMUST00000087327;ENSMUST00000154169	ENSMUSP00000084585;ENSMUSP00000118125	H7BX61;Q3TVW8;Q3UZH6;Q8K2J7;Q8R3S5	Rell1	RELT-like protein 1	ENSMUST00000087327;ENSMUST00000154169
0.770483	0.380194	-0.0817666	-0.0329575	5.10108	3.67072	5.82665	13.6987	9.12889	9.21478	9.67792	7.05569	7.35038	4.64678	4.53726	4.31919	4.52198	3.56665	4.81409	4.2572	-3.39	4.21	2.86	-3.24	3.46	2.25	-1.72	-3	0.18	0.50652	0.500169	0.99998	0.999992	1	BIRC5	202095_s_at	Baculoviral IAP repeat-containing protein 5	ENSMUSG00000017716	ENSMUST00000081387;ENSMUST00000093906	ENSMUSP00000079124;ENSMUSP00000091433	O70201;Q923F7;Q9WU53;Q9WU54	Birc5	Baculoviral IAP repeat-containing protein 5	ENSMUST00000081387;ENSMUST00000093906
3.7333	2.6164	1.37726	0.926839	0.630484	0	0.265192	3.52444	0.831559	1.96687	2.65516	1.35497	1.11249	0.504527	0.428226	0.356181	0.428789	0.289916	0.494261	0.139521	-1.29	-0.58	-0.51	-0.76	-0.83	1.36	0.76	1.64	0.06	0.507966	0.0289821	0.99998	0.999992	1	GSTT1	203815_at	Glutathione S-transferase theta-1	ENSMUSG00000001663	ENSMUST00000001713;ENSMUST00000120177;ENSMUST00000139724	ENSMUSP00000001713;ENSMUSP00000113839;ENSMUSP00000117130	D3Z3X5;D3Z5W7;Q64471;Q91X50	Gstt1	Glutathione S-transferase theta-1	ENSMUST00000001713
0.593002	0.441882	-0.236124	-0.284696	259.003	148.016	174.324	440.466	393.549	283.11	322.173	304.43	340.567	232.328	165.238	159.802	189.739	148.218	197.682	142.893	-2.9	-0.81	0.54	-2.3	0.62	2.13	2.29	0.36	0.08	0.508931	0.502309	0.99998	0.999992	1	IGJ	212592_at	Immunoglobulin J chain	ENSMUSG00000067149	ENSMUST00000087033;ENSMUST00000164073	ENSMUSP00000084259;ENSMUSP00000132955	E9PWK4;P01592	Igj	Immunoglobulin J chain	ENSMUST00000087033;ENSMUST00000164073
0.339958	-0.121737	-0.0487626	0.192183	17.106	17.4428	17.8159	22.3089	21.587	26.322	25.1414	17.8814	17.9711	17.3361	16.3212	19.6852	17.7915	19.2417	20.5801	24.0859	-1.75	-1.54	0.16	-1.65	0.83	1.41	5.36	-3.1	0.11	0.509087	0.500144	0.99998	0.999992	0.768492	DTX3L	225415_at	E3 ubiquitin-protein ligase DTX3L	ENSMUSG00000049502	ENSMUST00000081933;ENSMUST00000114885	ENSMUSP00000080601;ENSMUSP00000110535	Q3UIR3;Q8BN11	Dtx3l	E3 ubiquitin-protein ligase DTX3L	ENSMUST00000081933;ENSMUST00000114885
0.535945	-0.550416	-0.0753367	1.10097	3.68496	3.50123	4.30842	3.90727	3.74087	5.14381	5.20237	1.86959	1.75027	2.66544	3.4647	2.76044	2.93652	2.67694	3.25265	2.69492	-1.62	-1.62	-1.62	-1.41	-1.62	-1.04	-1.41	9.69	0.12	0.509792	0.999955	0.50467	0.999992	1	RHBDF1	218686_s_at	Inactive rhomboid protein 1	ENSMUSG00000020282	ENSMUST00000020524;ENSMUST00000132578;ENSMUST00000143988;ENSMUST00000144902;ENSMUST00000146179;ENSMUST00000150381	ENSMUSP00000020524;ENSMUSP00000117471;ENSMUSP00000118769;ENSMUSP00000118985;ENSMUSP00000120543;ENSMUSP00000122533	A2AVE2;A2AVE4;A2AVE5;A7M7T5;F2Z3W3;Q04843;Q5DTF4;Q6PIX5;Q6PJ49;Q8VIK0	Rhbdf1	Inactive rhomboid protein 1	ENSMUST00000020524;ENSMUST00000146179
-1.69243	-2.41438	-0.890005	-0.76996	1.39883	1.16916	0.820586	0.746382	0.601729	0.53847	0.559146	0.514531	0.369646	0.449299	0.901757	0.73479	0.616111	0.652439	0.971697	0.743392	5.3	-3.22	-2.77	4.04	-1.57	0.44	1.11	-4.53	0.16	0.51165	0.354279	0.500027	0.999992	1	ADAM28	208268_at	Disintegrin and metalloproteinase domain-containing protein 28	ENSMUSG00000014725	ENSMUST00000022642;ENSMUST00000111072	ENSMUSP00000022642;ENSMUSP00000106701	Q5D070;Q8K5D2;Q8K5D3;Q9JLN6	Adam28	Disintegrin and metalloproteinase domain-containing protein 28	ENSMUST00000022642;ENSMUST00000111072
-0.474723	0.354678	-1.01833	-0.00989753	3.33723	2.5699	3.29645	5.41621	3.82597	4.36824	5.1056	3.57978	3.41498	2.87377	2.62602	3.35981	2.90605	2.93232	3.01668	2.50063	-0.45	-2.27	-1.92	0.63	0.63	0.86	1.14	0.55	0.07	0.516539	0.500657	0.99998	0.999992	1	OPTN	202074_s_at	Optineurin	ENSMUSG00000026672	ENSMUST00000027986;ENSMUST00000114996	ENSMUSP00000027986;ENSMUSP00000110648	A2ASP3;Q8K3K8	Optn	Optineurin	ENSMUST00000027986;ENSMUST00000114996
2.01967	1.66207	1.1816	1.43939	3.02329	2.8467	3.45259	5.46917	5.54265	4.65206	4.52638	4.23319	3.64866	3.69625	3.26966	3.52252	2.86543	3.53107	3.23367	3.32136	-3.35	4.43	2.93	-2.03	4.15	1.11	-1.27	-4.48	0.16	0.517107	0.265	0.99998	0.999992	1	NDC1	218073_s_at	Nucleoporin NDC1	ENSMUSG00000028614	ENSMUST00000030357;ENSMUST00000125342;ENSMUST00000139560;ENSMUST00000149366	ENSMUSP00000120365;ENSMUSP00000136239;ENSMUSP00000136850;ENSMUSP00000137180	J3QMD9;J3QPB5;Q8VCB1	Ndc1	Nucleoporin NDC1	ENSMUST00000030357;ENSMUST00000139560
1.07116	0.509742	0.0747893	0.0811665	1.85956	1.10643	2.19558	6.51656	4.51236	3.82616	3.79323	3.8118	2.99632	1.92003	1.94139	1.84022	1.9996	1.74451	1.97887	1.98007	-2.55	3.28	1.59	-2.85	3.49	2.01	-0.96	-3.05	0.15	0.520593	0.500022	0.99998	0.999992	1	NUF2	223381_at	Kinetochore protein Nuf2	ENSMUSG00000026683	ENSMUST00000028000;ENSMUST00000111368;ENSMUST00000192248;ENSMUST00000195342	ENSMUSP00000028000;ENSMUSP00000106999;ENSMUSP00000141319;ENSMUSP00000141427	A0A0A6YVY5;A0A0A6YW74;Q8BTK7;Q8VE05;Q99P69;Q9CST5	Nuf2	Kinetochore protein Nuf2	ENSMUST00000028000;ENSMUST00000111368
1.94315	0.956266	0.00526831	0.592656	2.302	1.52826	3.42279	8.18382	5.94897	5.72079	6.83121	4.48713	4.10475	2.68283	2.53694	2.56936	2.1438	1.68355	2.85729	2.65483	-6.31	6.72	4.34	-6.55	6.38	3.98	0.04	-6.38	0.28	0.521001	0.15517	0.99998	0.999992	1	CCNB1	228729_at	G2/mitotic-specific cyclin-B1	ENSMUSG00000041431	ENSMUST00000072119;ENSMUST00000091295;ENSMUST00000174038	ENSMUSP00000071989;ENSMUSP00000088841;ENSMUSP00000133962	G3UY65;P24860;Q68EM3	Ccnb1	G2/mitotic-specific cyclin-B1	ENSMUST00000072119;ENSMUST00000174038
-0.149635	0.273388	-0.209562	-0.147415	1.43474	1.45145	1.34972	2.49964	1.93452	1.86677	1.86731	2.00743	1.95539	1.53679	1.51757	1.28903	1.33468	1.4349	1.32175	1.50901	-2.67	5.91	5.05	-3.22	3.83	-0.73	-2.77	-3.2	0.19	0.521583	0.501912	0.99998	0.999992	1	RMI2	226456_at	RecQ-mediated genome instability protein 2	ENSMUSG00000037991	ENSMUST00000037913;ENSMUST00000181721	ENSMUSP00000042676;ENSMUSP00000137986	Q3UPE3;Q3V2Y5	Rmi2	RecQ-mediated genome instability protein 2	ENSMUST00000037913;ENSMUST00000181721
0.3431	-0.334917	-0.903751	0.799861	8.4686	8.54526	10.2737	13.8281	10.23	14.5048	13.323	8.51317	8.89012	8.9494	8.22245	8.53103	8.62993	9.38053	9.85798	10.7409	-4.18	-3.18	-1.61	-1.54	0.56	4.3	4.45	0.24	0.14	0.521905	0.501521	0.99998	0.999992	1	TMEM184B	202027_at	Transmembrane protein 184B	ENSMUSG00000009035	ENSMUST00000074991;ENSMUST00000178522	ENSMUSP00000074518;ENSMUSP00000136416	Q3TY97;Q8BG09;Q8BJ02	Tmem184b	Transmembrane protein 184B	ENSMUST00000074991;ENSMUST00000178522
0.513846	0.122925	-0.169088	-0.272191	2.72141	2.32686	2.57535	4.24577	4.06779	3.80116	4.46103	3.29315	3.31736	2.47419	2.35155	2.83993	2.29457	2.16261	2.87376	2.74455	-3.55	4.18	3.02	-3.46	3.76	1.99	-1.5	-2.99	0.17	0.522088	0.505615	0.99998	0.999992	1	SPC25	209891_at	Kinetochore protein Spc25	ENSMUSG00000005233	ENSMUST00000005365;ENSMUST00000112320;ENSMUST00000127243;ENSMUST00000149045;ENSMUST00000149643;ENSMUST00000167875	ENSMUSP00000005365;ENSMUSP00000107939;ENSMUSP00000117415;ENSMUSP00000120142;ENSMUSP00000120999;ENSMUSP00000128039	A2AUT1;A2AUT3;A2AUT4;Q3UA16;Q9D021;Q9D1K6	Spc25	Kinetochore protein Spc25	ENSMUST00000005365;ENSMUST00000112320
1.02723	0.281634	-0.17867	-0.0168468	0.764395	0.631104	1.06924	2.8117	1.69485	1.57504	1.54715	1.30941	0.978409	0.809071	0.895061	0.722021	0.793334	0.687399	0.787068	0.863854	-3.89	4.12	2.67	-3.89	6.85	2.35	-2.96	-3.89	0.21	0.532457	0.500691	0.99998	0.999992	1	MCM10	220651_s_at	Protein MCM10 homolog	ENSMUSG00000026669	ENSMUST00000027980;ENSMUST00000102985	ENSMUSP00000027980;ENSMUSP00000100050	Q0VBD2;Q505F3;Q8BMJ1;Q8BYA7	Mcm10	Protein MCM10 homolog	ENSMUST00000027980;ENSMUST00000102985
0.71461	0.211269	0.0896826	0.169402	9.71954	9.04257	10.0644	13.4634	13.3852	14.3429	15.5228	9.14764	11.1404	9.94346	9.03341	12.5985	10.4048	10.3824	11.3054	12.2069	-0.56	-1.03	1.25	-0.54	0.71	1.05	3.42	-4.25	0.1	0.532955	0.484643	0.99998	0.999992	1	NT5C3A	223298_s_at	5'-nucleotidase;Cytosolic 5'-nucleotidase 3A	ENSMUSG00000029780;ENSMUSG00000032420	ENSMUST00000031793;ENSMUST00000101367;ENSMUST00000152447;ENSMUST00000034992	ENSMUSP00000031793;ENSMUSP00000098918;ENSMUSP00000138606;ENSMUSP00000034992	Q8CI05;Q9D020;Q9D0D9;S4R2D9;Q3U3S1;Q61503	Nt5c3;Nt5c3a;Nt5e	Cytosolic 5'-nucleotidase 3A;5'-nucleotidase	ENSMUST00000031793;ENSMUST00000034992;ENSMUST00000101367;ENSMUST00000152447
-0.313597	-0.121973	-0.0476059	-0.252546	107.16	95.985	96.5286	85.1937	81.299	75.8628	74.0359	89.0267	88.6277	101.202	98.1099	92.1674	93.3192	102.293	90.8795	74.964	-1.33	-3.03	-0.23	0.38	-1.66	2.59	0.89	1.74	0.07	0.535523	0.133463	0.99998	0.999992	1	MAN2B1	209166_s_at	Lysosomal alpha-mannosidase;Lysosomal alpha-mannosidase A peptide;Lysosomal alpha-mannosidase B peptide;Lysosomal alpha-mannosidase C peptide;Lysosomal alpha-mannosidase D peptide;Lysosomal alpha-mannosidase E peptide	ENSMUSG00000005142	ENSMUST00000034121	ENSMUSP00000034121	O09159;O55037;Q3UGH3;Q64443;Q9DBQ1	Man2b1	Lysosomal alpha-mannosidase	ENSMUST00000034121
0.261773	0.00290009	0.0845192	0.320691	58.052	54.7344	60.1942	62.1227	65.8865	71.712	72.6819	55.5731	60.6489	59.1788	54.6361	65.2097	63.0609	61.6686	66.3026	75.8726	5.18	-0.92	-0.92	-0.16	-0.92	-0.92	-0.8	-0.92	0.1	0.536729	0.3847	0.99998	0.999992	1	USP25	1555559_s_at	Ubiquitin carboxyl-terminal hydrolase 25	ENSMUSG00000022867	ENSMUST00000023580	ENSMUSP00000023580	P57080;Q80ZT9	Usp25	Ubiquitin carboxyl-terminal hydrolase 25	ENSMUST00000023580
0.572853	0.214137	0.0352309	0.501993	36.4241	33.3327	41.6663	45.2951	41.1687	49.2491	50.4002	33.5995	37.0812	35.3793	33.8856	39.4708	37.2335	38.6819	41.3001	45.2263	2.57	-0.69	-0.94	3.89	-0.61	-1.74	-1.68	-1.12	0.08	0.537083	0.282341	0.99998	0.999992	1	DDX24	200702_s_at	ATP-dependent RNA helicase DDX24	ENSMUSG00000041645	ENSMUST00000044923;ENSMUST00000110001	ENSMUSP00000040890;ENSMUSP00000105628	F8WJA0;Q61119;Q7TM97;Q9ESV0	Ddx24	ATP-dependent RNA helicase DDX24	ENSMUST00000044923;ENSMUST00000110001
0.899232	0.189546	0.144511	0.377844	3.4277	2.17103	1.99043	5.42908	4.07055	4.36107	4.30879	1.9467	3.40661	3.42801	2.28465	2.9922	2.2787	3.45809	3.47062	2.85417	2.66	-0.79	-0.66	3.13	-2.09	-1.62	3.29	-4.2	0.13	0.556485	0.0568144	0.99998	0.999992	1	PARP12	218543_s_at	Poly [ADP-ribose] polymerase 12	ENSMUSG00000038507	ENSMUST00000038398	ENSMUSP00000039704	Q0VB94;Q80VL6;Q8BZ20;Q8K333;Q8R3U2	Parp12	Poly [ADP-ribose] polymerase 12	ENSMUST00000038398
0.677851	-0.0694267	-0.239917	-0.121424	1.11801	1.10463	1.33062	2.61258	1.82285	1.63982	1.83209	1.52223	1.12515	1.00888	1.02413	0.97737	0.919297	1.02042	1.05819	1.06458	-3.87	6.89	3.63	-3.9	8.42	-0.83	-4.78	-3.46	0.2	0.556642	0.526828	0.99998	0.999992	1	RAD54L	204558_at	DNA repair and recombination protein RAD54-like	ENSMUSG00000028702	ENSMUST00000102704;ENSMUST00000102705	ENSMUSP00000099765;ENSMUSP00000099766	P70270;Q8BSR5;Q8C2C4;Q8K3D4	Rad54l	DNA repair and recombination protein RAD54-like	ENSMUST00000102704;ENSMUST00000102705
0.35855	0.475057	-0.00100841	-0.475958	0.505207	0.50086	0.369534	1.0303	0.426774	1.08777	0.679738	0.681434	0.53631	0.656777	0.425017	0.423739	0.421654	0.536802	0.431609	0.255157	4.59	-0.8	0.01	-0.72	-0.81	-0.81	-0.81	-0.81	0.09	0.557909	0.529963	0.99998	0.999992	1	CORO2B	209789_at	Coronin-2B	ENSMUSG00000041729	ENSMUST00000048043;ENSMUST00000131981;ENSMUST00000164246;ENSMUST00000173171;ENSMUST00000174439	ENSMUSP00000041826;ENSMUSP00000128441;ENSMUSP00000133481;ENSMUSP00000134079;ENSMUSP00000134709	G3UW48;G3UWZ2;G3UYG8;G3V005;Q6P5U9;Q8BH44	Coro2b	Coronin;Coronin-2B	ENSMUST00000048043;ENSMUST00000164246
0.637227	0.0774181	0.282106	0.469666	87.3872	87.3584	94.4452	108.095	105.459	115.369	112.717	78.5665	85.9627	83.1285	83.7979	97.9438	100.552	87.0775	94.5812	108.195	0.23	1.95	2.13	-0.28	0.55	0.14	-0.77	-3.14	0.08	0.559916	0.607799	0.99998	0.999992	1	CYBB	203923_s_at	Cytochrome b-245 heavy chain	ENSMUSG00000015340	ENSMUST00000015484;ENSMUST00000164685;ENSMUST00000170885	ENSMUSP00000015484;ENSMUSP00000128963;ENSMUSP00000128993	E9Q7S3;E9Q802;Q61093	Cybb	Cytochrome b-245 heavy chain	ENSMUST00000015484;ENSMUST00000170885
0.548605	0.496193	0.0220893	0.28953	1.91769	2.03925	1.44763	3.3875	2.67302	2.16492	2.21514	2.82008	2.75431	2.12298	1.83968	2.11487	1.9036	1.43943	2.20329	2.09424	3.66	0.16	-2.26	2.02	0.17	-0.44	0.14	-3.86	0.12	0.559922	0.213033	0.99998	0.999992	1	MIS18BP1	206500_s_at	Mis18-binding protein 1	ENSMUSG00000047534	ENSMUST00000052201	ENSMUSP00000052109	Q571G6;Q80WQ8;Q8BPR7;Q8CBB5;Q8CG92	Mis18bp1	Mis18-binding protein 1	ENSMUST00000052201
1.68154	0.192304	1.0133	1.57888	1.08867	1.15156	1.12283	2.24332	1.69474	1.6896	1.69742	1.46583	1.56584	0.931365	0.996001	0.998001	0.817097	1.12084	1.10528	0.894866	-1.01	2.83	1.64	-2.13	4.49	0.51	-2.32	-3.11	0.13	0.560879	0.596813	0.99998	0.999992	1	DNA2	213647_at	DNA replication ATP-dependent helicase DNA2;DNA replication ATP-dependent helicase/nuclease DNA2;DNA replication nuclease DNA2	ENSMUSG00000036875	ENSMUST00000092462;ENSMUST00000131422	ENSMUSP00000090119;ENSMUSP00000115750	Q14BM9;Q6ZQJ5;Q8BSZ0;Q8R3J3	Dna2	DNA replication ATP-dependent helicase DNA2;DNA replication ATP-dependent helicase/nuclease DNA2;DNA replication nuclease DNA2	ENSMUST00000092462;ENSMUST00000131422
0.193275	0.0403021	-0.367644	-0.0946492	12.9698	13.2468	13.7248	19.2306	16.101	16.5838	15.814	15.9669	13.3048	14.7329	13.9312	13.2211	13.2574	13.0473	13.0305	13.627	-2.16	3.91	1.34	-1.11	3.57	-0.42	-0.48	-3.6	0.11	0.563118	0.523605	0.99998	0.999992	1	DNMT1	201697_s_at	DNA (cytosine-5)-methyltransferase 1	ENSMUSG00000004099	ENSMUST00000004202;ENSMUST00000177754;ENSMUST00000178110	ENSMUSP00000004202;ENSMUSP00000136669;ENSMUSP00000136982	J3QNW0;P13864;P97413;Q80ZU3;Q9CSC6;Q9QXX6	Dnmt1	DNA (cytosine-5)-methyltransferase;DNA (cytosine-5)-methyltransferase 1	ENSMUST00000004202;ENSMUST00000177754;ENSMUST00000178110
0.934068	0.327801	0.658819	0.357559	12.3359	10.849	13.0918	17.7186	14.9406	16.4487	18.6776	11.9316	12.6703	12.6548	11.4223	14.3737	13.1747	13.6932	12.3973	13.9788	-2.76	-0.69	0.69	-3.06	-1.03	1.81	5.07	-0.02	0.11	0.563594	0.504218	0.99998	0.999992	1	UBE2L6	201649_at	Ubiquitin/ISG15-conjugating enzyme E2 L6	ENSMUSG00000027078	ENSMUST00000102642;ENSMUST00000150325	ENSMUSP00000099702;ENSMUSP00000119507	A2ATR9;Q3U8R0;Q922F1;Q9CQN0;Q9QZU9	Ube2l6	Ubiquitin/ISG15-conjugating enzyme E2 L6	ENSMUST00000102642;ENSMUST00000150325
1.47352	0.404209	0.023164	0.319442	2.60639	1.42067	2.81493	6.21694	4.31958	4.6296	4.78268	3.44719	3.5049	2.18684	2.21047	2.27459	1.92234	1.83708	2.68712	2.01391	-3.5	3.43	2.77	-3.29	3.1	1.84	-0.65	-2.45	0.16	0.564225	0.324046	0.99998	0.999992	1	CDK1	203213_at	Cyclin-dependent kinase 1	ENSMUSG00000019942	ENSMUST00000020099;ENSMUST00000119827;ENSMUST00000152448	ENSMUSP00000020099;ENSMUSP00000113184;ENSMUSP00000119085	D3Z2T9;P11440;P70337;Q3TI12	Cdk1	Cyclin-dependent kinase 1	ENSMUST00000020099;ENSMUST00000119827;ENSMUST00000152448
0.138281	-0.34027	-0.12216	0.0235589	3.83157	3.44236	3.65551	3.83072	3.94602	3.78116	4.21371	2.5524	3.02582	3.19207	3.52136	3.24102	3.20248	3.41016	3.7171	3.57682	6.94	-0.16	0.06	3.8	-2.42	-2.32	-3.53	-2.38	0.17	0.568074	0.999955	0.99998	0.999992	1	DTX4	212611_at	E3 ubiquitin-protein ligase DTX4	ENSMUSG00000039982	ENSMUST00000045521	ENSMUSP00000040229	Q6IS30;Q6PDK8;Q8BID3	Dtx4	E3 ubiquitin-protein ligase DTX4	ENSMUST00000045521
0.446981	-0.197821	-0.174505	-0.136985	54.076	45.4474	74.4701	59.307	67.346	90.2722	94.6933	48.1013	57.6505	44.7841	45.0389	53.1882	49.1536	53.1182	51.9706	49.8861	-0.32	4.81	5.18	0.05	-2.51	-1.28	-0.89	-3.04	0.13	0.569373	0.672936	0.99998	0.999992	1	MARCKSL1	200644_at	MARCKS-related protein	ENSMUSG00000047945	ENSMUST00000062356	ENSMUSP00000055637	P28667;Q3TEZ4;Q91W07	Marcksl1	MARCKS-related protein	ENSMUST00000062356
-0.238259	-0.223581	-0.0582019	-0.233125	25.6126	21.2675	23.4463	23.4935	23.8222	25.0615	25.5126	18.6237	19.8498	17.04	22.3235	25.056	22.5338	22.3279	22.5406	20.1173	-3.41	1.87	2.8	-0.74	-1.2	0.01	-0.28	1.88	0.1	0.570493	0.999955	0.778642	0.999992	1	BID	204493_at	BH3-interacting domain death agonist;BH3-interacting domain death agonist p11;BH3-interacting domain death agonist p13;BH3-interacting domain death agonist p15	ENSMUSG00000004446	ENSMUST00000004560;ENSMUST00000145948;ENSMUST00000160684	ENSMUSP00000004560;ENSMUSP00000117529;ENSMUSP00000125731	D3Z463;P70444;Q99M39	Bid	BH3-interacting domain death agonist;BH3-interacting domain death agonist p11;BH3-interacting domain death agonist p13;BH3-interacting domain death agonist p15	ENSMUST00000004560;ENSMUST00000145948
-0.152144	0.155804	0.271515	0.348501	3.29906	3.18314	3.44996	2.69152	3.0481	3.01899	3.39701	3.23454	3.51419	3.86481	3.36901	4.29667	3.45757	3.67478	3.62599	4.15538	1.49	0.9	1.41	-1.03	-0.06	0.85	-1.98	-1.12	0.07	0.572936	0.999955	0.99998	0.999992	1	SLC16A7	230003_at	Monocarboxylate transporter 2	ENSMUSG00000020102	ENSMUST00000063318;ENSMUST00000105257	ENSMUSP00000065433;ENSMUSP00000100892	O70451	Slc16a7	Monocarboxylate transporter 2	ENSMUST00000063318;ENSMUST00000105257
-0.0417004	-0.544397	-0.51217	-0.340021	3.96408	3.87427	4.72345	3.81906	3.8679	4.62177	3.49142	2.67759	2.86905	3.16204	2.96411	2.38799	3.07795	3.20377	3.32015	3.13785	1.27	1.1	0.82	1.2	0.64	0.04	-0.56	-4.12	0.09	0.575155	0.999955	0.542577	0.999992	1	RSBN1	213694_at	Round spermatid basic protein 1	ENSMUSG00000044098	ENSMUST00000051139;ENSMUST00000068879;ENSMUST00000151927;ENSMUST00000185731	ENSMUSP00000058934;ENSMUSP00000069246;ENSMUSP00000115693;ENSMUSP00000140185	B0V3N6;B9EI66;D6RG56;Q3UUB5;Q4VC18;Q7TNJ3;Q80T69;Q8C2Z3	Rsbn1	Round spermatid basic protein 1	ENSMUST00000051139;ENSMUST00000151927
0.882408	0.375368	-0.151911	0.0904239	0.816488	0.508526	0.494354	1.62567	0.95764	1.06968	0.811942	1.05713	0.715415	0.615699	0.498199	0.635434	0.369108	0.665957	0.736144	0.52179	-1.77	2.8	0.61	-0.83	3	1.62	-1.61	-3.13	0.12	0.578414	0.295148	0.99998	0.999992	1	FAM83D	225687_at	Protein FAM83D	ENSMUSG00000027654	ENSMUST00000029183	ENSMUSP00000029183	A2AC91;Q3TXE0;Q6P396;Q8BYC0;Q9D7I8	Fam83d	Protein FAM83D	ENSMUST00000029183
0.332702	-1.18441	-0.355689	-0.51619	8.14268	7.70769	6.3065	9.82709	9.12774	9.55279	10.3182	7.00647	7.5186	7.04293	6.54108	6.93538	7.11871	6.44277	7.94231	8.34808	3.92	0.94	0.45	1.27	1.09	-0.8	-2.81	-3.78	0.12	0.579352	0.517055	0.99998	0.999992	1	OGFRL1	238469_at	Opioid growth factor receptor-like protein 1	ENSMUSG00000026158	ENSMUST00000027343;ENSMUST00000188677	ENSMUSP00000027343;ENSMUSP00000139453	A0A087WNQ8;Q8VE52	Ogfrl1	Opioid growth factor receptor-like protein 1	ENSMUST00000027343;ENSMUST00000188677
0.362489	0.0556352	-0.0795307	-0.345847	8.94805	8.08808	8.18738	10.6653	9.52938	11.313	11.1535	9.28917	11.4228	6.46722	6.67944	8.69523	8.38158	8.09621	7.11152	5.96665	-0.81	-4.03	-2.85	1.33	0.05	3.54	2.77	-1.38	0.13	0.585738	0.738017	0.99998	0.999992	1	SOCS3	227697_at	Suppressor of cytokine signaling 3	ENSMUSG00000053113	ENSMUST00000054002	ENSMUSP00000059129	O35718;P97803;Q3U7X5	Socs3	Suppressor of cytokine signaling 3	ENSMUST00000054002
-0.333263	-0.123528	-0.263655	0.131821	6.97957	7.4781	5.73708	5.75272	6.41126	5.02698	5.06759	7.70937	7.17951	8.03943	7.1356	7.53924	7.26418	6.69603	6.99588	7.93541	8.72	-1.96	-1.98	1.95	-1.85	-1.99	-1.74	-1.94	0.14	0.589613	0.815965	0.99998	0.999992	1	FNIP1	223997_at	Folliculin-interacting protein 1	ENSMUSG00000035992	ENSMUST00000046835;ENSMUST00000143650	ENSMUSP00000049026;ENSMUSP00000121399	F6RJ64;Q68FD7;Q80T72;Q8BQM0	Fnip1	Folliculin-interacting protein 1	ENSMUST00000046835;ENSMUST00000143650
0.385522	-0.0395194	-0.0228932	0.0468393	7.32748	8.21501	7.6816	10.9837	10.9899	9.38423	8.71514	7.83989	7.40487	7.53827	7.8498	7.18774	7.89277	7.39759	7.62235	8.13924	1.12	2.93	2.67	0.71	1.45	0.76	-0.79	-7.74	0.16	0.595024	0.389742	0.99998	0.999992	1	WEE1	212533_at	Wee1-like protein kinase	ENSMUSG00000031016	ENSMUST00000033326	ENSMUSP00000033326	P47810;Q9EPL7	Wee1	Wee1-like protein kinase	ENSMUST00000033326
1.24212	1.28058	1.56977	1.71625	0.522581	0.502367	0.386894	1.09567	0.839001	0.854118	0.905022	0.677315	0.726698	0.488428	0.483239	0.497867	0.396925	0.484319	0.456666	0.451648	0.9	4	1.99	1.98	-1.57	-2.26	-2.69	-1.14	0.11	0.598757	0.0872257	0.99998	0.999992	1	GNAZ	204993_at	Guanine nucleotide-binding protein G(z) subunit alpha	ENSMUSG00000040009	ENSMUST00000037813;ENSMUST00000159991	ENSMUSP00000036087;ENSMUSP00000124639	O70442;O70443;Q61637;Q91WM4	Gnaz	Guanine nucleotide-binding protein G(z) subunit alpha	ENSMUST00000037813;ENSMUST00000159991
2.25369	2.60497	2.27096	2.29996	0.329505	0.358332	0.384919	0.509116	0.480961	0.468849	0.372453	0.45697	0.597163	0.607516	0.354305	0.550358	0.341578	0.572657	0.377799	0.490025	1.05	-0.78	-0.81	3.55	-1.14	-1.11	-0.64	-0.44	0.08	0.599585	0.514145	0.532454	0.754788	0.714579	NR4A3	209959_at	Nuclear receptor subfamily 4 group A member 3	ENSMUSG00000028341	ENSMUST00000030025;ENSMUST00000153369	ENSMUSP00000030025;ENSMUSP00000121455	F6R7A2;Q9QZB5;Q9QZB6	Nr4a3	Nuclear receptor subfamily 4 group A member 3	ENSMUST00000030025;ENSMUST00000153369
0.284732	0.123734	0.147989	0.390366	60.4745	67.0434	64.569	71.385	78.3776	80.429	76.5558	70.5132	67.1373	74.3182	63.242	74.2207	73.3367	73.1943	73.5176	92.8881	4.68	-2.48	-1.67	3.27	-0.71	0.13	1.89	-5.95	0.15	0.603913	0.286371	0.99998	0.999992	0.615933	SMCHD1	1558747_at	Structural maintenance of chromosomes flexible hinge domain-containing protein 1	ENSMUSG00000024054	ENSMUST00000127430	ENSMUSP00000121835	Q6P5D8;Q6PDM8;Q6PE93;Q6ZQ78;Q811H3;Q8BP09;Q9D4M7	Smchd1	Structural maintenance of chromosomes flexible hinge domain-containing protein 1	ENSMUST00000127430
-0.131182	-0.698097	-0.210287	-0.127384	6.16993	5.84013	6.48744	5.33436	5.55593	5.95198	5.51253	3.88153	3.08294	4.57052	4.99697	5.71685	6.03378	4.42333	5.45233	5.67668	2.93	-0.54	-0.54	-0.11	-0.35	-0.54	-0.54	-0.54	0.06	0.603913	0.999955	0.452127	0.999992	1	ST6GALNAC3	235334_at	Alpha-N-acetylgalactosaminide alpha-2,6-sialyltransferase 3	ENSMUSG00000052544	ENSMUST00000064460	ENSMUSP00000068598	Q9JHP5;Q9WUV2	St6galnac3	Alpha-N-acetylgalactosaminide alpha-2,6-sialyltransferase 3	ENSMUST00000064460
0.0599696	0.22192	0.196349	0.402014	18.8873	18.9022	21.5016	18.4431	20.9218	19.8918	21.8005	24.251	21.811	23.8899	20.5172	23.6378	23.7246	22.596	23.8123	27.719	-2.17	7.64	7.38	-2.33	-2.35	-2.35	-2.35	-0.48	0.19	0.606496	0.999955	0.99998	0.999992	0.618097	CPM	206100_at	Carboxypeptidase M	ENSMUSG00000020183	ENSMUST00000020399	ENSMUSP00000020399	Q497S5;Q80V42;Q9CYH8	Cpm	Carboxypeptidase M	ENSMUST00000020399
0.525019	0.236282	0.0140942	0.162806	6.38711	4.65662	5.59304	7.7265	7.66026	6.22214	7.04808	6.4147	7.37385	5.6699	5.29872	5.97591	5.67502	5.09894	6.30156	6.23314	-4.27	2.2	1.69	-2.79	1.15	2.1	1.97	-1.27	0.13	0.611056	0.511619	0.99998	0.999992	1	CDKN2C	204159_at	Cyclin-dependent kinase 4 inhibitor C	ENSMUSG00000028551	ENSMUST00000063531;ENSMUST00000097921	ENSMUSP00000070313;ENSMUSP00000095534	Q60772	Cdkn2c	Cyclin-dependent kinase 4 inhibitor C	ENSMUST00000063531;ENSMUST00000097921
-1.3318	0.0172307	0.281623	-0.51969	5.92965	2.59329	1.98738	1.78121	1.06696	1.28283	0.908808	2.43128	3.89534	3.44519	3.31913	5.94976	2.43965	4.27212	3.96699	1.1618	-0.45	-0.45	-0.45	-0.45	-0.45	-0.44	-0.45	2.95	0.07	0.611451	0.344423	0.99998	0.999992	1	TIMD4	1552280_at	T-cell immunoglobulin and mucin domain-containing protein 4	ENSMUSG00000055546	ENSMUST00000068877	ENSMUSP00000069456	Q6U7R3;Q6U7R4;Q8CIC7	Timd4	T-cell immunoglobulin and mucin domain-containing protein 4	ENSMUST00000068877
2.47484	0.952476	0.994702	1.39909	0.257081	0.205541	0.449434	0.941019	0.494921	0.814159	0.785324	0.468894	0.527802	0.221334	0.350162	0.234712	0.225066	0.247906	0.334008	0.344806	-3.49	5.06	2.22	-3.3	4.74	1.77	-2.29	-3.25	0.17	0.611666	0.574667	0.99998	0.999992	1	SAPCD2	225777_at	Suppressor APC domain-containing protein 2	ENSMUSG00000026955	ENSMUST00000028329;ENSMUST00000100323;ENSMUST00000114293	ENSMUSP00000028329;ENSMUSP00000097898;ENSMUSP00000109932	A2AJ17;Q3TL89;Q3TP90;Q3TQ24;Q6NS42;Q9D818	Sapcd2	Suppressor APC domain-containing protein 2	ENSMUST00000028329;ENSMUST00000114293
-0.128981	-0.589659	-0.369022	-0.109566	2.73477	2.35866	2.10939	1.99045	2.50104	2.16112	2.19482	1.74444	2.02294	1.94508	2.19143	2.06088	2.07682	1.73118	2.47984	2.19567	-0.0371282	-1.3	-1.24132	1.91097	-0.457	0.455764	0.364488	-0.204034	0.0461379	0.631084	0.999955	0.539002	0.999992	1	HHAT	219687_at	Protein-cysteine N-palmitoyltransferase HHAT	ENSMUSG00000037375	ENSMUST00000044190;ENSMUST00000128619;ENSMUST00000192585	ENSMUSP00000046686;ENSMUSP00000120479;ENSMUSP00000141575	A0A0A6YWJ4;B1ANS0;Q3TA33;Q8BMT9;Q922G3	Hhat	Protein-cysteine N-palmitoyltransferase HHAT	ENSMUST00000044190;ENSMUST00000128619
-0.052978	0.0642429	0.146326	0.155476	4.95577	5.23305	5.03041	4.83842	5.03506	5.88737	5.33597	5.40713	4.76547	5.25614	5.06354	5.54803	5.43615	4.71043	5.09442	5.42505	2.15	0.09	-0.03	2.52	1.02	-1.89	-3.56	-0.29	0.09	0.634841	0.5543	0.99998	0.999992	1	PHLPP2	213407_at	PH domain leucine-rich repeat-containing protein phosphatase 2	ENSMUSG00000031732	ENSMUST00000034175;ENSMUST00000179721	ENSMUSP00000034175;ENSMUSP00000136166	J3QM82;Q148U6;Q8BX96;Q8BXA7	Phlpp2	PH domain leucine-rich repeat-containing protein phosphatase 2	ENSMUST00000034175;ENSMUST00000179721
0.366808	0.145327	0.091606	0.124323	20.5179	19.5237	19.9945	22.4778	27.0068	25.058	27.34	22.5923	23.9512	20.73	19.1449	23.4805	22.1163	20.6274	20.6941	22.3314	1.57	-7.29	-3.94	1.16	0.99	2.55	2.07	0.64	0.16	0.639012	0.065214	0.99998	0.999992	1	ELL2	226982_at	RNA polymerase II elongation factor ELL2	ENSMUSG00000001542	ENSMUST00000001583	ENSMUSP00000001583	E9QPE1;Q3UKU1	Ell2	RNA polymerase II elongation factor ELL2	ENSMUST00000001583
0.0197301	-0.321871	-0.223949	-0.0409576	18.8638	15.8116	20.6988	16.7721	17.4809	20.0165	19.171	15.4197	15.0496	14.074	15.3997	16.2293	15.3105	15.7457	17.5172	17.6386	1.03	0.18	-1.37	2.06	0.44	-0.56	-2.91	0.89	0.07	0.643133	0.999955	0.99998	0.999992	1	TICAM1	213191_at	TIR domain-containing adapter molecule 1	ENSMUSG00000047123	ENSMUST00000058136	ENSMUSP00000055104	Q3UDB7;Q3UP66;Q6P6J2;Q80UF7;Q8CIB7;Q8JZV0	Ticam1	TIR domain-containing adapter molecule 1	ENSMUST00000058136
0.967146	0.430264	-0.56198	-0.023818	1.3939	1.26382	3.86196	4.72869	4.6208	2.84873	2.89424	1.78636	2.95367	3.25864	1.33534	2.33795	0.849017	0.997539	1.77991	1.89913	-1.89	-0.29	-0.26	-1.18	3.16	0.62	0.82	-1.1	0.06	0.643433	0.707663	0.99998	0.999992	1	ASNS	205047_s_at	Asparagine synthetase [glutamine-hydrolyzing]	ENSMUSG00000029752	ENSMUST00000031766;ENSMUST00000115542;ENSMUST00000126303;ENSMUST00000139596;ENSMUST00000148349	ENSMUSP00000031766;ENSMUSP00000111204;ENSMUSP00000115415;ENSMUSP00000118003;ENSMUSP00000120489	D3YYR0;D3Z028;D3Z0C2;Q3TJA1;Q61024;Q8BPC8	Asns	Asparagine synthetase [glutamine-hydrolyzing]	ENSMUST00000031766
0.00901544	-2.86435	-0.0881109	0.0458717	13.0696	12.3967	14.7624	15.6753	14.6191	15.7275	16.8278	12.4586	13.6376	12.292	13.0986	15.9409	13.1337	15.6661	14.1462	15.9503	2.04	-2.4	-3.84	2.35	1.18	0.6	0.99	-2.16	0.11	0.648827	0.743378	0.596278	0.999992	1	MARS	213672_at	Methionine--tRNA ligase, cytoplasmic	ENSMUSG00000040354	ENSMUST00000037290;ENSMUST00000134778;ENSMUST00000171564	ENSMUSP00000037446;ENSMUSP00000118031;ENSMUSP00000130666	E9QB02;F6W0G8;Q68FL6	Mars	Methionine--tRNA ligase, cytoplasmic	ENSMUST00000037290;ENSMUST00000171564
0.176112	-0.00401045	0.0583208	-0.0601725	6.3586	5.62299	6.47756	5.99393	6.84891	7.0938	7.33901	6.17411	6.21056	5.84617	5.72194	5.30296	5.50753	5.67333	6.25604	6.38586	-0.89	-1.15	-2.82	2.23	0.64	0.48	2.48	-1.76	0.09	0.650567	0.999955	0.99998	0.999992	1	PHACTR4	219235_s_at	Phosphatase and actin regulator 4	ENSMUSG00000066043	ENSMUST00000084170;ENSMUST00000084249;ENSMUST00000102568;ENSMUST00000136711;ENSMUST00000152271	ENSMUSP00000081185;ENSMUSP00000081270;ENSMUSP00000099628;ENSMUSP00000119767;ENSMUSP00000122194	A0A0A0MQJ4;A0A0A0MQL5;A2ALF7;A2ALG0;F6QNZ3;Q501J7;Q5DTM4;Q6DI97;Q8C7U9	Phactr4	Phosphatase and actin regulator 4	ENSMUST00000084170;ENSMUST00000102568
0.506954	0.188293	0.743728	0.290938	1.20929	1.21842	1.67454	3.24037	1.89113	2.10405	1.6663	1.77245	2.1652	1.24896	1.34606	1.33625	1.29592	1.40514	1.42778	1.39285	-1.37	3.65	2.66	-1.42	2.51	0.3	-2.27	-2.79	0.12	0.651992	0.548389	0.99998	0.999992	1	CENPM	218741_at	Centromere protein M	ENSMUSG00000068101	ENSMUST00000089155;ENSMUST00000089157	ENSMUSP00000086558;ENSMUSP00000086560	Q3THN3;Q91VS6;Q9CQA0	Cenpm	Centromere protein M	ENSMUST00000089155;ENSMUST00000089157
-1.61094	-0.722392	-0.652099	-1.26034	0.428593	0.494576	0.310784	0.17682	0.12562	0.1017	0.113558	0.165111	0.444374	0.200209	0.255291	0.363726	0.240475	0.18739	0.251754	0.105058	-6.04	1.16	0.6	-2.8	0.18	2.95	3.14	1.16	0.13	0.659939	0.0673777	0.99998	0.999992	1	SPATS2	218324_s_at	Spermatogenesis-associated serine-rich protein 2	ENSMUSG00000051934	ENSMUST00000063517	ENSMUSP00000070549	Q3UX77;Q8C810;Q8K1N4;Q8R1P6	Spats2	Spermatogenesis-associated serine-rich protein 2	ENSMUST00000063517
0.145385	-0.12469	0.0837629	0.120246	18.1801	15.6384	18.6923	22.7527	24.3136	22.4312	23.0174	17.8015	21.3981	17.5714	17.477	23.0715	19.8732	20.5934	18.8675	20.0563	-0.91	1.58	1.19	-1.49	1.84	0.01	-0.15	-1.51	0.06	0.662703	0.503777	0.99998	0.999992	1	HAT1	203138_at	Histone acetyltransferase type B catalytic subunit	ENSMUSG00000027018	ENSMUST00000028408;ENSMUST00000112122	ENSMUSP00000028408;ENSMUSP00000107750	A2ATU9;Q8BY71	Hat1	Histone acetyltransferase type B catalytic subunit	ENSMUST00000028408;ENSMUST00000112122
0.388804	0.0540673	0.0459168	0.312711	3.63044	3.6291	3.14488	4.23302	4.2813	4.75809	4.57761	3.4508	4.20316	3.31635	3.29746	3.8537	3.35036	3.80905	3.98685	4.50251	-4.41	1.29	1.08	-4.02	0.98	0.68	5.43	-0.55	0.16	0.664723	0.288619	0.99998	0.999992	1	TNFSF10	214329_x_at	Tumor necrosis factor ligand superfamily member 10	ENSMUSG00000039304	ENSMUST00000046383;ENSMUST00000174840	ENSMUSP00000040271;ENSMUSP00000133917	G3UY25;P50592	Tnfsf10	Tumor necrosis factor ligand superfamily member 10	ENSMUST00000046383
0.343244	-0.191523	-0.164164	-0.0561667	2.76957	2.12713	3.03039	2.82014	3.78047	3.92929	3.71896	2.4871	3.19835	2.61561	2.23277	1.88514	2.27098	2.86491	2.93395	2.74627	-5.56	-1.6	-0.77	-2.35	1.86	2.24	2.9	2.8	0.15	0.665456	0.651492	0.99998	0.999992	1	TRIB1	202241_at	Tribbles homolog 1	ENSMUSG00000032501	ENSMUST00000067543;ENSMUST00000118228	ENSMUSP00000068834;ENSMUSP00000112828	Q8BFS7;Q8BJR9;Q8BZX3;Q8K4K4;Q91W04	Trib1	Tribbles homolog 1	ENSMUST00000067543;ENSMUST00000118228
0.403732	0.260829	0.301107	0.353527	114.98	106.154	115.921	152.111	149.572	138.864	145.572	128.406	152.373	128.02	120	164.002	132.235	138.418	130.828	152.878	7.44	4.5	6.39	7.25	-2.89	-10.09	-9.86	-0.57	0.32	0.669131	0.0349389	0.99998	0.999992	1	CD83	204440_at	CD83 antigen	ENSMUSG00000015396	ENSMUST00000015540	ENSMUSP00000015540	O88324	Cd83	CD83 antigen	ENSMUST00000015540
0.179693	-0.0297659	0.130439	0.396888	161.312	136.985	177.688	170.894	172.669	177.556	182.97	149.06	163.423	156.581	159.478	159.099	176.24	196.931	185.385	226.17	2.79	-1.89	-1.89	2	2.76	-0.43	-2.43	-1.67	0.11	0.669131	0.966843	0.99998	0.999992	0.758749	S1PR1	204642_at	Sphingosine 1-phosphate receptor 1	ENSMUSG00000045092	ENSMUST00000055676	ENSMUSP00000050897	O08530;Q9DC35;Q9R235	S1pr1	Sphingosine 1-phosphate receptor 1	ENSMUST00000055676
-0.35161	0.0469244	0.0913424	0.0419788	9.39513	7.89244	6.77459	5.66575	7.1478	5.73003	6.09344	7.78511	8.95495	8.21806	7.94994	9.95518	8.95313	7.19953	8.29581	7.84548	-3.14	1.19	0.87	-4.56	1.44	1.44	0.39	2.78	0.12	0.670597	0.488963	0.99998	0.999992	1	ALDH6A1	221589_s_at	Methylmalonate-semialdehyde dehydrogenase [acylating], mitochondrial	ENSMUSG00000021238	ENSMUST00000085192	ENSMUSP00000082288	Q3TDA2;Q8CIB4;Q9EQ20	Aldh6a1	Methylmalonate-semialdehyde dehydrogenase [acylating], mitochondrial	ENSMUST00000085192
0.502964	0.20966	0.137968	0.103807	40.3307	36.1835	42.5956	65.1634	56.9522	48.6896	52.0026	48.2465	54.7117	37.4585	40.9366	50.7002	44.8811	38.1003	41.2134	42.7443	-2.12	3.47	1.11	0.26	3.69	1.42	-0.51	-6.41	0.12	0.677044	0.0566154	0.99998	0.999992	1	KPNA2	211762_s_at	Importin subunit alpha-1	ENSMUSG00000018362;ENSMUSG00000066878	ENSMUST00000018506;ENSMUST00000086423	ENSMUSP00000018506;ENSMUSP00000137310	P52293;Q64292	Kpna2	Importin subunit alpha-1	ENSMUST00000018506
0.583312	-0.129859	-0.893569	-1.08293	6.56649	7.14728	6.99028	9.89491	9.37642	8.23006	8.65508	6.87046	7.94824	6.68608	6.40096	7.64819	7.30804	6.80357	6.13258	6.56778	-2.12	2.32	1.42	-2.48	2.83	0.83	0.68	-2.74	0.12	0.680698	0.578389	0.99998	0.999992	1	PRIM1	205053_at	DNA primase;DNA primase small subunit	ENSMUSG00000025395	ENSMUST00000026461;ENSMUST00000178041	ENSMUSP00000026461;ENSMUSP00000136556	J3QN19;P20664	Prim1	DNA primase;DNA primase small subunit	ENSMUST00000026461;ENSMUST00000178041
-0.0226278	-0.479898	-0.149473	-0.124213	19.5465	16.2495	17.5567	15.09	15.5295	18.8484	19.9389	13.3108	14.7522	10.7393	15.4636	17.9775	14.8677	15.4917	16.424	15.67	-0.39	2.59	2.38	0.62	-1.23	-1.13	-1.24	-0.62	0.07	0.68092	0.999955	0.473824	0.999992	1	BEND5	219670_at	BEN domain-containing protein 5	ENSMUSG00000028545	ENSMUST00000030274;ENSMUST00000139876	ENSMUSP00000030274;ENSMUSP00000119368	F6Q2G7;Q3TJI2;Q80V74;Q80WB6;Q8C6D4;Q9CRW0	Bend5	BEN domain-containing protein 5	ENSMUST00000030274
0.709778	-0.00323964	0.163056	0.467022	2.87244	2.04758	2.57818	4.51033	3.23237	3.98741	4.11519	2.05211	2.86327	2.69605	2.22685	3.40268	2.54054	3.08975	3.14027	3.54223	3.1	-2.21	-1.57	2.28	-1.92	-1.95	2.24	-0.71	0.11	0.686551	0.196059	0.99998	0.999992	1	IFIH1	1555464_at	Interferon-induced helicase C domain-containing protein 1	ENSMUSG00000026896	ENSMUST00000028259;ENSMUST00000112459	ENSMUSP00000028259;ENSMUSP00000108078	A2AUY7;Q3U6S2;Q68EM4;Q8BYC9;Q8BZ01;Q8K5C7;Q8R144;Q8R5F7;Q8VE79;Q99KS4;Q9D2Z5	Ifih1	Interferon-induced helicase C domain-containing protein 1	ENSMUST00000028259;ENSMUST00000112459
0.467849	0.059496	0.0831539	0.0543638	285.433	246.609	335.883	426.397	354.104	381.896	408.785	286.617	363.272	263.563	267.565	360.957	290.203	298.482	284.479	303.609	-0.32	2.86	1.87	-1.24	2.5	-0.25	-2.27	-2.21	0.08	0.686608	0.124507	0.99998	0.999992	1	TUBA1B	212639_x_at	Tubulin alpha-1B chain	ENSMUSG00000023004	ENSMUST00000077577	ENSMUSP00000076777	P05213;Q3TY23;Q3U8B1;Q3UAW8;Q4KMW2	Tuba1b	Tubulin alpha-1B chain	ENSMUST00000077577
0.342081	-0.217421	0.250638	0.344367	4.51572	4.91813	5.28636	5.44445	7.12507	5.78945	6.17732	3.17884	4.84397	5.03808	5.2126	5.46486	6.2196	6.48854	5.45587	6.88182	0.18	0.66	-0.05	2.37	0.65	-1.37	-1.57	-0.74	0.06	0.686608	0.831006	0.99998	0.999992	1	UBXN2B	238903_at	UBX domain-containing protein 2B	ENSMUSG00000028243	ENSMUST00000029907	ENSMUSP00000029907	Q0KL01;Q8BGY8;Q8CCQ0;Q9CZA8	Ubxn2b	UBX domain-containing protein 2B	ENSMUST00000029907
0.168009	0.790363	-0.245616	0.191454	10.2303	8.37219	11.0874	15.4998	12.8644	12.489	11.9109	9.08473	10.8561	8.01691	8.95464	11.3629	9.64825	9.3522	9.62515	9.64007	-5.07	3.51	2.32	-1.1	4.52	0.97	0.7	-4.68	0.15	0.690262	0.622481	0.99998	0.999992	1	GMNN	218350_s_at	Geminin	ENSMUSG00000006715	ENSMUST00000006898;ENSMUST00000110382;ENSMUST00000175689;ENSMUST00000176890;ENSMUST00000177253	ENSMUSP00000006898;ENSMUSP00000106011;ENSMUSP00000134986;ENSMUSP00000135006;ENSMUSP00000135823	H3BJH3;H3BJJ1;H3BLK4;O88513	Gmnn	Geminin	ENSMUST00000110382;ENSMUST00000175689
-0.183485	0.113806	0.116616	0.263795	15.4717	18.6963	13.5634	12.9796	15.9853	12.8379	13.1419	17.1997	15.5162	19.2401	15.8596	17.3506	17.6054	17.4623	17.2049	20.257	0.99	0.22	0.34	0.64	-1.57	0.77	0.59	-1.88	0.06	0.692296	0.999955	0.99998	0.999992	1	KLHL28	235727_at	Kelch-like protein 28	ENSMUSG00000020948	ENSMUST00000021331	ENSMUSP00000021331	Q9CR40;Q9CYV0	Klhl28	Kelch-like protein 28	ENSMUST00000021331
0.144285	0.0301372	-0.0849739	-0.157232	6.61282	6.1483	6.95345	8.98275	7.86121	8.13291	7.98441	6.53083	7.59521	6.24967	6.09245	7.10772	6.3745	5.58488	6.48114	6.71875	-1.9	2.92	2.17	-1.56	3.46	0.69	-1.44	-3.33	0.12	0.693257	0.59925	0.99998	0.999992	1	RFC5	203209_at	Replication factor C subunit 5	ENSMUSG00000029363	ENSMUST00000086461;ENSMUST00000111953	ENSMUSP00000083652;ENSMUSP00000107584	D3Z1Y6;Q9D0F6	Rfc5	Replication factor C subunit 5	ENSMUST00000086461;ENSMUST00000111953
-0.0219231	0.270007	0.00479439	0.35211	8.8362	9.45972	10.9338	9.33506	7.69611	10.891	9.94739	12.6572	10.514	12.5281	9.91518	9.73755	10.3772	8.97166	11.0496	13.4871	0.01	2.98	-0.04	2.79	-1.24	-1.32	-1.32	-1.28	0.09	0.694533	0.999955	0.99998	0.999992	1	FRY	204072_s_at	Protein furry homolog	ENSMUSG00000056602	ENSMUST00000087204	ENSMUSP00000084454	E9Q8I9;Q4VA57;Q5DTL4;Q8BIW6;Q8BUA0;Q8CG91	Fry	Protein furry homolog	ENSMUST00000087204
-0.294503	0.0324265	-0.0782922	0.0321269	12.1831	12.949	9.60871	10.5643	9.29468	8.62595	8.47774	12.725	10.9321	12.1218	12.1161	10.2354	11.3934	9.91236	11.8508	11.3073	-1.09	1.59	1.55	-2.94	0.75	1.28	1.36	-1.88	0.08	0.696337	0.2926	0.99998	0.999992	1	SLC38A9	235241_at	Sodium-coupled neutral amino acid transporter 9	ENSMUSG00000047789	ENSMUST00000052514	ENSMUSP00000052172	Q80W70;Q8BGD6;Q8C5C3	Slc38a9	Sodium-coupled neutral amino acid transporter 9	ENSMUST00000052514
-0.146471	0.143943	0.101304	0.296071	7.36419	7.38081	5.67142	5.65616	7.29821	5.51907	5.68329	7.42891	7.59019	7.66773	7.05296	7.46594	7.5067	6.97037	7.77451	8.59479	0.902828	-0.369058	-0.0971091	-0.0159426	0.035937	0.64343	0.718739	-1.91206	0.0476139	0.697191	0.999955	0.99998	0.999992	1	ZBTB41	226962_at	Zinc finger and BTB domain-containing protein 41	ENSMUSG00000033964	ENSMUST00000039867	ENSMUSP00000045570	A2A706;Q811F1;Q8BI96;Q8BV67;Q8BYV8	Zbtb41	Zinc finger and BTB domain-containing protein 41	ENSMUST00000039867
-1.05036	-0.498202	0.174584	-0.536579	1.80367	1.80464	1.3117	0.797846	1.42823	0.616882	0.491597	0.804056	1.15454	1.64318	1.73625	1.98361	1.4913	2.12991	1.70024	0.70864	-1.72	-1.72	-1.74	-1.76	-1.76	-0.42	-1.11	9.54	0.15	0.699188	0.326633	0.99998	0.999992	1	TMEM37	227190_at	Voltage-dependent calcium channel gamma-like subunit	ENSMUSG00000050777	ENSMUST00000056089	ENSMUSP00000050862	Q543K0;Q9JJV3	Tmem37	Voltage-dependent calcium channel gamma-like subunit	ENSMUST00000056089
-0.680991	-0.00838244	-0.0331087	-0.309144	9.21196	10.5607	8.66761	4.35588	8.35741	5.28655	5.9857	7.81848	12.4409	8.66409	8.52409	7.83172	9.06675	11.6066	8.77848	6.43976	-0.44	-0.44	-0.44	-0.42	-0.44	-0.19	-0.44	2.62	0.06	0.711773	0.218987	0.99998	0.999992	1	CTSW	214450_at	Cathepsin W	ENSMUSG00000024910	ENSMUST00000025844	ENSMUSP00000025844	P56203	Ctsw	Cathepsin W	ENSMUST00000025844
0.492511	-0.801131	-0.432554	0.505092	2.80186	2.08143	2.96722	2.65125	2.32381	2.52304	2.75139	35.9509	27.7923	34.7568	3.11116	3.79227	3.30201	3.70552	2.48378	2.40843	3.07	-2.57	-2.07	2.04	-0.04	0.22	-0.32	-1.25	0.08	0.712468	0.999955	0.721466	0.999992	1	TFE3	212457_at	Transcription factor E3	ENSMUSG00000000134	ENSMUST00000077680;ENSMUST00000079542;ENSMUST00000101695;ENSMUST00000115677;ENSMUST00000115678;ENSMUST00000115679;ENSMUST00000115680;ENSMUST00000137467;ENSMUST00000144900	ENSMUSP00000076864;ENSMUSP00000078498;ENSMUSP00000099219;ENSMUSP00000111341;ENSMUSP00000111342;ENSMUSP00000111343;ENSMUSP00000111344;ENSMUSP00000120920;ENSMUSP00000134125	A2AEW0;A2AEW1;A2AEW2;A2AEW3;A2AEW4;Q3U8H0;Q3UMV4;Q3UT52;Q64092;Q7TNC1;Q8BN29;Z4YLF7	Tfe3	Transcription factor E3	ENSMUST00000077680;ENSMUST00000115677;ENSMUST00000115678;ENSMUST00000115679;ENSMUST00000137467;ENSMUST00000144900
0.538121	0.260435	0.129261	0.40532	28.7994	32.1656	34.5096	38.9446	41.5	41.9544	45.746	42.8152	36.3092	37.3087	33.1232	35.7556	39.1173	42.2606	36.3881	47.6883	0.45	1.87	1.49	0.46	-0.09	-0.16	-0.26	-3.09	0.08	0.719016	0.508861	0.99998	0.999992	0.806386	TRIM59	235476_at	Tripartite motif-containing protein 59	ENSMUSG00000034317	ENSMUST00000107802;ENSMUST00000136512	ENSMUSP00000103432;ENSMUSP00000120270	D3Z0I5;E9QKA7;Q922Y2;Q9CSP2;Q9CUD5;Q9D740	Trim59	Tripartite motif-containing protein 59	ENSMUST00000107802;ENSMUST00000136512
0.26455	-0.176545	-0.0493415	0.121468	63.067	59.9992	67.1992	70.8889	60.0265	70.259	69.1343	57.4292	60.833	60.5281	63.6215	59.5885	62.1438	61.2993	65.2291	68.6784	-1.32	2.69	2.3	-0.41	2.66	-0.37	0.11	-4.65	0.1	0.727651	0.786975	0.99998	0.999992	1	RCC2	224578_at	Protein RCC2	ENSMUSG00000040945	ENSMUST00000038893;ENSMUST00000071169;ENSMUST00000138808	ENSMUSP00000038144;ENSMUSP00000071163;ENSMUSP00000117448	A2AWQ2;A2AWQ3;Q6ZPQ0;Q8BK67	Rcc2	Protein RCC2	ENSMUST00000038893;ENSMUST00000071169
-0.345003	0.13299	-0.0760251	0.0884093	0.255021	0.324476	0.262405	0.230046	0.187644	0.257732	0.20448	0.304758	0.336452	0.300107	0.270773	0.326159	0.315998	0.218783	0.293593	0.298725	-2.31	1.85	2.02	-0.86	0.04	0.77	0.62	-1.36	0.08	0.727777	0.851875	0.99998	0.999992	1	BICD1	214806_at	Protein bicaudal D homolog 1	ENSMUSG00000003452	ENSMUST00000003544;ENSMUST00000086829;ENSMUST00000111513;ENSMUST00000172926;ENSMUST00000173408	ENSMUSP00000003544;ENSMUSP00000084039;ENSMUSP00000107138;ENSMUSP00000133727;ENSMUSP00000133986	B2KG46;G3UXK5;G3UY88;O55206;Q8BQ18;Q8BR07;Q8BRR8;Q8C4D3;Q8CAK6;Q8R2J4;Q8R2J5;Q8R2J6;Q91YP7	Bicd1	Protein bicaudal D homolog 1	ENSMUST00000086829;ENSMUST00000111513
0.197426	-0.0528143	-0.182828	0.0979707	11.3429	12.0324	14.3577	15.7124	13.0518	14.5987	14.3267	9.53578	10.9685	12.0456	10.6135	11.9753	10.5204	10.5028	12.3279	10.6629	-1.42	-0.69	-1.84	-1.07	-0.66	1.46	2.8	0.92	0.06	0.727777	0.999955	0.99998	0.999992	1	ALAD	218487_at	Delta-aminolevulinic acid dehydratase	ENSMUSG00000028393	ENSMUST00000030090;ENSMUST00000107444	ENSMUSP00000030090;ENSMUSP00000103068	P10518;Q3THV6	Alad	Delta-aminolevulinic acid dehydratase	ENSMUST00000030090;ENSMUST00000107444
0.390937	0.0308975	0.10964	-0.0650111	17.7608	13.7422	14.6534	18.2036	19.0198	18.3908	19.7221	13.6569	14.0618	15.3625	14.3942	17.5753	14.1333	14.0535	14.7427	11.4315	2.07	-1.94	1.63	4.16	-1.96	-2.24	-2.27	0.47	0.12	0.72927	0.785406	0.99998	0.999992	1	SMAGP	209679_s_at	Small cell adhesion glycoprotein	ENSMUSG00000053559	ENSMUST00000066068;ENSMUST00000172334	ENSMUSP00000066137;ENSMUSP00000126870	Q99KC7	Smagp	Small cell adhesion glycoprotein	ENSMUST00000066068;ENSMUST00000172334
-1.10363	-0.0969667	-0.201418	-0.941282	0.606167	0.417142	0.353177	0.184056	0.333787	0.145626	0.187147	0.416751	0.397211	0.455975	0.360439	0.40082	0.305741	0.510487	0.404448	0.127093	1.39	-1.88	-1.46	2.7	-0.67	-1.68	-1.58	2.5	0.09	0.733926	0.24	0.99998	0.999992	1	EPHB6	204718_at	Ephrin type-B receptor 6	ENSMUSG00000029869	ENSMUST00000114732;ENSMUST00000167082;ENSMUST00000167497	ENSMUSP00000110380;ENSMUSP00000132773;ENSMUSP00000133131	F6TDC5;F6W657;O08644;Q3TQ77;Q8BN76;Q8K0A9	Ephb6	Ephrin type-B receptor 6	ENSMUST00000114732
-0.235203	0.0624717	0.0970706	0.150969	53.2654	63.2132	46.5031	44.4505	51.4572	43.3026	41.4216	59.9607	49.6246	62.3097	56.4187	61.5146	60.5769	52.5026	55.9898	62.1248	8.01	-1.9	-1.86	2.89	-2.79	-1.18	-0.14	-3.78	0.17	0.734818	0.797682	0.99998	0.999992	1	NIPBL	242352_at	Nipped-B-like protein	ENSMUSG00000022141	ENSMUST00000052965	ENSMUSP00000059385	Q6KC78;Q6KCD5;Q7TNS4;Q8BKV4;Q8CES9;Q9CUC6	Nipbl	Nipped-B-like protein	ENSMUST00000052965
0.375994	0.0721078	0.12794	0.123681	44.786	39.9157	45.1923	49.2659	58.5675	55.804	57.9666	44.8902	52.4501	41.1355	42.0291	52.9154	46.518	47.5544	44.5463	48.3994	-4.04	-2.09	0.74	-3.09	0.03	3.17	2.61	2.4	0.11	0.736496	0.0730303	0.99998	0.999992	1	ERP44	208959_s_at	Endoplasmic reticulum resident protein 44	ENSMUSG00000028343	ENSMUST00000030028	ENSMUSP00000030028	Q3TVI1;Q6A045;Q9D1Q6	Erp44	Endoplasmic reticulum resident protein 44	ENSMUST00000030028
0.245151	-0.0125601	0.0597363	0.290814	38.2721	40.2586	37.9501	41.0246	46.5895	43.9066	50.3642	37.869	38.6925	40.066	37.2633	40.3042	41.3481	42.5299	44.731	48.993	1.05	0.55	0.59	0.21	1.24	0.04	-0.21	-3.25	0.06	0.739823	0.615863	0.99998	0.999992	1	ZUFSP	228330_at	Zinc finger with UFM1-specific peptidase domain protein	ENSMUSG00000039531	ENSMUST00000048222	ENSMUSP00000037121	Q3T9Z9;Q5FWB1;Q6NXI1;Q8BJZ1;Q8BK40;Q8BKH3;Q8BL75;Q9CSP5	Zufsp	Zinc finger with UFM1-specific peptidase domain protein	ENSMUST00000048222
-1.09503	-0.29074	-0.0943582	-0.758576	14.7713	8.17886	8.35818	6.64026	4.81184	3.5878	3.9785	6.23725	7.35785	12.4247	9.91843	10.8377	7.18992	9.99845	9.0633	3.76692	1.27	2.79	2.77	2.62	-0.49	-2.64	-2.93	-2.28	0.12	0.757143	0.178063	0.99998	0.999992	1	JUP	201015_s_at	Junction plakoglobin	ENSMUSG00000001552	ENSMUST00000001592;ENSMUST00000107403	ENSMUSP00000001592;ENSMUSP00000103026	Q02257;Q8CGD3	Jup	Junction plakoglobin	ENSMUST00000001592
-0.756936	-0.169604	0.0892474	-0.430127	0.803529	0.551874	0.663123	0.438714	0.454303	0.366694	0.3	0.522137	0.573739	0.66218	0.541831	0.858373	0.608213	0.853229	0.56735	0.391709	-2.82	7.01	7.31	-2.82	2.26	-2.78	-2.64	-2.65	0.12	0.763956	0.831005	0.99998	0.999992	1	TDRKH	223530_at	Tudor and KH domain-containing protein	ENSMUSG00000041912	ENSMUST00000045245;ENSMUST00000166032	ENSMUSP00000041002;ENSMUSP00000129635	Q80VL1	Tdrkh	Tudor and KH domain-containing protein	ENSMUST00000045245;ENSMUST00000166032
0.568392	0.546335	0.293453	0.318202	4.02433	4.08583	3.77071	4.89697	4.36904	5.30401	5.44292	5.03905	3.70439	4.88223	4.04903	4.0627	3.76506	3.53365	4.10373	4.16048	-5.48	0.96	2.4	-5.3	2.53	3.67	1.72	0.17	0.16	0.769763	0.836623	0.99998	0.999992	1	SLC41A2	223798_at	Solute carrier family 41 member 2	ENSMUSG00000034591	ENSMUST00000039956;ENSMUST00000126617;ENSMUST00000154730;ENSMUST00000154926	ENSMUSP00000036690;ENSMUSP00000115120;ENSMUSP00000116482;ENSMUSP00000123470	D3YWW0;D3YYW2;D3Z5A5;Q8BYR8	Slc41a2	Solute carrier family 41 member 2	ENSMUST00000039956;ENSMUST00000126617
-0.460314	0.194158	0.233589	-0.541496	1.47314	0.957654	1.0139	0.964455	0.888662	0.658103	0.686925	0.887194	1.27591	2.00688	1.42976	1.23359	1.03634	1.52612	1.02354	0.550553	-1.54	-1.8	-1.59	-1.42	-1.61	3.29	3.48	0.52	0.1	0.770514	0.684026	0.99998	0.999992	1	NAV1	224771_at	Neuron navigator 1	ENSMUSG00000009418	ENSMUST00000040599;ENSMUST00000067414;ENSMUST00000189252;ENSMUST00000190298	ENSMUSP00000043803;ENSMUSP00000067241;ENSMUSP00000140322;ENSMUSP00000141115	A0A087WSM9;Q3U5B6;Q68EE8;Q6PB78;Q80TI7;Q8BKG2;Q8BUT5;Q8CH77	Nav1	Neuron navigator 1	ENSMUST00000040599;ENSMUST00000189252;ENSMUST00000190298
0.58528	0.315581	0.122817	0.219339	4.6616	3.81594	4.66184	7.52242	6.9581	5.99591	5.65309	5.5972	5.7917	5.01103	4.30106	4.18862	5.11865	5.31103	5.08004	4.94375	-3.3	4.51	3.15	-3.33	4.55	1.04	-1.82	-3.27	0.16	0.773317	0.14472	0.99998	0.999992	1	UBE2T	223229_at	Ubiquitin-conjugating enzyme E2 T	ENSMUSG00000026429	ENSMUST00000027687;ENSMUST00000188177	ENSMUSP00000027687;ENSMUSP00000139929	A0A087WPV1;Q9CQ37	Ube2t	Ubiquitin-conjugating enzyme E2 T	ENSMUST00000027687
0.192757	-0.211375	-0.069037	0.0515004	107.493	92.5887	119.544	128.998	104.936	121.775	127.043	93.3318	95.954	86.0636	101.743	103.523	108.299	86.7181	107.363	109.382	-0.24	3.22	2.76	-0.6	-1.79	-0.95	-1.27	0.07	0.08	0.773317	0.974491	0.99998	0.999992	1	POLD4	202996_at	DNA polymerase delta subunit 4	ENSMUSG00000024854;ENSMUSG00000097508	ENSMUST00000025773;ENSMUST00000180621	ENSMUSP00000025773;ENSMUSP00000137813	Q9CWP8	Pold4	DNA polymerase delta subunit 4	ENSMUST00000025773;ENSMUST00000180621
-0.112117	0.156195	0.13462	0.198677	28.236	29.9409	26.2796	23.2502	29.8727	24.6326	25.0811	29.1447	31.3387	34.2996	28.7182	38.0921	34.1765	32.0237	32.1953	40.2371	-3.88	0.82	1.68	-2.55	1.49	2.23	1.96	-1.26	0.13	0.773771	0.999955	0.99998	0.999992	1	ST8SIA4	242943_at	CMP-N-acetylneuraminate-poly-alpha-2,8-sialyltransferase	ENSMUSG00000040710	ENSMUST00000043336;ENSMUST00000189556	ENSMUSP00000043477;ENSMUSP00000140534	A0A087WRA0;Q64692	St8sia4	CMP-N-acetylneuraminate-poly-alpha-2,8-sialyltransferase	ENSMUST00000043336;ENSMUST00000189556
-0.570422	-0.297335	-0.451605	-0.223856	16.9024	12.4896	13.174	10.3057	9.28298	9.6025	9.25815	12.9099	14.3979	10.9878	12.2453	10.4187	10.4835	14.2979	13.8607	10.2093	0.07	-3.96	-2.53	1.75	2.08	1.87	0.54	-1.13	0.12	0.776727	0.514909	0.99998	0.999992	1	BHLHE40	201170_s_at	Class E basic helix-loop-helix protein 40	ENSMUSG00000030103	ENSMUST00000032194;ENSMUST00000163617	ENSMUSP00000032194;ENSMUSP00000132157	E9Q2C3;O35185;P97289	Bhlhe40	Class E basic helix-loop-helix protein 40	ENSMUST00000032194;ENSMUST00000163617
1.19575	0.473216	-0.0621678	0.0143883	1.3325	1.14675	1.31368	3.68958	2.42932	2.68178	2.75741	2.2483	1.97605	1.253	1.37829	1.54458	1.22145	0.809836	1.31898	1.19619	-2.81	3.45	1.92	-2.79	3.65	1.86	-1.43	-2.78	0.15	0.779798	0.38851	0.99998	0.999992	1	TTK	204822_at	Dual specificity protein kinase TTK	ENSMUSG00000038379	ENSMUST00000070326;ENSMUST00000185913;ENSMUST00000191484	ENSMUSP00000064839;ENSMUSP00000139900;ENSMUSP00000139956	A0A087WPS8;P35761;Q3TPW2	Ttk	Dual specificity protein kinase TTK	ENSMUST00000070326
0.40169	-0.698782	-0.0937992	-0.0608343	7.12638	4.91128	7.66534	16.0101	9.22578	10.412	11.1639	7.90178	9.18911	5.28674	6.43942	8.71307	6.31469	5.75709	7.09654	6.32346	-4.73	3.95	2.48	-3.64	3.52	2.05	0.1	-2.45	0.16	0.780911	0.54604	0.99998	0.999992	1	CKS1B	201897_s_at	Cyclin-dependent kinases regulatory subunit;Cyclin-dependent kinases regulatory subunit 1	ENSMUSG00000028044;ENSMUSG00000062687	ENSMUST00000029679;ENSMUST00000107422;ENSMUST00000183484;ENSMUST00000076896	ENSMUSP00000029679;ENSMUSP00000103045;ENSMUSP00000138900;ENSMUSP00000076162	D3YXP1;P33551;P61025;Q6ZWX7;V9GWZ0;Q3UNC9	Cks1b;Cks1brt	Cyclin-dependent kinases regulatory subunit;Cyclin-dependent kinases regulatory subunit 1;Cyclin-dependent kinases regulatory subunit	ENSMUST00000029679;ENSMUST00000076896
-2.89986	-1.4297	-0.995101	-2.15058	11.157	10.8491	8.34808	7.31062	19.2843	7.98889	8.81683	7.58149	7.58613	11.398	13.314	9.41912	7.1365	6.94766	8.93043	6.77855	0.23	2.5	1.43	-0.58	1.49	-1.72	-1.28	-1.29	0.08	0.782717	0.514075	0.99998	0.999992	1	FKBP5	224856_at	Peptidyl-prolyl cis-trans isomerase FKBP5;Peptidyl-prolyl cis-trans isomerase FKBP5, N-terminally processed	ENSMUSG00000024222	ENSMUST00000079413;ENSMUST00000114792;ENSMUST00000153744;ENSMUST00000177939	ENSMUSP00000078382;ENSMUSP00000110440;ENSMUSP00000116466;ENSMUSP00000136245	B8JJC2;Q64378	Fkbp5	Peptidyl-prolyl cis-trans isomerase;Peptidyl-prolyl cis-trans isomerase FKBP5;Peptidyl-prolyl cis-trans isomerase FKBP5, N-terminally processed	ENSMUST00000079413;ENSMUST00000177939
0.317741	-1.83201	0.0247913	-0.26912	2.61392	3.842	2.86076	3.18354	3.49607	2.60506	3.33077	3.11496	2.86951	3.06234	3.3687	2.61611	3.22419	3.18578	3.23482	3.06567	-1.39	-0.33	-0.16	-1.34	-0.82	0.84	2.54	0.56	0.05	0.791265	0.999955	0.970955	0.999992	1	TCEANC	1553815_a_at	Transcription elongation factor A N-terminal and central domain-containing protein	ENSMUSG00000051224	ENSMUST00000112187;ENSMUST00000112188;ENSMUST00000180322	ENSMUSP00000107805;ENSMUSP00000107806;ENSMUSP00000136691	A2AFP8;Q3US16;Q6NXL9;Q8BY92	Tceanc	Transcription elongation factor A N-terminal and central domain-containing protein	ENSMUST00000112188;ENSMUST00000180322
-1.17461	-1.72188	-1.1861	-3.69827	2.68911	1.36861	1.6095	1.49545	1.41411	0.954551	0.818028	1.26832	2.08691	2.11582	1.74158	3.02802	1.63605	1.89746	1.83088	0.92104	-6.51	3.58	3.09	-6.51	4.66	4.11	3.59	-4.69	0.23	0.791324	0.999955	0.99998	0.999992	0.593803	LIMA1	217892_s_at	LIM domain and actin-binding protein 1	ENSMUSG00000023022	ENSMUST00000073691;ENSMUST00000109024	ENSMUSP00000073371;ENSMUSP00000104652	Q8K2H0;Q9ERG0;Q9ERG1	Lima1	LIM domain and actin-binding protein 1	ENSMUST00000073691;ENSMUST00000109024
0.307831	0.0392498	0.088988	0.22601	29.5861	29.7113	32.7346	34.2391	35.1103	40.2479	39.5522	31.6147	31.9965	28.6436	29.3303	33.2382	30.1017	32.0181	32.7321	37.4913	3.32	-0.51	-0.06	2.58	0.39	-0.8	0.04	-5.07	0.12	0.799506	0.610224	0.99998	0.999992	1	ZC3HAV1	220104_at	Zinc finger CCCH-type antiviral protein 1	ENSMUSG00000029826	ENSMUST00000031850;ENSMUST00000114898;ENSMUST00000114900	ENSMUSP00000031850;ENSMUSP00000110548;ENSMUSP00000110550	D3Z5I1;G3X9X5;Q3UPF5;Q9CTU4;Q9DBS7	Zc3hav1	Zinc finger CCCH-type antiviral protein 1	ENSMUST00000031850;ENSMUST00000114898;ENSMUST00000114900
0.302351	0.0669679	0.0481299	0.0687936	10.9803	10.2933	10.1432	13.3799	13.8181	12.8756	12.2543	11.163	12.4142	10.8203	10.3462	12.0624	10.7817	10.6361	10.966	11.4651	-0.61	-2.37	-1.14	-2.09	1.75	2.51	1.76	-0.51	0.1	0.801691	0.536493	0.99998	0.999992	1	LMAN1	203293_s_at	Protein ERGIC-53	ENSMUSG00000041891	ENSMUST00000048260;ENSMUST00000120461;ENSMUST00000143990	ENSMUSP00000040140;ENSMUSP00000113326;ENSMUSP00000116433	D3Z5B9;Q9D0F3	Lman1	Protein ERGIC-53	ENSMUST00000048260;ENSMUST00000120461
-0.292187	-0.283341	-0.308632	-0.284617	3.23617	2.99395	4.49875	4.7969	3.82357	4.28235	3.86262	2.71934	3.43939	3.47956	2.99377	3.25876	2.60941	3.31615	3.18878	3.44588	-1.9	1.01	1.14	-2.04	3.93	0.51	-0.37	-1.84	0.09	0.802075	0.880172	0.99998	0.999992	1	TTLL12	216251_s_at	Tubulin--tyrosine ligase-like protein 12	ENSMUSG00000016757	ENSMUST00000016901;ENSMUST00000136066	ENSMUSP00000016901;ENSMUSP00000117161	F2Z423;Q3UDE2;Q7TPC3	Ttll12	Tubulin--tyrosine ligase-like protein 12	ENSMUST00000016901;ENSMUST00000136066
-1.37404	-3.12476	-0.907819	-0.920582	1.27416	1.06633	0.807058	0.67395	0.93703	0.76074	0.730217	0.769337	0.957111	1.0615	1.0662	1.1978	0.874289	1.13426	1.03472	0.648731	1.27	1.14	1.14	0.58	-2.29	-0.44	-1.03	0.07	0.06	0.802234	0.999955	0.562816	0.999992	1	APH1B	226358_at	Gamma-secretase subunit APH-1B	ENSMUSG00000032375	ENSMUST00000034934;ENSMUST00000113730;ENSMUST00000168309	ENSMUSP00000034934;ENSMUSP00000109359;ENSMUSP00000125816	F8WHK7;Q3U3B5;Q8C7N7;Q8CEC9	Aph1b	Gamma-secretase subunit APH-1B	ENSMUST00000034934;ENSMUST00000168309
0.228703	0.0871131	0.0100027	0.146602	34.5429	32.6434	40.9285	44.2861	39.9863	48.2178	48.9207	33.5987	38.2231	32.0624	33.384	40.9143	37.6418	36.4829	39.7172	43.9535	0.98	-0.1	0.06	0.97	0.44	-0.19	0.58	-2.75	0.06	0.803105	0.311712	0.99998	0.999992	1	RNF114	200867_at	E3 ubiquitin-protein ligase RNF114	ENSMUSG00000006418	ENSMUST00000078050;ENSMUST00000109214;ENSMUST00000127939	ENSMUSP00000077197;ENSMUSP00000104837;ENSMUSP00000138430	Q3UFU8;Q8K5A2;Q9ET26;S4R1Z0	Rnf114	E3 ubiquitin-protein ligase RNF114	ENSMUST00000078050;ENSMUST00000109214;ENSMUST00000127939
0.226752	-0.0737268	-0.0443205	0.0609175	63.1309	54.585	67.1897	73.6951	62.3334	72.0787	75.9041	57.4289	62.231	57.3243	58.1359	63.4152	58.9093	57.1587	61.3582	64.9898	-4.12	2.74	2.33	-1.9	3.4	0.59	0.48	-2.51	0.12	0.803191	0.670389	0.99998	0.999992	1	GOT2	200708_at	Aspartate aminotransferase, mitochondrial	ENSMUSG00000031672	ENSMUST00000034097	ENSMUSP00000034097	O09188;P05202;Q3TIP6;Q3UD91;Q5HZH5	Got2	Aspartate aminotransferase, mitochondrial	ENSMUST00000034097
-0.351959	0.0140543	-3.85591	-1.0634	2.83026	3.64515	3.73519	2.22755	3.46172	2.51809	2.40312	3.13461	3.89174	3.31922	2.96698	0.00262055	0.0947763	0.575492	3.16989	0.791698	-1	-0.63	2.17	-0.87	-1.04	0.26	-0.22	1.63	0.06	0.803191	0.999955	0.99998	0.999992	1	ADM	202912_at	ADM;Adrenomedullin;Proadrenomedullin N-20 terminal peptide	ENSMUSG00000030790	ENSMUST00000033054;ENSMUST00000186620	ENSMUSP00000033054;ENSMUSP00000140890	A0A087WS43;P97297;P97453;Q6GTK2	Adm	ADM;Adrenomedullin;Proadrenomedullin N-20 terminal peptide	ENSMUST00000033054
3.24415	0.456979	1.18771	0.233783	0.0605858	0	0.0203039	0.138336	0.119927	0.191113	0.250542	0.0788278	0.0465949	0	0.0330026	0.0419287	0.0373189	0.040194	0.012567	0.0238013	-1.74	9.4	3.59	-1.74	-1.74	-1.74	-1.74	-1.7	0.1	0.810014	0.159759	0.99998	0.999992	1	EVC2	229974_at	Limbin	ENSMUSG00000050248	ENSMUST00000056365	ENSMUSP00000055130	Q8BRF3;Q8K1G2	Evc2	Limbin	ENSMUST00000056365
2.02956	1.79611	2.60934	2.83181	0.700533	0.841884	0.893853	0.684574	0.603729	0.820449	0.59792	0.871035	0.701205	0.919772	0.825069	0.655226	0.740178	0.647625	0.731753	0.64147	3.05	-3.51	-4	3.1	-1.84	1.64	1.6	-1.55	0.13	0.813694	0.488306	0.99998	0.999992	0.860345	SEC31B	209889_at	Protein transport protein Sec31B	ENSMUSG00000051984	ENSMUST00000063632;ENSMUST00000111985;ENSMUST00000165758	ENSMUSP00000064900;ENSMUSP00000107616;ENSMUSP00000130598	F6QFX0;Q3TZ89;Q811L4	Sec31b	Protein transport protein Sec31B	ENSMUST00000063632;ENSMUST00000111985
-0.197277	0.123105	0.0875737	0.188849	28.0886	32.4956	22.8282	21.7512	27.0324	23.3817	22.5269	31.0593	28.0767	32.0894	28.0816	31.2905	29.6228	28.0547	29.3407	32.5674	1.53	1.73	0.73	1.81	-1.6	-0.67	-0.96	-2.08	0.09	0.814829	0.95987	0.99998	0.999992	1	FAM208B	244165_at	Protein FAM208B	ENSMUSG00000033799	ENSMUST00000096069	ENSMUSP00000093774	O35330;Q0P5P9;Q3UUS0;Q5DTT3;Q5U5L9;Q6DI89;Q6ZQM5;Q91W76	Fam208b	Protein FAM208B	ENSMUST00000096069
0.0660566	-0.184099	0.0981261	0.231468	43.8047	42.2768	41.8678	40.2056	41.779	43.6816	45.0658	44.3771	46.6371	46.1393	43.2946	45.4805	48.8154	44.5729	51.2302	57.5942	0.2	0.58	0.68	-0.95	1.27	0.24	0.07	-1.85	0.06	0.816057	0.999955	0.99998	0.999992	0.808797	FLI1	210786_s_at	Friend leukemia integration 1 transcription factor	ENSMUSG00000016087	ENSMUST00000016231;ENSMUST00000183767	ENSMUSP00000016231;ENSMUSP00000138984	P26323;V9GX50	Fli1	Friend leukemia integration 1 transcription factor	ENSMUST00000016231;ENSMUST00000183767
-0.121771	0.15296	0.168769	0.28188	62.4011	59.3749	44.6968	48.7246	53.707	46.8401	49.4783	59.8748	61.4057	64.2917	55.2943	69.1185	64.6956	58.5704	64.0683	67.5813	2.21	-0.01	-1.88	1.55	1.27	-0.5	-0.28	-2.73	0.07	0.816099	0.999955	0.99998	0.999992	1	ROCK1	214578_s_at	Rho-associated protein kinase 1	ENSMUSG00000024290	ENSMUST00000067947	ENSMUSP00000069549	P70335;Q8C3G4;Q8C7H0	Rock1	Rho-associated protein kinase 1	ENSMUST00000067947
2.09285	0.393165	2.04943	1.37339	4.68835	5.03919	5.33822	7.35091	5.5897	7.23704	7.01738	4.72821	4.62467	4.94614	4.82581	4.70733	4.95176	5.21691	5.59702	6.3911	0.39	-0.65	-2.38	0.8	-0.31	-2.1	4.34	-0.71	0.1	0.816154	0.26312	0.99998	0.999992	1	MOV10	223849_s_at	Putative helicase MOV-10	ENSMUSG00000002227	ENSMUST00000002297;ENSMUST00000106774;ENSMUST00000106775;ENSMUST00000136148;ENSMUST00000166979;ENSMUST00000168015	ENSMUSP00000002297;ENSMUSP00000102386;ENSMUSP00000102387;ENSMUSP00000120486;ENSMUSP00000126897;ENSMUSP00000128246	D3YVL0;D3YYR1;E9PW39;P23249;Q9DC64	Mov10	Putative helicase MOV-10	ENSMUST00000002297;ENSMUST00000166979;ENSMUST00000168015
0.382827	0.258912	0.110633	0.00938268	6.81583	5.85818	6.77701	9.25794	7.70561	8.43927	8.00121	8.22765	7.29085	8.08497	6.4009	7.02399	6.71539	7.72435	6.41702	6.45181	-2.5	1.01	0.75	-1.9	0.36	1.48	1.96	-0.82	0.08	0.820108	0.476839	0.99998	0.999992	1	SSBP3	222482_at	Single-stranded DNA-binding protein 3	ENSMUSG00000061887	ENSMUST00000030367;ENSMUST00000072753;ENSMUST00000097934;ENSMUST00000131440;ENSMUST00000149926	ENSMUSP00000030367;ENSMUSP00000072536;ENSMUSP00000095547;ENSMUSP00000116248;ENSMUSP00000120323	B1AS33;B1AS34;B1AS37;Q99LC6;Q9D032;Q9EQP3	Ssbp3	Single-stranded DNA-binding protein 3	ENSMUST00000030367;ENSMUST00000072753
-0.218801	0.973875	1.1747	-0.417355	1.17774	0.590308	0.582906	0.618262	0.577023	0.330566	0.226661	0.569914	1.02385	0.922795	0.721155	1.12556	0.950475	0.914146	0.913189	0.268756	-3.25	1.05	-1.48	-1.71	4.39	0.58	-0.18	0.51	0.1	0.821566	0.557976	0.99998	0.999992	1	SNX24	218705_s_at	Sorting nexin-24	ENSMUSG00000024535	ENSMUST00000025417;ENSMUST00000165032	ENSMUSP00000025417;ENSMUSP00000131423	Q9CRB0	Snx24	Sorting nexin-24	ENSMUST00000025417;ENSMUST00000165032
0.202438	0.0271781	0.0767977	0.169537	19.46	20.8514	21.8742	22.7941	24.4817	25.3649	24.6678	21.055	20.4351	23.8374	21.2944	22.6844	21.6158	22.5623	22.3091	25.9097	0.65	0.46	-0.04	0.22	0.54	-0.01	1.08	-2.82	0.06	0.821566	0.578709	0.99998	0.999992	1	ANKFY1	224900_at	Rabankyrin-5	ENSMUSG00000020790	ENSMUST00000127610;ENSMUST00000155998	ENSMUSP00000118252;ENSMUSP00000118751	B1ATS3;O54807;Q80TG6;Q80UH8;Q810B6	Ankfy1	Rabankyrin-5	ENSMUST00000127610;ENSMUST00000155998
0.340903	0.12437	-0.109866	0.235798	34.3375	31.88	32.9447	34.6907	37.257	44.1371	42.7964	33.6525	34.8924	33.163	31.0079	36.8822	28.146	30.9972	36.4731	39.4289	-3.3	1.86	1.24	-1.84	2.28	1.88	2.86	-4.36	0.11	0.822435	0.736995	0.99998	0.999992	1	TRIM25	224806_at	E3 ubiquitin/ISG15 ligase TRIM25	ENSMUSG00000000275	ENSMUST00000000284;ENSMUST00000100627;ENSMUST00000107896	ENSMUSP00000000284;ENSMUSP00000098192;ENSMUSP00000103528	Q5SU70;Q5SU71;Q5SU72;Q61510	Trim25	E3 ubiquitin/ISG15 ligase TRIM25	ENSMUST00000100627;ENSMUST00000107896
0.468813	0.118451	0.292247	0.088641	17.014	15.5929	14.84	18.7291	21.6339	18.988	19.8158	17.6914	18.7601	17.9942	15.4343	19.4091	17.5809	17.8638	16.3459	16.74	0.26	4.53	1.5	-0.07	2.5	-1.3	-1.12	-5.08	0.11	0.822435	0.529519	0.99998	0.999992	1	PSIP1	209337_at	PC4 and SFRS1-interacting protein	ENSMUSG00000028484	ENSMUST00000030207;ENSMUST00000107214;ENSMUST00000107215;ENSMUST00000126706;ENSMUST00000130626	ENSMUSP00000030207;ENSMUSP00000102832;ENSMUSP00000102833;ENSMUSP00000120799;ENSMUSP00000121950	A2BI10;A2BI11;A2BI12;F6RB63;F6W677;Q3TEJ7;Q3TTD7;Q3UTA1;Q80WQ7;Q99JF7;Q99JF8;Q99LR4;Q9CT03	Psip1	PC4 and SFRS1-interacting protein	ENSMUST00000030207;ENSMUST00000107214;ENSMUST00000107215;ENSMUST00000126706
-0.0896356	0.271232	0.235451	0.293848	21.6726	26.4976	21.5904	17.305	24.678	19.7647	18.4827	25.8421	23.1584	27.0189	24.26	28.2432	27.2631	23.7587	24.7564	29.5888	1.78957	0.594049	0.124066	0.0212574	-0.757151	-0.642593	0.555863	-1.54144	0.045218	0.834565	0.973595	0.99998	0.999992	1	DMXL1	203791_at	DmX-like protein 1	ENSMUSG00000037416	ENSMUST00000041772;ENSMUST00000180611	ENSMUSP00000045559;ENSMUSP00000137871	F8WGX5;Q3TLG8;Q6PHM6;Q6PNC0;Q8BQF2	Dmxl1	DmX-like protein 1	ENSMUST00000041772;ENSMUST00000180611
-0.28716	0.00185354	0.0427966	-0.00915431	13.4933	10.3705	10.0646	9.43291	8.80045	8.83843	9.05471	9.45496	12.7841	12.2967	10.2141	13.221	10.8897	12.2741	11.999	10.4237	0.54	0.48	0.51	3.19	-0.23	0.3	-0.47	-4.13	0.1	0.844002	0.817297	0.99998	0.999992	1	FAM49A	209683_at	Protein FAM49A	ENSMUSG00000020589	ENSMUST00000069005;ENSMUST00000069066	ENSMUSP00000065613;ENSMUSP00000068125	Q8BHZ0	Fam49a	Protein FAM49A	ENSMUST00000069005;ENSMUST00000069066
-0.103228	0.140791	0.154896	0.267325	53.3139	58.2217	46.7075	45.1559	55.4047	47.9593	44.4806	57.2107	56.8456	62.1365	53.2916	64.9056	60.6035	55.8026	58.2791	66.6234	1.82	-1.04	-0.89	1.58	-0.11	-0.27	0.12	-1.6	0.07	0.844704	0.999955	0.99998	0.999992	1	RANBP2	201711_x_at	E3 SUMO-protein ligase RanBP2	ENSMUSG00000003226	ENSMUST00000003310	ENSMUSP00000003310	E9QM01;Q61992;Q8C9K9;Q9ERU9	Ranbp2	E3 SUMO-protein ligase RanBP2	ENSMUST00000003310
0.652608	-0.280232	0.380804	1.26943	2.83318	2.71568	3.91864	4.64785	3.30867	4.08753	3.99619	3.28055	3.62911	2.675	2.73454	3.26732	3.02763	2.71347	2.67381	2.68723	-2.22	4.59	1.32	-2.02	6.98	-1.41	-2.98	-3.07	0.14	0.84535	0.868939	0.99998	0.999992	1	CHAF1B	204775_at	Chromatin assembly factor 1 subunit B	ENSMUSG00000022945	ENSMUST00000023666;ENSMUST00000117099;ENSMUST00000120586;ENSMUST00000142316	ENSMUSP00000023666;ENSMUSP00000113420;ENSMUSP00000113684;ENSMUSP00000121034	D3YTP6;D3Z616;Q9D0N7	Chaf1b	Chromatin assembly factor 1 subunit B	ENSMUST00000023666;ENSMUST00000117099
0.332774	-0.0647709	-0.0377176	-0.001937	8.2659	7.69584	8.86059	10.974	10.663	9.6637	11.7607	7.91247	8.97917	7.48767	7.27235	10.1839	7.76875	7.44605	7.80889	8.47508	-2.79	3.51	1.69	-2.81	5.55	1.17	-1.37	-3.91	0.14	0.848169	0.672963	0.99998	0.999992	1	RFC4	204023_at	Replication factor C subunit 4	ENSMUSG00000022881	ENSMUST00000023598;ENSMUST00000115337;ENSMUST00000115338;ENSMUST00000133847	ENSMUSP00000023598;ENSMUSP00000110994;ENSMUSP00000110995;ENSMUSP00000115479	D3Z7I8;D6RGM1;Q3UI84;Q99J62	Rfc4	Replication factor C subunit 4	ENSMUST00000023598;ENSMUST00000115338
-1.29449	-0.382323	-0.0631009	-0.67463	1.97672	0.961903	0.897774	0.731304	0.690189	0.329332	0.306343	0.655269	1.11327	1.07929	1.16187	1.08793	1.12064	1.18807	1.25197	0.430473	0.89	-1.97	-2.19	2.69	-1.47	0	-1.05	2.27	0.09	0.849939	0.203991	0.99998	0.999992	1	CTSF	203657_s_at	Cathepsin F	ENSMUSG00000083282	ENSMUST00000119694	ENSMUSP00000112481	Q9R013;Q9WUT4	Ctsf	Cathepsin F	ENSMUST00000119694
0.241282	0.184639	0.30264	0.204573	17.1242	15.8825	17.2765	17.7329	17.4321	18.801	19.9889	14.1862	14.8475	15.2687	16.1262	17.7967	16.3795	16.3271	16.7395	17.2795	2.08	-4.33	-3.46	0.91	0.52	2.53	3.13	-2.93	0.15	0.851007	0.999955	0.99998	0.999992	1	GBP5	238581_at	Guanylate-binding protein 5	ENSMUSG00000040264	ENSMUST00000029936;ENSMUST00000090127	ENSMUSP00000029936;ENSMUSP00000087587	A4UUI2;E9QJR4;Q8CFA4;Q8CFB4	Gbp2b;Gbp5	Guanylate-binding protein 5	ENSMUST00000029936;ENSMUST00000090127
0.319229	0.0783424	0.0278894	0.0296733	10.024	9.73305	10.36	12.9268	11.1178	12.5249	12.79	11.9337	10.013	10.3244	9.92207	10.8711	10.3261	9.79279	10.1148	10.0795	7.74	-2.49	-3.42	7.96	-1.35	-3.61	-4.93	-1.08	0.2	0.857494	0.308234	0.99998	0.999992	1	CNST	1554661_s_at	Consortin	ENSMUSG00000038949	ENSMUST00000040706	ENSMUSP00000048205	Q8BFS5;Q8CBC4;Q8K053	Cnst	Consortin	ENSMUST00000040706
0.499134	0.161704	0.284981	0.12464	16.5325	12.1236	15.7079	21.7363	18.2248	20.5224	21.8759	15.4055	19.8585	14.5955	15.8232	20.9214	17.7149	16.6741	16.5324	15.0363	-6.17	1.77	2.61	-1.97	3.55	1.18	-0.27	0.18	0.13	0.860216	0.0881294	0.99998	0.999992	1	CISD1	218597_s_at	CDGSH iron-sulfur domain-containing protein 1	ENSMUSG00000037710	ENSMUST00000045887	ENSMUSP00000043559	Q3V2I3;Q8WUQ5;Q91WS0	Cisd1	CDGSH iron-sulfur domain-containing protein 1	ENSMUST00000045887
-0.364053	-0.963612	-0.661832	-0.641564	1.798	1.30159	1.24835	1.08133	1.2195	1.00112	1.08582	0.794844	0.806724	0.617754	0.834523	0.999116	1.20211	0.640297	1.11421	0.72692	-9.48	-1.24	-0.18	-2.83	4.39	3.22	2.91	2.93	0.22	0.862859	0.999955	0.639138	0.999992	1	AQP3	39248_at	Aquaporin-3	ENSMUSG00000028435	ENSMUST00000055327	ENSMUSP00000055110	Q3TU75;Q8R2N1;Q9JJN8;Q9WTJ3	Aqp3	Aquaporin-3	ENSMUST00000055327
0.363449	-0.0279449	-0.0601257	0.305167	8.85782	9.65923	11.9744	12.3904	10.4152	15.203	13.5852	9.32442	9.76802	10.957	9.81222	8.44964	8.86055	11.7644	10.9422	13.7826	-1.01	-1.01	-0.49	4.02	0.84	-0.62	-1.01	-1.01	0.09	0.86446	0.631738	0.99998	0.999992	1	DUSP4	204014_at	Dual specificity protein phosphatase 4	ENSMUSG00000031530	ENSMUST00000033930	ENSMUSP00000033930	Q8BFV3	Dusp4	Dual specificity protein phosphatase 4	ENSMUST00000033930
-3.67297	-1.6168	0.0166377	-2.493	0.075502	0.0987753	0.0296349	0.0268958	0	0	0	0.0430736	0.0698384	0	0.0366345	0.0797206	0.0547699	0.0886386	0.0428325	0	-3.16	-3.17	-3.17	-3.17	-3.17	-2.84	0.35	17.04	0.26	0.866482	0.29177	0.99998	0.999992	1	ITGA8	235666_at	Integrin alpha-8;Integrin alpha-8 heavy chain;Integrin alpha-8 light chain	ENSMUSG00000026768	ENSMUST00000028106;ENSMUST00000148055;ENSMUST00000172791	ENSMUSP00000028106;ENSMUSP00000134154;ENSMUSP00000134238	A2ARA8;G3UYN5;G3UYV5;O70304;Q3UXV8;Q8BRG3;Q8C0H7	Itga8	Integrin alpha-8;Integrin alpha-8 heavy chain;Integrin alpha-8 light chain	ENSMUST00000028106
0.316716	0.29338	-0.699226	-0.238007	0.666233	0.348636	0.318081	0.592299	0.46943	0.477984	0.533729	0.68524	0.387877	0.533274	0.34857	0.139324	0.226168	0.388994	0.403331	0.303946	0.3	3.76	3.8	-1.73	0.58	-1.74	-1.76	-1.71	0.12	0.866837	0.999955	0.99998	0.999992	1	BAIAP2L1	227372_s_at	Brain-specific angiogenesis inhibitor 1-associated protein 2-like protein 1	ENSMUSG00000038859	ENSMUST00000055190	ENSMUSP00000053129	Q9DBJ3	Baiap2l1	Brain-specific angiogenesis inhibitor 1-associated protein 2-like protein 1	ENSMUST00000055190
0.0426307	-0.843972	-0.897265	-0.456537	1.75527	1.65241	1.12457	1.21531	1.60543	1.16627	1.19028	1.5591	1.53708	1.67004	1.60716	1.5202	1.44465	1.77729	1.61144	1.66211	-1.85	-1.85	-2.17	-1.84	-0.98	4.44	4.04	-0.6	0.11	0.866952	0.999955	0.99998	0.999992	1	LCORL	232293_at	Ligand-dependent nuclear receptor corepressor-like protein	ENSMUSG00000015882	ENSMUST00000016026;ENSMUST00000045586;ENSMUST00000067997;ENSMUST00000087164;ENSMUST00000121573;ENSMUST00000186633;ENSMUST00000187615;ENSMUST00000189859;ENSMUST00000190036	ENSMUSP00000016026;ENSMUSP00000042677;ENSMUSP00000069861;ENSMUSP00000084408;ENSMUSP00000112416;ENSMUSP00000139466;ENSMUSP00000139996;ENSMUSP00000140503;ENSMUSP00000141174	A0A087WNR9;A0A087WQ10;A0A087WST0;B2RRS7;E9PXY2;Q3U285;Q6NZG1;Q8BNH5;Q8BRN7;Q8BRT8;Q8C9J6;Q8CJG4	Lcorl	Ligand-dependent nuclear receptor corepressor-like protein	ENSMUST00000016026;ENSMUST00000045586;ENSMUST00000067997;ENSMUST00000087164;ENSMUST00000190036
0.369212	0.0344447	-0.0234911	0.0747321	49.1669	41.3663	56.6482	68.7068	57.6862	58.8134	63.1041	46.3295	56.938	48.3993	44.5828	57.4959	42.3807	47.7438	48.8989	52.1988	0.05	1.58	1.64	1.19	1.74	0.11	-0.52	-5.15	0.07	0.866952	0.333912	0.99998	0.999992	1	ODC1	200790_at	Ornithine decarboxylase	ENSMUSG00000011179	ENSMUST00000171737	ENSMUSP00000128661	P00860;Q61997;Q61998;Q6PB87	Odc1	Ornithine decarboxylase	ENSMUST00000171737
0.41477	0.235726	0.0928394	0.349114	2.25395	3.05946	1.95003	3.49499	3.29571	2.65696	3.08465	2.84965	2.77066	2.89094	2.54563	2.4555	2.40742	2.74516	2.75331	3.23801	1.26	-0.58	0.19	0.58	-0.34	0.28	0.87	-2.33	0.06	0.866952	0.173181	0.99998	0.999992	1	CHIC1	228345_at	Cysteine-rich hydrophobic domain-containing protein 1	ENSMUSG00000031327	ENSMUST00000116547	ENSMUSP00000112246	O08904;Q8CBW7;Q8K3S5	Chic1	Cysteine-rich hydrophobic domain-containing protein 1	ENSMUST00000116547
0.280831	0.254828	0.160851	0.322235	50.0601	49.175	54.1947	62.3672	59.3236	61.9266	60.8651	60.5737	61.1434	63.3165	52.2386	58.5761	56.444	61.1557	58.3244	67.9949	-2.41	1.98	1.72	-2.99	0.66	1.04	0.74	0.01	0.1	0.871142	0.293914	0.99998	0.999992	1	DCAF12	224789_at	DDB1- and CUL4-associated factor 12	ENSMUSG00000028436	ENSMUST00000030145	ENSMUSP00000030145	Q69Z77;Q8BGZ3;Q8BN60;Q8C1Y4;Q9DB95	Dcaf12	DDB1- and CUL4-associated factor 12	ENSMUST00000030145
0.463116	0.1727	-0.0716643	0.0391232	0.849351	0.882469	0.823842	1.56684	1.21538	0.961826	0.973044	1.09725	1.04999	0.797527	0.857481	0.888231	0.759546	0.742091	0.83854	0.886993	1.8	0.24	-1.1	0.5	1.62	-0.89	0.13	-2.47	0.07	0.872647	0.485054	0.99998	0.999992	1	MASTL	228468_at	Serine/threonine-protein kinase greatwall	ENSMUSG00000026779	ENSMUST00000028119	ENSMUSP00000028119	A2AQY2;Q3MIA9;Q5RJW0;Q6NXX9;Q8BVF3;Q8C0P0;Q9CZH9;Q9D9V0	Mastl	Serine/threonine-protein kinase greatwall	ENSMUST00000028119
0.099598	-2.03817	0.179916	-0.0912618	155.753	124.528	165.912	158.221	117.874	160.542	166.038	146.158	172.773	134.055	140.422	169.483	157.995	170.513	159.648	170.577	-0.44	2.75	2.91	2.66	1.96	-1	-4.22	-3.49	0.14	0.874321	0.999955	0.99998	0.999992	1	COTL1	224583_at	Coactosin-like protein	ENSMUSG00000031827	ENSMUST00000034285;ENSMUST00000168698	ENSMUSP00000034285;ENSMUSP00000126329	Q9CQI6	Cotl1	Coactosin-like protein	ENSMUST00000034285;ENSMUST00000168698
0.182887	0.0529557	0.0365607	0.0674656	18.7977	14.3782	20.3543	22.2118	20.4473	20.7145	22.717	17.9136	21.9106	16.5762	17.4248	19.8082	18.0207	20.0992	18.7883	19.3792	3.09	-0.7	-0.44	2.36	-1.71	-0.86	-0.52	-1.46	0.09	0.874427	0.527897	0.99998	0.999992	1	SNRPA1	242146_at	U2 small nuclear ribonucleoprotein A'	ENSMUSG00000030512	ENSMUST00000032723;ENSMUST00000153609	ENSMUSP00000032723;ENSMUSP00000117947	G5E883;P57784;Q3U7R8;Q8K2W4;Q91YW1;Q9JKQ3	Snrpa1	U2 small nuclear ribonucleoprotein A'	ENSMUST00000032723;ENSMUST00000153609
1.58754	0.894397	1.34506	1.87469	61.8475	50.702	60.5849	69.0222	64.5743	66.7871	73.2146	48.866	60.2783	51.7119	55.6616	69.4072	59.2856	57.5992	61.084	60.0064	-0.65	0.85	1.4	0.22	1.92	0.98	-0.16	-4.13	0.09	0.882872	0.753348	0.99998	0.999992	1	PGK1	227068_at	Phosphoglycerate kinase 1	ENSMUSG00000062070;ENSMUSG00000066632	ENSMUST00000081593;ENSMUST00000085735	ENSMUSP00000080302;ENSMUSP00000136544	P09411;Q3TPE6;Q3UKV8;Q5XJE7	Pgk1	Phosphoglycerate kinase 1	ENSMUST00000081593;ENSMUST00000085735
0.39686	-0.0758371	0.259759	0.2661	7.26096	6.96724	9.35352	7.60973	10.4179	10.5162	11.1311	6.6881	7.61081	7.42719	8.02949	9.95754	8.95393	8.78854	8.42854	9.93455	-4.2	0.55	0.84	-5.12	0.7	3.61	4.13	-0.23	0.16	0.88462	0.843324	0.99998	0.999992	1	SERPINI1	205352_at	Neuroserpin	ENSMUSG00000027834	ENSMUST00000029423;ENSMUST00000161776	ENSMUSP00000029423;ENSMUSP00000123845	E0CYW0;O35684;Q543F7;Q922U6	Serpini1	Neuroserpin	ENSMUST00000029423;ENSMUST00000161776
-0.101856	0.236251	0.134631	-0.125269	94.7785	92.6353	101.294	93.0121	92.4415	103.631	96.3211	104.155	92.9663	94.2432	97.92	95.1141	99.2058	94.4322	92.8993	96.4478	3.46	-3.25	-3.13	4.03	-0.56	-1.24	0.17	-0.75	0.13	0.887511	0.999955	0.99998	0.999992	1	FMNL1	1569257_at	Formin-like protein 1	ENSMUSG00000055805	ENSMUST00000042286;ENSMUST00000107027;ENSMUST00000129726	ENSMUSP00000046296;ENSMUSP00000102642;ENSMUSP00000133299	A2AB60;G3UWI1;Q6KAN4;Q9JL26;Q9Z2V7	Fmnl1	Formin-like protein 1	ENSMUST00000042286;ENSMUST00000129726
0.119503	-0.280665	-0.191824	-0.146798	3.15521	2.59824	3.10834	3.16183	2.95625	2.948	2.68068	1.77774	2.34941	2.57527	2.53079	2.45339	2.73682	2.31622	2.72658	2.61697	-0.48	-1.14	-1.14	-1.14	-1.14	-0.61	-1.14	6.32	0.09	0.893012	0.999955	0.99998	0.999992	1	ALPPL2	210431_at	Alkaline phosphatase;Alkaline phosphatase, placental-like	ENSMUSG00000028766;ENSMUSG00000026246;ENSMUSG00000079440;ENSMUSG00000036500	ENSMUST00000030551;ENSMUST00000133473;ENSMUST00000139951;ENSMUST00000153588;ENSMUST00000027455;ENSMUST00000188310;ENSMUST00000113270;ENSMUST00000044878	ENSMUSP00000030551;ENSMUSP00000116308;ENSMUSP00000121548;ENSMUSP00000125041;ENSMUSP00000027455;ENSMUSP00000139887;ENSMUSP00000108895;ENSMUSP00000037497	B1AXF5;B1AXF6;E9Q7P8;P09242;Q6P1B0;P24823;Q3ULC9;F8VPQ6;F8VQM0	Alpl;Alppl2;Alpi;Akp3	Alkaline phosphatase;Alkaline phosphatase, tissue-nonspecific isozyme;Alkaline phosphatase, placental-like;Alkaline phosphatase;Alkaline phosphatase	ENSMUST00000030551;ENSMUST00000044878
-0.580417	-1.52737	-0.0942299	0.571133	8.82922	9.03419	9.50076	7.62904	7.1114	7.79109	6.95483	9.02894	9.04618	8.66145	8.75867	8.97751	9.32943	9.33061	9.18598	10.1846	1.66	0.95	1.61	1.29	-0.63	-2.26	-3.89	1.79	0.11	0.896939	0.684744	0.99998	0.999992	1	KLHL14	228377_at	Kelch-like protein 14	ENSMUSG00000042514	ENSMUST00000049105;ENSMUST00000122333	ENSMUSP00000042015;ENSMUSP00000113755	Q69ZK5;Q9CU51	Klhl14	Kelch-like protein 14	ENSMUST00000049105;ENSMUST00000122333
0.240088	0.012525	0.032145	0.114073	35.2579	31.4536	34.6163	38.1584	46.2065	41.5546	42.5234	33.2125	40.0376	33.4669	32.8949	41.5221	36.1194	36.8196	37.3117	39.7543	-3.93	-1.89	-0.7	-3.66	1.99	3.37	4.02	0.28	0.14	0.89833	0.549737	0.99998	0.999992	1	SSR3	217790_s_at	Translocon-associated protein subunit gamma	ENSMUSG00000027828	ENSMUST00000029414;ENSMUST00000119896	ENSMUSP00000029414;ENSMUSP00000113831	Q8C0Z8;Q9DCF9	Ssr3	Translocon-associated protein subunit gamma	ENSMUST00000029414;ENSMUST00000119896
-0.705655	-0.235197	0.127349	-0.499634	16.4419	9.36396	10.3046	8.06054	7.63977	5.46964	5.40604	8.46384	11.8179	16.949	12.2088	15.3654	9.90489	13.5409	11.2754	6.08956	-0.17	-0.8	-0.85	1.07	1.84	-0.98	-1.15	0.71	0.07	0.900453	0.707786	0.99998	0.999992	1	ACTN1	208636_at	Alpha-actinin-1	ENSMUSG00000015143	ENSMUST00000021554;ENSMUST00000167327	ENSMUSP00000021554;ENSMUSP00000127176	A1BN54;Q7TPR4	Actn1	Alpha-actinin-1	ENSMUST00000021554;ENSMUST00000167327
0.230169	-2.52296	0.228178	-0.159468	4.25141	4.75903	4.57459	4.88271	4.75863	4.61139	4.28286	4.88779	4.24962	5.05675	4.63672	4.54726	4.50194	5.0419	4.51166	4.82269	-0.18	0.57	0.39	2.15	0.82	-1.32	-1.46	-0.79	0.05	0.904524	0.999955	0.99998	0.999992	1	YEATS2	1557047_at	YEATS domain-containing protein 2	ENSMUSG00000041215	ENSMUST00000090052;ENSMUST00000115560	ENSMUSP00000087506;ENSMUSP00000111222	Q3TUF7;Q6PGF8;Q80TI2;Q8CG86	Yeats2	YEATS domain-containing protein 2	ENSMUST00000090052;ENSMUST00000115560
0.181255	-0.0454382	0.0298708	0.154403	34.3195	30.7469	35.9634	36.7638	34.1017	38.8251	39.9538	30.9694	37.1208	32.794	31.2382	35.871	34.0299	36.1494	35.3034	37.751	-2.71	-2.69	-0.77	-2.25	-0.83	2.15	1.73	4.68	0.1	0.90559	0.932644	0.99998	0.999992	1	KRTCAP2	224885_s_at	Keratinocyte-associated protein 2	ENSMUSG00000042747	ENSMUST00000040888;ENSMUST00000168900	ENSMUSP00000043540;ENSMUSP00000130372	A0A0A0MQN1;Q5RL79;Q9CQK5	Krtcap2	Keratinocyte-associated protein 2	ENSMUST00000040888;ENSMUST00000168900
0.142053	-0.228283	-1.55823	1.29938	15.8155	17.4062	13.4929	12.1799	15.4449	13.7296	12.6574	16.1989	14.9862	17.8079	15.7841	16.7802	16.8828	16.4439	16.6098	18.6954	0.43	0.93	0.66	-0.01	0.5	0.28	-0.16	-2.31	0.05	0.906449	0.98381	0.99998	0.999992	1	ZNF292	212366_at	Zinc finger protein 292	ENSMUSG00000039967	ENSMUST00000047950;ENSMUST00000098163	ENSMUSP00000037233;ENSMUSP00000095766	B1B0E1;B1B0E2;Q8BQX3;Q8BS87;Q8CGI6;Q922D3;Q9Z2U2	Zfp292	Zinc finger protein 292	ENSMUST00000047950;ENSMUST00000098163
-0.166963	0.110541	0.0921644	0.0780326	25.3564	24.0834	23.0107	23.1961	21.4129	20.0324	20.047	24.111	28.5435	26.6865	25.0016	26.2801	24.7321	26.8755	25.3564	24.8555	-0.451296	-0.421245	-0.437273	-0.451296	-0.294228	-0.419242	0.194606	2.10827	0.0478365	0.915634	0.982543	0.99998	0.999992	1	RASSF4	226436_at	Ras association domain-containing protein 4	ENSMUSG00000042129	ENSMUST00000035842	ENSMUSP00000048267	Q3TBK1;Q3TPH9;Q3TUT0;Q6P9L7;Q8CB96;Q8CIM6	Rassf4	Ras association domain-containing protein 4	ENSMUST00000035842
0.12876	-0.457488	-0.23281	-0.0049478	5.09368	5.0227	5.87118	7.73418	7.34303	8.44655	8.61778	5.10421	5.72434	5.41055	5.37197	5.37805	5.44118	5.40802	6.32078	8.17787	-1.04	0.95	1.9	-2.4	0.58	-0.19	-0.01	0.79	0.06	0.916677	0.663294	0.99998	0.999992	1	TMEM254	218174_s_at	Transmembrane protein 254	ENSMUSG00000021867;ENSMUSG00000072676;ENSMUSG00000072680	ENSMUST00000022418;ENSMUST00000100806;ENSMUST00000100811;ENSMUST00000100818;ENSMUST00000100819;ENSMUST00000185006	ENSMUSP00000022418;ENSMUSP00000098369;ENSMUSP00000098374;ENSMUSP00000098381;ENSMUSP00000098382;ENSMUSP00000139270	F6V0T5;Q9D890;Q9DCV5	Tmem254;Tmem254b	Transmembrane protein 254	ENSMUST00000022418;ENSMUST00000100806;ENSMUST00000100811;ENSMUST00000100818;ENSMUST00000100819;ENSMUST00000185006
0.458785	-0.183076	-0.198834	-0.639876	1.01727	0.930418	0.912503	1.61218	1.21972	1.13678	1.35464	0.823155	0.782843	0.858391	0.838336	0.772336	0.784491	0.818848	0.625385	0.522646	0.85	1.04	1.11	-0.43	1.15	0.19	0.03	-3.51	0.08	0.916865	0.971439	0.99998	0.999992	1	GNB4	225710_at	Guanine nucleotide-binding protein subunit beta-4	ENSMUSG00000027669	ENSMUST00000108234;ENSMUST00000155737;ENSMUST00000184130;ENSMUST00000193050	ENSMUSP00000103869;ENSMUSP00000121127;ENSMUSP00000138886;ENSMUSP00000141196	A0A0A6YVN9;P29387;Q3TJJ1;Q8R475;Q9JHX8;V9GWY1	Gnb4	Guanine nucleotide-binding protein subunit beta-4	ENSMUST00000108234;ENSMUST00000155737
0.399918	1.35982	0.647397	1.08527	2.57428	2.11517	2.3681	2.37996	1.51893	1.82102	1.27099	1.844	2.38794	2.83278	2.44089	1.96515	2.09044	2.12057	2.55612	1.59666	-0.06	-0.24	-0.9	2.1	1.03	0.8	-0.17	-2.78	0.07	0.922352	0.533842	0.99998	0.999992	1	MGAT4B	224598_at	Alpha-1,3-mannosyl-glycoprotein 4-beta-N-acetylglucosaminyltransferase B	ENSMUSG00000036620	ENSMUST00000041725;ENSMUST00000147468;ENSMUST00000151803	ENSMUSP00000043346;ENSMUSP00000116802;ENSMUSP00000119786	A8Y5H5;F7BME0;Q3U2D9;Q812F8;Q812F9;Q8R0L4	Mgat4b	Alpha-1,3-mannosyl-glycoprotein 4-beta-N-acetylglucosaminyltransferase B	ENSMUST00000041725;ENSMUST00000147468
0.554955	0.121072	0.091208	0.407584	9.33492	8.94205	9.38922	13.7521	11.8377	14.1779	14.3271	9.27085	9.88911	9.24358	9.0106	10.504	10.3237	10.2681	10.8284	14.0184	-1.37	-2.18	-0.53	-0.04	1.86	1.62	4.12	-4.02	0.13	0.924331	0.431144	0.99998	0.999992	1	PARP9	223220_s_at	Poly [ADP-ribose] polymerase 9	ENSMUSG00000022906	ENSMUST00000023622;ENSMUST00000114877;ENSMUST00000114878;ENSMUST00000122870;ENSMUST00000159160	ENSMUSP00000023622;ENSMUSP00000110527;ENSMUSP00000110528;ENSMUSP00000123736;ENSMUSP00000124098	E0CYZ7;F6U1Y8;H7BWY5;Q6IRT6;Q8CAS9;Q99LF9	Parp9	Poly [ADP-ribose] polymerase 9	ENSMUST00000023622;ENSMUST00000114877;ENSMUST00000114878;ENSMUST00000122870;ENSMUST00000159160
0.0414246	-0.59214	-0.117196	0.0788321	3.27757	2.48093	3.10981	3.43339	2.98503	3.5589	3.14055	2.56488	2.36235	2.67176	2.80828	2.60942	2.83664	2.79822	2.87195	2.53526	1.15	-3.83	-4.84	2.88	3.26	-1.13	0.6	0.18	0.13	0.933476	0.999955	0.99998	0.999992	1	KSR1	235252_at	Kinase suppressor of Ras 1	ENSMUSG00000018334	ENSMUST00000018478;ENSMUST00000108264;ENSMUST00000129463;ENSMUST00000141409	ENSMUSP00000018478;ENSMUSP00000103899;ENSMUSP00000114538;ENSMUSP00000116407	Q5SXE1;Q5SXE2;Q5SXE4;Q61097;Q61648;Q78DX8	Ksr1	Kinase suppressor of Ras 1	ENSMUST00000018478;ENSMUST00000108264
0.968036	0.642921	0.462141	0.012793	4.11685	2.97273	2.94988	7.12941	4.65189	4.33124	5.4904	3.88808	4.38174	2.81976	3.3978	4.38926	3.5418	3.41194	3.00366	2.73373	-8.36	3.64	4.49	-7.43	4.28	2.97	0.98	1.06	0.23	0.936324	0.745666	0.99998	0.999992	1	SMCO4	219806_s_at	Single-pass membrane and coiled-coil domain-containing protein 4	ENSMUSG00000058173	ENSMUST00000045620;ENSMUST00000178999	ENSMUSP00000044228;ENSMUSP00000136432	Q8VD32;Q9JIS3	Smco4	Single-pass membrane and coiled-coil domain-containing protein 4	ENSMUST00000045620;ENSMUST00000178999
-0.722931	0.0940775	0.162951	-0.253049	0.393758	0.232829	0.236238	0.264457	0.185757	0.127074	0.0973617	0.189092	0.250544	0.4174	0.295352	0.314849	0.260258	0.296521	0.280647	0.157623	4.27	-0.71	-0.71	-0.3	-0.71	-0.71	-0.71	-0.71	0.09	0.936324	0.914503	0.99998	0.999992	1	ARHGAP32	203431_s_at	Rho GTPase-activating protein 32	ENSMUSG00000041444	ENSMUST00000168954;ENSMUST00000174641;ENSMUST00000182310;ENSMUST00000182802;ENSMUST00000183121	ENSMUSP00000128448;ENSMUSP00000133898;ENSMUSP00000138145;ENSMUSP00000138584;ENSMUSP00000138636	B9EHJ8;Q6A010;Q811P8;S4R2C0;S4R2G6	Arhgap32	Rho GTPase-activating protein 32	ENSMUST00000168954;ENSMUST00000174641
2.42466	2.34939	2.80728	2.8528	1.41823	1.22122	1.41187	2.98787	2.39384	1.957	1.97376	1.77801	1.8619	1.1882	1.35217	1.59668	1.3618	1.23196	1.39886	1.56683	-0.77	2.53	1.85	-0.13	4.18	0.16	-1.63	-5.3	0.13	0.93748	0.922251	0.99998	0.999992	1	FIGNL1	222843_at	Fidgetin-like protein 1	ENSMUSG00000035455	ENSMUST00000047689;ENSMUST00000109664;ENSMUST00000150714;ENSMUST00000171080;ENSMUST00000171938	ENSMUSP00000036932;ENSMUSP00000105290;ENSMUSP00000119528;ENSMUSP00000126340;ENSMUSP00000127489	Q3UF48;Q5SWU3;Q8BPY9;Q8C2I6;Q9ERZ5	Fignl1	Fidgetin-like protein 1	ENSMUST00000047689;ENSMUST00000109664;ENSMUST00000171080;ENSMUST00000171938
-1.27097	0.16607	0.865804	0.763614	10.9822	10.4346	11.3509	10.4347	11.0258	10.7942	10.9671	9.9194	10.4279	9.79714	11.0015	11.5257	11.6533	10.6278	10.4086	10.1176	-1.08	-0.07	-0.57	-1.22	-0.6	0.76	-0.06	2.72	0.06	0.93748	0.981997	0.99998	0.999992	1	FBXO18	1559561_at	F-box only protein 18	ENSMUSG00000058594	ENSMUST00000071564;ENSMUST00000131893	ENSMUSP00000071495;ENSMUSP00000116392	A2AS52;Q8C444;Q8K2I9;Q99KS0;Q9CTC6;Q9QZG7	Fbxo18	F-box only protein 18	ENSMUST00000071564;ENSMUST00000131893
-0.324075	0.00869762	0.00112195	0.141389	9.08434	6.36565	7.43908	6.44695	5.61855	5.55511	6.14956	7.17105	9.09535	6.96527	7.71364	6.25926	8.04605	8.3469	8.36022	8.05637	2.83	2.32	1.83	1.95	2.81	-3.71	-4.71	-2.49	0.16	0.937979	0.618024	0.99998	0.999992	1	SOX4	201417_at	Transcription factor SOX-4	ENSMUSG00000076431	ENSMUST00000067230	ENSMUSP00000100013	Q06831;Q5SW95	Sox4	Transcription factor SOX-4	ENSMUST00000067230
-0.785887	-0.155058	-0.081276	-0.405579	123.444	85.0798	82.0847	42.7576	91.9314	46.2377	52.4764	59.3212	118.312	86.1688	76.2888	91.1912	88.9753	94.9728	87.2811	57.8403	0.83	-0.57	-0.46	2.72	0.01	-1.24	-1.52	0.01	0.07	0.939399	0.235927	0.99998	0.999992	1	CCL5	1405_i_at	C-C motif chemokine 5;RANTES(3-68);RANTES(4-68)	ENSMUSG00000035042	ENSMUST00000035938	ENSMUSP00000039600	P30882	Ccl5	C-C motif chemokine 5	ENSMUST00000035938
-0.2537	0.0275706	-0.0239496	-0.0368282	16.3107	19.8595	15.0403	14.6736	14.7506	13.5674	11.779	19.6348	14.5369	18.795	17.6623	16.0032	16.6642	15.152	16.2662	17.4798	0.92	-1.23	-1.36	2.13	-1.96	0.34	0.87	-0.24	0.06	0.948043	0.704938	0.99998	0.999992	1	ASH1L	222667_s_at	Histone-lysine N-methyltransferase ASH1L	ENSMUSG00000028053	ENSMUST00000090933;ENSMUST00000186583	ENSMUSP00000088451;ENSMUSP00000140251	E9QNM2;Q3U598;Q80VY5;Q8BM69;Q8BTX0;Q8BZY6;Q99MY8	Ash1l	Histone-lysine N-methyltransferase ASH1L	ENSMUST00000090933;ENSMUST00000186583
0.570276	-0.209414	-0.205934	-0.145906	41.3403	27.4265	59.4909	48.7923	45.5457	74.9882	76.7882	40.7054	40.4741	26.9594	29.7825	39.0667	34.448	37.4603	37.9867	34.6689	1.29	1.65	1.13	-1.15	-0.66	-0.51	0.22	-1.4	0.06	0.954631	0.809102	0.99998	0.999992	1	GADD45B	209305_s_at	Growth arrest and DNA damage-inducible protein GADD45 beta	ENSMUSG00000015312	ENSMUST00000015456	ENSMUSP00000015456	P22339;Q3U342;Q9R106	Gadd45b	Growth arrest and DNA damage-inducible protein GADD45 beta	ENSMUST00000015456
0.760582	0.295211	-0.155498	0.353062	0.166709	0.295856	0.218937	0.449527	0.442215	0.331571	0.285648	0.298677	0.245859	0.284359	0.256455	0.213081	0.174182	0.161394	0.282779	0.275614	-2.15	6.42	6.38	-1.76	-1.85	-1.24	-0.97	-2.28	0.16	0.95668	0.58995	0.99998	0.999992	1	LOXL2	202998_s_at	Lysyl oxidase homolog 2	ENSMUSG00000034205	ENSMUST00000022660;ENSMUST00000100420	ENSMUSP00000022660;ENSMUSP00000097987	P58022;Q8BRE6;Q8BS86;Q8C4K0;Q9JJ39	Loxl2	Lysyl oxidase homolog 2	ENSMUST00000022660
0.81875	0.0583058	1.04619	1.15573	3.40224	3.3827	2.20369	2.38171	3.1443	2.31698	2.44902	3.30639	3.44101	3.61687	3.12207	3.77788	3.30092	3.14827	3.40851	3.61611	3.06	-1.5	-2.58	1.04	0.22	0.07	0.88	-2.01	0.09	0.961989	0.999955	0.99998	0.999992	1	FAM126B	231874_at	Protein FAM126B	ENSMUSG00000038174	ENSMUST00000038372;ENSMUST00000097724;ENSMUST00000161000;ENSMUST00000161600;ENSMUST00000187717	ENSMUSP00000038718;ENSMUSP00000095331;ENSMUSP00000123728;ENSMUSP00000125653;ENSMUSP00000141058	A0A087WSI2;E0CZ67;Q3UMY7;Q6NV64;Q8C729	Fam126b	Protein FAM126B	ENSMUST00000161600;ENSMUST00000187717
-0.135644	0.102829	0.101796	0.169383	20.2441	21.5411	17.2367	17.6045	19.7093	16.6033	16.3777	21.9726	20.4479	21.5407	19.9994	21.6647	21.3636	21.0744	20.7181	22.75	3.13	0.05	-1.75	4.68	-1.5	-1.79	-2.01	-1.14	0.12	0.963051	0.999955	0.99998	0.999992	1	PCM1	228905_at	Pericentriolar material 1 protein	ENSMUSG00000031592	ENSMUST00000045218	ENSMUSP00000039709	E9QLK2;O70287;Q3URH6;Q7TMS7;Q8C9V2;Q91Y27;Q91Y28;Q91Y51;Q923L0;Q9CRK8;Q9CT57;Q9R0L6	Pcm1	Pericentriolar material 1 protein	ENSMUST00000045218
2.55991	1.51236	-0.302773	1.14105	0.231536	0	0.181518	0.396564	0.396794	0.475513	0.568583	0.172931	0.445071	0.133477	0.142472	0.107552	0.0251272	0.0156398	0.126333	0.209473	-1.4	-1.09	-0.91	-1.45	1.93	0.42	1.4	0.69	0.07	0.964116	0.445338	0.99998	0.999992	1	CHAC1	219270_at	Glutathione-specific gamma-glutamylcyclotransferase 1	ENSMUSG00000027313	ENSMUST00000028780	ENSMUSP00000028780	A2AV63;Q8R3J5;Q9D944	Chac1	Glutathione-specific gamma-glutamylcyclotransferase 1	ENSMUST00000028780
-0.197648	-0.235441	-0.164803	-0.273212	25.8077	26.5966	28.1368	22.7539	24.9757	27.4295	26.9462	21.9618	23.5107	21.0134	25.2679	22.5502	23.7566	25.444	24.2191	23.1458	3.13	-0.45	-0.73	4.17	-0.35	-1.86	-1.89	-2.25	0.1	0.969066	0.928315	0.99998	0.999992	1	CRTC2	226307_at	CREB-regulated transcription coactivator 2	ENSMUSG00000027936	ENSMUST00000029545;ENSMUST00000184882	ENSMUSP00000029545;ENSMUSP00000139194	Q3TA52;Q3U182;Q8BH09;V9GXK6	Crtc2	CREB-regulated transcription coactivator 2	ENSMUST00000029545;ENSMUST00000184882
0.1354	-0.0259477	0.0137222	-0.032243	120.453	116.163	124.79	123.219	125.6	132.779	140.251	113.443	111.335	120.958	116.865	118.246	114.718	119.053	119.701	119.097	-2.61	0.99	0.84	-2.73	-0.59	2.05	2.05	0.37	0.07	0.9697	0.999955	0.99998	0.999992	1	BLNK	207655_s_at	B-cell linker protein	ENSMUSG00000061132	ENSMUST00000054769;ENSMUST00000117695	ENSMUSP00000057844;ENSMUSP00000112473	D3YWR2;O88504;Q9QUN3	Blnk	B-cell linker protein	ENSMUST00000054769;ENSMUST00000117695
0.43288	0.0740638	0.137669	-0.0358429	6.29193	5.29279	6.09108	8.59777	8.2293	6.61395	8.04928	7.01322	6.12961	5.64374	6.14673	6.53816	6.33	6.71733	5.85877	5.45182	-2.75	3.83	3.55	-2.81	5.53	0.57	-3.1	-3.35	0.17	0.969951	0.356831	0.99998	0.999992	1	POLE2	205909_at	DNA polymerase epsilon subunit 2	ENSMUSG00000020974	ENSMUST00000021359	ENSMUSP00000021359	O54956;Q6P3Y7;Q8BP72	Pole2	DNA polymerase epsilon subunit 2	ENSMUST00000021359
-0.213376	-0.500817	-0.367791	-0.132856	18.0331	20.0914	21.808	18.3616	17.8565	22.3461	21.4283	15.8909	15.6665	17.4853	18.5547	17.7838	17.5851	18.7579	18.3932	19.3675	0.86	-0.7	-0.76	3.69	0.92	-0.68	0.99	-4.62	0.1	0.977316	0.999955	0.99998	0.999992	1	RUNX3	204197_s_at	Runt-related transcription factor 3	ENSMUSG00000070691	ENSMUST00000056977;ENSMUST00000119564	ENSMUSP00000050353;ENSMUSP00000113159	B2FDG4;Q3U1Q3;Q64131;Q99P92;Q9R199	Runx3	Runt-related transcription factor 3	ENSMUST00000056977;ENSMUST00000119564
0.337038	-0.128604	0.100265	0.120326	288.643	240.7	288.461	348.635	300.28	342.537	376.278	242.777	279.888	226.907	253.302	358.593	297.054	253.038	289.703	293.044	-2.59	-1.17	0.89	-4.52	-0.56	2.18	2.22	3.5	0.14	0.983034	0.596574	0.99998	0.999992	1	MZB1	223565_at	Marginal zone B- and B1-cell-specific protein	ENSMUSG00000024353	ENSMUST00000025211	ENSMUSP00000025211	D2IYS1;Q6P3D3;Q8BU13;Q8K2M5;Q9D8I1	Mzb1	Marginal zone B- and B1-cell-specific protein	ENSMUST00000025211
1.0584	1.38929	1.24855	1.29708	8.08695	6.81754	8.10217	8.48515	7.63355	8.78049	8.72848	7.21871	7.29814	7.71619	7.56972	7.38194	7.53148	6.78147	7.42498	7.87672	-0.12	-1.45	-2.42	1.87	1.51	0.1	-0.01	-0.26	0.06	0.98692	0.999955	0.99998	0.999992	1	ZNF496	225335_at	Zinc finger protein 496	ENSMUSG00000020472	ENSMUST00000013262;ENSMUST00000101150	ENSMUSP00000013262;ENSMUSP00000098709	Q3TC40;Q3UTL1;Q5SXI5;Q8BKK0;Q8CGF9	Znf496	Zinc finger protein 496	ENSMUST00000013262;ENSMUST00000101150
-0.147637	0.226249	0.135117	0.117007	12.8744	15.1417	10.0285	10.2309	12.3501	10.6666	11.2224	14.4431	14.4945	15.564	13.3607	14.8381	13.3294	13.4701	12.9754	13.7625	-2.24	0.62	0.65	-2.31	1.51	0.57	0.76	0.68	0.06	0.987063	0.999955	0.99998	0.999992	1	PURA	229167_at	Transcriptional activator protein Pur-alpha	ENSMUSG00000043991	ENSMUST00000051301	ENSMUSP00000059404	P42669	Pura	Transcriptional activator protein Pur-alpha	ENSMUST00000051301
-0.991313	-0.143343	0.288308	-0.654234	60.8499	32.6093	24.3259	21.7176	29.19	12.6958	13.2614	24.1323	36.4319	41.7815	38.1377	60.0228	32.7236	51.0779	36.9786	14.0696	-2.27	-2.07	-1.86	-2.16	4.75	4.53	0.37	-2.07	0.16	0.987505	0.666162	0.99998	0.999992	1	HPGD	203914_x_at	15-hydroxyprostaglandin dehydrogenase [NAD(+)]	ENSMUSG00000031613	ENSMUST00000034026	ENSMUSP00000034026	Q61106;Q8VCC1	Hpgd	15-hydroxyprostaglandin dehydrogenase [NAD(+)]	ENSMUST00000034026
-0.108555	0.180943	0.0605254	0.223606	12.5537	12.8373	15.397	13.2332	11.7346	13.206	11.3308	16.3467	16.2144	14.1644	14.7156	12.8343	16.3073	12.8668	14.3399	16.9275	-0.63	0.38	-0.32	-0.63	-0.63	-0.63	-0.63	3.12	0.06	0.988512	0.999955	0.99998	0.999992	1	AKAP12	210517_s_at	A-kinase anchor protein 12	ENSMUSG00000038587	ENSMUST00000045730	ENSMUSP00000035829	Q80SS4;Q810D4;Q8BPK4;Q99MP1;Q9WTQ5	Akap12	A-kinase anchor protein 12	ENSMUST00000045730
0.339856	0.150265	0.343291	0.230907	23.9535	17.1096	23.7075	29.7702	29.4642	28.1294	32.2052	22.0057	30.6004	25.6945	23.1399	27.6702	24.296	24.0874	23.5474	23.1683	-2.33	5.46	4.28	-1.78	1.6	-0.3	-2.84	-2.14	0.11	0.990134	0.546312	0.99998	0.999992	1	DBI	209389_x_at	Acyl-CoA-binding protein	ENSMUSG00000026385	ENSMUST00000027634;ENSMUST00000112648;ENSMUST00000132118;ENSMUST00000151708	ENSMUSP00000027634;ENSMUSP00000108267;ENSMUSP00000114705;ENSMUSP00000138014	D3Z563;F6ZM12;M0QWU8;P31786;Q4VWZ5	Dbi	Acyl-CoA-binding protein	ENSMUST00000027634;ENSMUST00000151708
1.58501	1.02728	2.14935	1.77217	16.2131	14.9854	18.4195	17.9642	16.6661	17.0756	17.3007	15.3728	18.1421	15.1529	16.5066	20.1363	17.4823	17.1794	17.4226	18.1849	1.97	-1.92	-1.81	1.94	1.72	0.8	0.35	-3.79	0.08	0.991813	0.812774	0.99998	0.999992	1	UBE2G2	209042_s_at	Ubiquitin-conjugating enzyme E2 G2	ENSMUSG00000009293	ENSMUST00000172772;ENSMUST00000172813;ENSMUST00000174510;ENSMUST00000174546	ENSMUSP00000133515;ENSMUSP00000134208;ENSMUSP00000134397;ENSMUSP00000134670	G3UYT0;G3UZ92;G3UZX2;P56554;P60605	Ube2g2	Ubiquitin-conjugating enzyme E2 G2	ENSMUST00000172813;ENSMUST00000174510
-0.157719	0.214464	0.075828	0.154922	8.34366	9.80769	6.52043	6.50574	8.99958	6.46983	6.91964	9.90463	8.68506	10.2474	8.61841	9.02012	8.4906	8.83946	8.62996	9.28162	9.19	-2.35	-3.33	9.43	-3.52	-3.33	-3.87	-3.38	0.23	0.994256	0.999955	0.99998	0.999992	1	RC3H2	230133_at	Roquin-2	ENSMUSG00000075376	ENSMUST00000100143;ENSMUST00000112934;ENSMUST00000112936	ENSMUSP00000097721;ENSMUSP00000108556;ENSMUSP00000108558	A2AVP4;A2AVP5;P0C090	Rc3h2	Roquin-2	ENSMUST00000100143;ENSMUST00000112934
-0.212169	0.188477	0.0980373	0.200073	35.1748	42.1565	26.9321	27.9952	35.245	27.0662	26.5034	38.8079	36.5882	43.2588	36.4788	37.5196	35.8951	36.4116	36.7634	40.7349	2.32	-0.17	-0.96	0.71	-1.21	0.02	1.17	-2.11	0.07	0.998561	0.999955	0.99998	0.999992	1	FAM208A	209285_s_at	Protein FAM208A	ENSMUSG00000040651	ENSMUST00000022450	ENSMUSP00000022450	E9PUH2;Q69ZR9;Q9CUD3	Fam208a	Protein FAM208A	ENSMUST00000022450
-0.266562	-1.24757	0.0705935	-0.673268	4.14819	4.19428	3.68188	3.13414	2.62052	3.56184	3.0925	2.92081	3.50616	2.51262	3.73662	4.07463	4.79787	3.39582	4.02431	3.13909	-1.71	-0.08	0.89	-0.57	-1.36	0.64	1.05	1.32	0.05	0.999919	0.711785	0.99998	0.999992	1	DBP	209782_s_at	D site-binding protein	ENSMUSG00000059824	ENSMUST00000080885;ENSMUST00000107740;ENSMUST00000107741	ENSMUSP00000079693;ENSMUSP00000103369;ENSMUSP00000103370	E9Q3E4;E9Q3E6;Q60925;Q8VCX3	Dbp	D site-binding protein	ENSMUST00000080885;ENSMUST00000107741
-0.193106	0.208259	0.157872	0.345863	0.349446	0.388439	0.183126	0.267879	0.399812	0.189992	0.194152	0.30642	0.39518	0.330302	0.316297	0.291728	0.326152	0.37462	0.373965	0.358625	-15.78	65.3	53.37	-15.97	-15.97	-15.48	-15.76	-15.97	0.53	1	0.999955	0.99998	0.999992	1	MME	203434_s_at	Neprilysin	ENSMUSG00000027820	ENSMUST00000029400;ENSMUST00000191633;ENSMUST00000192002;ENSMUST00000194134;ENSMUST00000194150;ENSMUST00000194324;ENSMUST00000194836	ENSMUSP00000029400;ENSMUSP00000141452;ENSMUSP00000141469;ENSMUSP00000141483;ENSMUSP00000141544;ENSMUSP00000142205;ENSMUSP00000142259	A0A0A6YW93;A0A0A6YWA6;A0A0A6YWB9;A0A0A6YY36;Q61391;Q6NXX5;Q8K251	Mme	Neprilysin	ENSMUST00000194134
-0.071044	-0.195438	-0.250617	-0.0634289	2.26609	2.30728	1.84822	2.05561	2.09851	2.2485	1.75654	1.78442	2.18256	2.0119	2.00263	1.88054	1.68217	1.894	2.08831	2.03942	-6.91	26.09	25.77	-6.91	-6.91	-6.91	-6.91	-6.91	0.38	1	0.999955	0.99998	0.999992	1	SPRED2	212458_at	Sprouty-related, EVH1 domain-containing protein 2	ENSMUSG00000045671	ENSMUST00000093298;ENSMUST00000093299;ENSMUST00000123036	ENSMUSP00000090987;ENSMUSP00000090988;ENSMUSP00000115103	Q5SRF8;Q5SRF9;Q924S7	Spred2	Sprouty-related, EVH1 domain-containing protein 2	ENSMUST00000093298;ENSMUST00000093299
1.57158	-0.275691	0.594454	0.26499	2.09912	1.46707	2.14915	4.03116	3.00407	3.27062	3.22695	2.45003	2.51827	1.54467	1.66724	1.91189	1.90491	1.58054	2.04764	2.07223	-10.5	10.29	5.47	-10.51	9.94	6.68	2.12	-10.34	0.36	1	0.999955	0.99998	0.999992	1	AURKA	208079_s_at	Aurora kinase A	ENSMUSG00000027496	ENSMUST00000028997;ENSMUST00000109139;ENSMUST00000109140	ENSMUSP00000028997;ENSMUSP00000104767;ENSMUSP00000104768	O35624;P97477;Q8C3H8;Q91YU4	Aurka	Aurora kinase A	ENSMUST00000028997;ENSMUST00000109139;ENSMUST00000109140
-1.76609	0.0234374	0.374539	-1.8592	6.56195	4.7031	4.45547	4.39006	5.70523	3.99234	3.76429	3.3512	4.45032	5.16704	5.49946	5.37398	3.95228	5.07215	4.99002	3.41294	3.89	-16.45	-16.5	7.01	-0.86	4.38	4.24	7.7	0.34	1	0.985296	0.99998	0.999992	1	TBC1D9	212956_at	TBC1 domain family member 9	ENSMUSG00000031709	ENSMUST00000034145;ENSMUST00000093393	ENSMUSP00000034145;ENSMUSP00000091093	Q3UYK3;Q69ZW8;Q8BIJ5;Q8BVP3;Q9CUB3	Tbc1d9	TBC1 domain family member 9	ENSMUST00000034145;ENSMUST00000093393
-0.254247	-0.0470049	-0.0515379	-0.127314	6.66906	6.74727	7.24118	6.55635	6.46907	4.91149	5.12079	6.90021	6.7885	6.45421	6.771	5.3918	7.25941	6.65923	6.52633	6.06653	-8.41	13.07	8.12	-8.04	22.08	-6.87	-8.76	-6.96	0.34	1	0.979214	0.99998	0.999992	1	MYB	204798_at	Transcriptional activator Myb	ENSMUSG00000019982	ENSMUST00000020158;ENSMUST00000188495	ENSMUSP00000020158;ENSMUSP00000139699	A0A087WPA7;E9QMG8;P06876;Q61929	Myb	Transcriptional activator Myb	ENSMUST00000020158;ENSMUST00000188495
0.052379	0.0706708	0.0806113	0.235196	35.6726	25.6212	30.2442	23.1242	35.4513	30.2425	31.0539	28.5127	30.439	35.2	28.8501	37.6105	30.2159	29.5858	34.066	34.1829	10.01	6.63	6.15	8.19	-7.14	-7.14	-7.14	-7.01	0.34	1	0.999955	0.99998	0.999992	1	2018-03-01	235385_at	E3 ubiquitin-protein ligase MARCH1	ENSMUSG00000036469	ENSMUST00000039540;ENSMUST00000072482;ENSMUST00000098708;ENSMUST00000110253;ENSMUST00000110255;ENSMUST00000110256;ENSMUST00000110258;ENSMUST00000110259;ENSMUST00000178982	ENSMUSP00000044070;ENSMUSP00000072302;ENSMUSP00000096305;ENSMUSP00000105882;ENSMUSP00000105884;ENSMUSP00000105885;ENSMUSP00000105887;ENSMUSP00000105888;ENSMUSP00000136545	D3YVY0;Q3U7M8;Q3UVF8;Q6NZQ8;Q8C294;Q8CBA1	2018-03-01	E3 ubiquitin-protein ligase MARCH1	ENSMUST00000039540;ENSMUST00000072482;ENSMUST00000110253;ENSMUST00000110255;ENSMUST00000110256
-0.89834	-0.100246	0.21206	-0.470271	5.57518	2.20336	2.66618	2.81985	1.59888	1.61001	1.12501	2.22425	3.57029	3.42214	3.16308	4.54191	3.07247	4.17653	3.44685	1.50023	-5.9	18.81	25.15	-5.9	-5.9	-5.9	-5.9	-5.68	0.33	1	0.682965	0.99998	0.999992	1	CAMK1	204392_at	Calcium/calmodulin-dependent protein kinase type 1	ENSMUSG00000030272	ENSMUST00000032409;ENSMUST00000155543	ENSMUSP00000032409;ENSMUSP00000117749	D3Z368;Q91YS8	Camk1	Calcium/calmodulin-dependent protein kinase type 1	ENSMUST00000032409
0.437834	0.132054	0.227852	-0.10001	2.03604	2.08668	1.53456	1.68353	1.86164	2.00644	1.88193	1.71122	2.18967	1.89118	1.82459	1.81675	1.93588	1.75117	1.79301	1.66074	13.89	-4.83	-4.83	12.2	-4.8	-4.71	-4.15	-4.7	0.33	1	0.999955	0.99998	0.999992	1	CHPT1	1559739_at	Cholinephosphotransferase 1	ENSMUSG00000060002	ENSMUST00000020253;ENSMUST00000073783;ENSMUST00000117440;ENSMUST00000117579;ENSMUST00000126074;ENSMUST00000134318;ENSMUST00000139109;ENSMUST00000143108;ENSMUST00000148899	ENSMUSP00000020253;ENSMUSP00000073455;ENSMUSP00000112708;ENSMUSP00000113179;ENSMUSP00000116413;ENSMUSP00000117620;ENSMUSP00000120167;ENSMUSP00000122428;ENSMUSP00000123429	D3YU39;D3Z6W4;D6RCW3;F6X1K1;F6ZDL8;F7DAN4;Q6SXV1;Q8C025;Q8K0H2;Q91W91	Chpt1	Cholinephosphotransferase 1	ENSMUST00000020253;ENSMUST00000073783;ENSMUST00000117440;ENSMUST00000117579;ENSMUST00000139109;ENSMUST00000143108
-0.415959	-1.04836	-0.471024	-0.990051	1.53493	1.02046	1.41923	0.666207	1.14187	0.878648	1.08263	1.05187	1.78049	1.59721	0.835042	1.92842	1.04082	1.66876	1.2339	1.12372	-7.91	-7.91	-7.91	-7.88	13.11	11.69	11.51	-7.87	0.33	1	0.999955	0.99998	0.999992	1	CD226	207315_at	CD226 antigen	ENSMUSG00000034028	ENSMUST00000037142;ENSMUST00000097496	ENSMUSP00000043551;ENSMUSP00000095104	Q8K4E3;Q8K4F0	Cd226	CD226 antigen	ENSMUST00000037142;ENSMUST00000097496
-0.0696468	-0.129092	-0.00747522	0.0743129	269.82	269.394	330.751	286.373	242.79	277.798	278.641	263.285	264.61	272.557	304.666	283.685	305.657	254.584	288.53	311.001	8.12	4.85	5.09	8.92	-7.86	-9.98	-8.63	1.48	0.32	1	0.999955	0.99998	0.999992	1	SNN	218032_at	Stannin	ENSMUSG00000037972	ENSMUST00000089011	ENSMUSP00000086405	O88369;P61807	Snn	Stannin	ENSMUST00000089011
-1.26276	-0.16556	0.427504	-0.32495	3.73639	1.27148	1.75771	1.67033	1.04906	0.70047	0.754797	1.18325	2.0635	2.54083	1.89612	3.31872	1.67227	2.39391	2.44276	0.924317	-8.03	-7.99	-8	-7.98	5.65	10.15	8.31	4.68	0.32	1	0.970281	0.99998	0.999992	1	IGF1	209541_at	Insulin-like growth factor I	ENSMUSG00000020053	ENSMUST00000062862;ENSMUST00000095360;ENSMUST00000105300;ENSMUST00000121161;ENSMUST00000121952;ENSMUST00000122100;ENSMUST00000122386;ENSMUST00000126490	ENSMUSP00000056668;ENSMUSP00000093005;ENSMUSP00000100937;ENSMUSP00000112878;ENSMUSP00000113177;ENSMUSP00000113905;ENSMUSP00000114120;ENSMUSP00000122188	D3Z7M4;E9PU89;E9Q138;P05017;P05018;Q4VJB9;Q6LDP4;Q8C4U6;Q8CAR0	Igf1	Insulin-like growth factor I	ENSMUST00000062862;ENSMUST00000095360;ENSMUST00000105300;ENSMUST00000121952;ENSMUST00000122100;ENSMUST00000122386;ENSMUST00000126490
-0.269179	-1.34305	0.66948	0.0625911	0.201578	0.0769982	0.0863028	0.0692881	0.0958417	0.16235	0.059057	0.1713	0.126738	0	0.0973813	0.268026	0.182835	0.208945	0.144296	0.0899121	1.61	-13.89	-14.27	6.35	1.3	3.27	3.48	6.52	0.3	1	0.999955	0.99998	0.999992	1	CSGALNACT1	219049_at	Chondroitin sulfate N-acetylgalactosaminyltransferase 1	ENSMUSG00000036356	ENSMUST00000078350;ENSMUST00000130214	ENSMUSP00000077459;ENSMUSP00000119817	Q3UNQ5;Q3UZX6;Q5FWX8;Q8BJQ9;Q8BWV9;Q8BZU7;Q8C195;Q8R0M6	Csgalnact1	Chondroitin sulfate N-acetylgalactosaminyltransferase 1	ENSMUST00000078350
0.11901	-0.0557791	0.0763792	0.205936	123.52	127.913	156.395	128.713	138.072	156.945	159.47	129.273	125.028	138.711	131.765	149.144	151.864	134.104	143.172	165.244	5.6	8.07	9.23	3.67	-0.99	-7.61	-7.63	-6.88	0.3	1	0.999955	0.99998	0.999992	1	GPR18	210279_at	N-arachidonyl glycine receptor	ENSMUSG00000050350	ENSMUST00000055475	ENSMUSP00000061410	Q3T9N3;Q8K1Z6	Gpr18	N-arachidonyl glycine receptor	ENSMUST00000055475
-0.000326991	0.239072	0.311314	0.266004	2.84941	2.22375	1.96376	2.32341	2.87087	2.91594	2.55834	2.31823	2.95313	3.09671	2.39555	3.78599	3.09193	2.48044	2.78732	2.86729	-12.27	3.01	3.34	-12.32	6.44	5.09	4.87	3.11	0.3	1	0.815847	0.99998	0.999992	1	CHAC2	235117_at	Putative glutathione-specific gamma-glutamylcyclotransferase 2	ENSMUSG00000020309	ENSMUST00000020553;ENSMUST00000101394	ENSMUSP00000020553;ENSMUSP00000098942	Q8R3K5;Q9CQG1;Q9D1T7	Chac2	Putative glutathione-specific gamma-glutamylcyclotransferase 2	ENSMUST00000020553;ENSMUST00000101394
0.121706	-0.0700101	-0.0416384	0.101494	4.77965	5.21553	4.97316	5.15416	5.20824	5.03369	4.80653	4.95816	4.90505	4.71696	4.58546	5.08623	4.99945	5.19777	4.99063	5.49727	16.94	-6.66	-6.69	20.5	-6.68	-6.69	-6.7	-6.69	0.3	1	0.999955	0.99998	0.999992	1	OPA1	241027_at	Dynamin-like 120 kDa protein, form S1;Dynamin-like 120 kDa protein, mitochondrial	ENSMUSG00000038084	ENSMUST00000038867;ENSMUST00000160475;ENSMUST00000160597;ENSMUST00000161186;ENSMUST00000162240	ENSMUSP00000036993;ENSMUSP00000123880;ENSMUSP00000124029;ENSMUSP00000124223;ENSMUSP00000124739	A6H6Q3;E0CXD1;F6U775;H7BX01;P58281;Q3ULA5;Q8BKU7;Q8BLL3;Q8BM08;Q8R3J7	Opa1	Dynamin-like 120 kDa protein, form S1;Dynamin-like 120 kDa protein, mitochondrial	ENSMUST00000038867;ENSMUST00000160475;ENSMUST00000160597;ENSMUST00000161186;ENSMUST00000162240
0.328919	-0.227434	-0.536097	-0.532378	0.173152	0.165967	0.146487	0.168821	0.238564	0.145099	0.277336	0.146543	0.113391	0.160917	0.124512	0.130741	0.0577576	0.152169	0.107109	0.110225	-3.65	12.99	15.31	-3.66	-3.66	-3.66	-4.69	-3.31	0.29	1	0.999955	0.99998	0.999992	1	SERPINA9	1553499_s_at	Serpin A9	ENSMUSG00000058260	ENSMUST00000058464;ENSMUST00000164023	ENSMUSP00000058535;ENSMUSP00000130064	E9Q865;Q9D7D2	Serpina9	Serpin A9	ENSMUST00000058464
-0.101348	-0.251333	-0.974069	-0.480581	0.175749	0.338248	0.2123	0.25574	0.213232	0.185031	0.205138	0.239634	0.235347	0.136854	0.265126	0.0764705	0.113116	0.0814711	0.22611	0.11843	-6.95	-6.98	-2.53	-7.01	4.26	5.97	5.93	5.41	0.28	1	0.999955	0.99998	0.999992	1	ALDH1L2	231202_at	Mitochondrial 10-formyltetrahydrofolate dehydrogenase	ENSMUSG00000020256	ENSMUST00000020497;ENSMUST00000146640	ENSMUSP00000020497;ENSMUSP00000117076	D3Z6B9;E9QLV8;Q8K009	Aldh1l2	Mitochondrial 10-formyltetrahydrofolate dehydrogenase	ENSMUST00000020497
1.5181	1.03605	0.175216	-0.419171	14.6259	15.0747	19.3282	16.6634	17.4377	21.7568	19.6058	21.3482	17.2774	20.2767	17.1959	16.0492	15.4842	15.9026	17.5118	21.5225	6.77	7.62	5.5	4.76	-3.91	-5.92	-6.43	-5.77	0.28	1	0.999955	0.99998	0.999992	1	BACH2	221234_s_at	Transcription regulator protein BACH2	ENSMUSG00000040270	ENSMUST00000037416;ENSMUST00000108180;ENSMUST00000171600	ENSMUSP00000043693;ENSMUSP00000103815;ENSMUSP00000131592	A2ANU8;A2ANU9;A2RRI0;P97303	Bach2	Transcription regulator protein BACH2	ENSMUST00000037416;ENSMUST00000108180;ENSMUST00000171600
0.345353	0.780446	0.222045	0.0261965	6.97824	6.77799	8.00065	5.89792	6.55918	7.2954	7.1871	7.455	8.42143	7.95645	6.80851	7.11098	7.53641	7.75922	7.74852	8.63865	-8.55	34.11	34.22	-9.3	-9.1	-9.28	-9.33	-9.12	0.28	1	0.999955	0.99998	0.999992	1	XKRX	230349_at	XK-related protein;XK-related protein 2	ENSMUSG00000035067;ENSMUSG00000031258;ENSMUSG00000039814	ENSMUST00000119973;ENSMUST00000120820;ENSMUST00000176510;ENSMUST00000177500;ENSMUST00000033611;ENSMUST00000055503;ENSMUST00000095438;ENSMUST00000143913;ENSMUST00000152974	ENSMUSP00000112691;ENSMUSP00000113708;ENSMUSP00000134975;ENSMUSP00000135609;ENSMUSP00000033611;ENSMUSP00000061748;ENSMUSP00000093089;ENSMUSP00000119436;ENSMUSP00000121958	E9Q6C8;G3X9Y8;H3BJG3;H3BL12;Q5GH65;Q8R1I8;A2AEK6;Q5GH68;D6RIN5;D6RJ59;Q5GH66;Q8BG78	Xkr6;Xkrx;Xkr5	XK-related protein;XK-related protein 6;XK-related protein 2;XK-related protein;XK-related protein 5	ENSMUST00000033611;ENSMUST00000095438;ENSMUST00000119973;ENSMUST00000176510
0.0334381	-0.790911	-0.086249	0.438732	4.87201	5.52036	5.38266	8.62913	7.98359	6.27282	7.15825	5.54364	5.2258	4.93773	5.10729	6.03299	5.34622	4.89617	5.6554	6.09375	-11.35	2.67	2.14	-7.24	5.46	3.84	3.38	2.07	0.27	1	0.999955	0.99998	0.999992	1	PSAT1	223062_s_at	Phosphoserine aminotransferase	ENSMUSG00000024640	ENSMUST00000025542;ENSMUST00000162053;ENSMUST00000162416	ENSMUSP00000025542;ENSMUSP00000125340;ENSMUSP00000125593	E9Q6P1;Q3U6K9;Q99K85	Psat1	Phosphoserine aminotransferase	ENSMUST00000025542;ENSMUST00000162053;ENSMUST00000162416
-0.0130419	-0.189222	0.0434243	0.0301612	9.04796	8.51747	9.39249	7.40939	10.5246	9.69086	9.16674	8.37609	8.21782	8.49799	8.99389	9.00656	8.99835	10.604	8.9075	9.78949	9	1.79	1.43	7.44	0.06	-6.44	-6.14	-6.5	0.27	1	0.999955	0.99998	0.999992	1	L3MBTL3	229393_at	Lethal(3)malignant brain tumor-like protein 3	ENSMUSG00000039089	ENSMUST00000040219;ENSMUST00000105519;ENSMUST00000174766	ENSMUSP00000037619;ENSMUSP00000101158;ENSMUSP00000133479	Q0VGT0;Q641L7;Q6ZPI2;Q8BLB7;Q8C0G4	L3mbtl3	Lethal(3)malignant brain tumor-like protein 3	ENSMUST00000040219;ENSMUST00000105519;ENSMUST00000174766
-0.11286	-0.445355	-0.430512	-0.263456	20.9565	14.6077	21.335	14.6742	15.2689	20.0316	19.0478	16.4195	15.8733	11.5161	14.0141	13.619	15.1331	19.884	18.3499	16.1659	11.2	-3.48	-3.38	10.07	-3.93	-3.94	-3.98	-3.93	0.27	1	0.999955	0.99998	0.999992	1	NFKBID	241889_at	NF-kappa-B inhibitor delta	ENSMUSG00000036931	ENSMUST00000046177;ENSMUST00000108175;ENSMUST00000108176	ENSMUSP00000042317;ENSMUSP00000103810;ENSMUSP00000103811	Q2TB02;Q3TJP0;Q8CIW1	Nfkbid	NF-kappa-B inhibitor delta	ENSMUST00000046177;ENSMUST00000108175;ENSMUST00000108176
-0.119743	-0.0872019	-0.0502121	-0.074746	18.5467	16.3277	17.96	16.3826	16.0386	15.7503	15.5799	14.4833	19.5529	16.5652	16.435	17.3092	16.6016	17.462	16.7138	16.2097	-0.15	-10.83	-10.74	3.74	4.15	2.37	4.16	3	0.26	1	0.999955	0.99998	0.999992	1	CAPN2	208683_at	Calpain-2 catalytic subunit	ENSMUSG00000026509	ENSMUST00000068505	ENSMUSP00000068895	O08529;O35518;O54843	Capn2	Calpain-2 catalytic subunit	ENSMUST00000068505
0.245851	0.322189	-0.0292552	0.0292584	0.316327	0.278043	0.211259	0.239406	0.464055	0.290169	0.285933	0.350511	0.358104	0.302679	0.343333	0.183751	0.200781	0.354573	0.287108	0.24749	13.28	-4.03	-4.18	9.86	-3.95	-4.2	-4.21	-4.21	0.26	1	0.999955	0.99998	0.999992	1	CCL28	224027_at	C-C motif chemokine 28	ENSMUSG00000074715	ENSMUST00000099241	ENSMUSP00000096847	Q9JIL2	Ccl28	C-C motif chemokine 28	ENSMUST00000099241
0.164528	0.161383	0.228703	0.410147	15.1373	13.1606	12.9117	13.2057	17.6045	14.4026	15.8526	14.0051	18.2652	14.3724	13.2046	20.3311	16.7172	14.4155	16.5243	19.5217	-10.56	1.43	2.94	-8.98	1.95	4.1	5.67	4.34	0.26	1	0.999955	0.99998	0.999992	1	C1GALT1C1	219283_at	C1GALT1-specific chaperone 1	ENSMUSG00000048970	ENSMUST00000058265	ENSMUSP00000059224	Q9JMG2	C1galt1c1	C1GALT1-specific chaperone 1	ENSMUST00000058265
2.63507	0.723425	1.11304	1.7843	0.245996	0.281948	0.35687	1.0894	0.486849	0.857878	0.764992	0.470983	0.567718	5.25e-08	0.23144	0.323843	0.382064	0.2222	0.285474	0.2341	-4.44	16.05	17.28	-4.44	-4.44	-4.5	-4.58	-4.26	0.26	1	0.5733	0.99998	0.999992	1	PNKD	233177_s_at	Probable hydrolase PNKD	ENSMUSG00000026179	ENSMUST00000027370;ENSMUST00000087225;ENSMUST00000087226	ENSMUSP00000027370;ENSMUSP00000084477;ENSMUSP00000084478	Q3TLE6;Q69ZP3;Q6PD45;Q8BRV8;Q920D4;Q9CSF5;Q9D765;Q9JJA3	Pnkd	Probable hydrolase PNKD	ENSMUST00000027370;ENSMUST00000087225
0.186531	-0.00298709	0.299234	0.305972	675.278	661.11	699.083	654.381	810.382	763.981	823.991	672.734	722.134	659.915	697.999	993.316	871.151	795.811	766.076	891.964	4.49	4.39	5	4.37	-0.56	-7.54	-7.44	-0.83	0.26	1	0.999955	0.99998	0.999992	1	MS4A1	228592_at	B-lymphocyte antigen CD20	ENSMUSG00000024673	ENSMUST00000169159	ENSMUSP00000126422	P19437	Ms4a1	B-lymphocyte antigen CD20	ENSMUST00000169159
0.808284	0.48668	0.770313	0.785643	11.9725	11.531	12.8873	12.1719	10.1979	12.9657	12.6439	12.568	12.3101	11.0765	11.8408	11.7117	11.7984	11.0385	12.2028	12.9516	-4.05	-4.05	-4.05	-4.02	26.63	-3.99	-4.05	-4.05	0.26	1	0.999955	0.99998	0.999992	1	JAKMIP1	238600_at	Janus kinase and microtubule-interacting protein 1	ENSMUSG00000063646	ENSMUST00000043794;ENSMUST00000121010;ENSMUST00000137019;ENSMUST00000172917;ENSMUST00000173836;ENSMUST00000174097;ENSMUST00000174629	ENSMUSP00000038504;ENSMUSP00000113624;ENSMUSP00000122584;ENSMUSP00000133767;ENSMUSP00000133770;ENSMUSP00000133913;ENSMUSP00000134288	B2RS01;D3Z4U5;D3Z555;G3UXP1;G3UXP3;G3UY22;G3UYZ9;Q8BVL9	Jakmip1	Janus kinase and microtubule-interacting protein 1	ENSMUST00000043794;ENSMUST00000121010;ENSMUST00000137019;ENSMUST00000174629
0.248535	0.0750078	0.0379703	0.336044	2.35412	2.61326	2.98234	3.63355	2.29151	3.4383	2.94977	2.94404	2.68957	2.94767	3.01417	2.45019	2.82021	2.68234	2.90646	3.56326	14.35	-4.77	-4.84	12.71	-4.84	-4.84	-4.84	-4.84	0.26	1	0.999955	0.99998	0.999992	1	CASZ1	243386_at	Zinc finger protein castor homolog 1	ENSMUSG00000028977	ENSMUST00000094464;ENSMUST00000122222;ENSMUST00000139806;ENSMUST00000147270	ENSMUSP00000092035;ENSMUSP00000112978;ENSMUSP00000116095;ENSMUSP00000120307	A2A8A1;B1AS46;B1AS47;B1AS48;Q69Z25;Q9CWL2	Casz1	Zinc finger protein castor homolog 1	ENSMUST00000094464;ENSMUST00000122222;ENSMUST00000139806;ENSMUST00000147270
-0.631309	-2.11218	-1.10623	-2.58147	0.340137	0.156037	0.18715	0.195791	0.342235	0.209125	0.119221	0.16942	0.190975	0	0.110424	0.149877	0.0980421	0.278192	0.0591852	0.0361156	6.74	-3.39	-4.48	6.92	-4.14	-3.9	-4.17	4.85	0.26	1	0.999955	0.99998	0.999992	1	NR4A2	216248_s_at	Nuclear receptor subfamily 4 group A member 2	ENSMUSG00000026826	ENSMUST00000028166;ENSMUST00000112627;ENSMUST00000112629;ENSMUST00000183542	ENSMUSP00000028166;ENSMUSP00000108246;ENSMUSP00000108248;ENSMUSP00000138824	A2AQQ8;O08690;Q06219;Q9R1W4	Nr4a2	Nuclear receptor subfamily 4 group A member 2	ENSMUST00000112627;ENSMUST00000112629
1.07701	-0.549	-0.310869	0.208612	0.251187	0.299037	0.330242	0.807935	0.526557	0.380578	0.568302	0.394058	0.396381	0.214585	0.227967	0.228443	0.203791	0.207538	0.275255	0.319374	-6.81	5.88	4.48	-6.64	8.46	3.46	-0.12	-6.64	0.25	1	0.999955	0.99998	0.999992	1	CDC6	203968_s_at	Cell division control protein 6 homolog	ENSMUSG00000017499	ENSMUST00000092706;ENSMUST00000133779	ENSMUSP00000090382;ENSMUSP00000118421	E9PY34;O89033;Q3TMD0;Q8C3S5;Q9CZT0	Cdc6	Cell division control protein 6 homolog	ENSMUST00000092706;ENSMUST00000133779
0.0509824	-0.589331	-0.177426	0.825254	2.75462	2.86612	2.87395	2.09834	2.83362	3.07697	2.92269	2.98397	3.30851	3.82739	2.67983	3.38313	3.1353	3.08382	2.82004	3.07146	-5.77	-3.32	-1.93	-4.77	-2.9	5.29	6.73	5.62	0.25	1	0.999955	0.99998	0.999992	1	ITGA6	201656_at	Integrin alpha-6;Integrin alpha-6 heavy chain;Integrin alpha-6 light chain;Processed integrin alpha-6	ENSMUSG00000027111	ENSMUST00000028522;ENSMUST00000112101;ENSMUST00000155249	ENSMUSP00000028522;ENSMUSP00000107729;ENSMUSP00000118086	A2AU04;F6VSK8;Q61739	Itga6	Integrin alpha-6;Integrin alpha-6 heavy chain;Integrin alpha-6 light chain	ENSMUST00000028522;ENSMUST00000112101;ENSMUST00000155249
-0.066867	-0.0767726	-0.192359	0.14405	16.6507	14.5286	18.1294	21.3579	18.5381	20.489	19.9456	16.1944	19.9359	16.8484	15.7064	19.787	15.7733	16.4776	17.3754	17.2065	-10.6	3.26	4.1	-9.76	4.96	3.02	3.03	3.46	0.25	1	0.653231	0.99998	0.999992	1	PPIL1	222500_at	Peptidyl-prolyl cis-trans isomerase-like 1	ENSMUSG00000024007	ENSMUST00000024802;ENSMUST00000135123	ENSMUSP00000024802;ENSMUSP00000115705	F6SSV9;Q3UA03;Q9D0W5	Ppil1	Peptidyl-prolyl cis-trans isomerase-like 1	ENSMUST00000024802;ENSMUST00000135123
0.131273	0.541042	-0.704738	0.131969	4.87859	4.16517	4.53049	4.22561	4.97484	4.75212	4.93299	4.17946	4.66197	4.00041	4.1893	5.61376	4.48869	4.50382	4.41568	4.0665	-10.79	3.73	4.29	-10.94	5.6	5.05	4.54	0.14	0.25	1	0.999955	0.99998	0.999992	1	FAM118B	223386_at	Protein FAM118B	ENSMUSG00000050471	ENSMUST00000059057;ENSMUST00000063782;ENSMUST00000121564;ENSMUST00000125087;ENSMUST00000133739	ENSMUSP00000058377;ENSMUSP00000066281;ENSMUSP00000113537;ENSMUSP00000119747;ENSMUSP00000121690	D3Z1L4;F6Q255;Q3THR7;Q8BNN4;Q8BT26;Q8C569	Fam118b	Protein FAM118B	ENSMUST00000059057;ENSMUST00000063782;ENSMUST00000121564;ENSMUST00000125087
-0.104935	0.187517	0.271486	0.280925	14.8396	15.4228	13.1176	11.9084	14.8215	12.5241	12.7103	16.7035	15.9279	16.6041	14.6508	18.3813	17.5474	16.1731	15.7653	17.3621	11.13	-4.03	-4.37	11.36	-3.47	-4.35	-3.57	-4.38	0.25	1	0.999955	0.99998	0.999992	1	ZNF638	1554248_at	Zinc finger protein 638	ENSMUSG00000030016	ENSMUST00000032088;ENSMUST00000113835;ENSMUST00000113836	ENSMUSP00000032088;ENSMUSP00000109466;ENSMUSP00000109467	E9QKZ7;E9QML5;Q61464;Q6DFV9;Q8C941	Zfml;Znf638	Zinc finger protein 638	ENSMUST00000032088;ENSMUST00000113835;ENSMUST00000113836
0.0599728	-0.008766	0.155158	0.0340645	2.78492	2.93355	2.56933	2.60063	3.49544	2.82287	2.85616	2.73056	2.80104	2.83015	2.97469	3.22553	3.1446	3.11003	2.73475	2.9234	-5.71	10.23	10.67	-5.86	5.27	-3.01	-3.08	-4.33	0.25	1	0.999955	0.99998	0.999992	1	PANK1	226649_at	Pantothenate kinase 1	ENSMUSG00000033610	ENSMUST00000036584;ENSMUST00000112460	ENSMUSP00000043562;ENSMUSP00000108079	Q8K4K6;Q9D3K1;Q9QXM8	Pank1	Pantothenate kinase 1	ENSMUST00000036584;ENSMUST00000112460
1.00904	0.764155	0.647538	1.01808	3.42564	2.62377	3.82036	4.08075	2.78077	4.01639	4.56242	3.18739	2.87089	3.08665	3.15547	3.14843	3.02471	3.18874	3.50601	3.45784	5.91	5.29	6.83	4.74	-4.93	-4.91	-5.29	-5.22	0.25	1	0.933128	0.99998	0.999992	1	CDK5R1	204995_at	Cyclin-dependent kinase 5 activator 1;Cyclin-dependent kinase 5 activator 1, p25;Cyclin-dependent kinase 5 activator 1, p35	ENSMUSG00000048895	ENSMUST00000053413;ENSMUST00000147694	ENSMUSP00000099514;ENSMUSP00000120964	B1AQH0;P61809;Q62938	Cdk5r1	Cyclin-dependent kinase 5 activator 1;Cyclin-dependent kinase 5 activator 1, p25;Cyclin-dependent kinase 5 activator 1, p35	ENSMUST00000053413;ENSMUST00000147694
-0.145038	0.0852637	0.00946648	0.11906	0.0845602	0.0767475	0.113942	0.0962945	0.0826272	0.085824	0.0603474	0.0741713	0.0820776	0.150854	0.106328	0.0837951	0.121458	0.0630536	0.0994594	0.0948493	8.2	-4.17	-4.17	13.11	-4.04	-4.08	-2.77	-3.76	0.25	1	0.999955	0.99998	0.999992	1	DUSP8	206374_at	Dual specificity protein phosphatase 8	ENSMUSG00000037887	ENSMUST00000039926;ENSMUST00000143661	ENSMUSP00000049414;ENSMUSP00000114307	B7ZC52;O09112	Dusp8	Dual specificity protein phosphatase 8	ENSMUST00000039926
0.0653177	-0.122585	0.0946623	0.153862	118.329	118.204	151.705	118.769	130.371	144.596	146.23	114.033	116.902	127.476	125.742	146.026	132.021	124.519	131.804	145.908	4.19	4.72	5.07	5.57	-1.26	-5.61	-5.61	-5.11	0.25	1	0.999955	0.99998	0.999992	1	CXCR5	206126_at	C-X-C chemokine receptor type 5	ENSMUSG00000047880	ENSMUST00000062215;ENSMUST00000179828	ENSMUSP00000050444;ENSMUSP00000137518	Q04683;Q6P3C2	Cxcr5	C-X-C chemokine receptor type 5	ENSMUST00000062215;ENSMUST00000179828
1.26157	0.960798	0.768236	0.381883	0.478489	0.296894	0.548749	1.10445	1.01523	0.676422	0.725388	0.784121	0.686424	0.621667	0.602191	0.597677	0.508633	0.537125	0.519778	0.494361	-4.55	8.54	6.81	-4.5	9.91	-4.06	-4.57	-4.5	0.25	1	0.92986	0.99998	0.999992	1	RAD54B	219494_at	DNA repair and recombination protein RAD54B	ENSMUSG00000078773	ENSMUST00000070755;ENSMUST00000095145;ENSMUST00000108306;ENSMUST00000178725	ENSMUSP00000066977;ENSMUSP00000092767;ENSMUSP00000103942;ENSMUSP00000136561	A0A0A0MQB1;A2AIU9;A2AIV0;J3QN23;Q6PFE3	Rad54b	DNA repair and recombination protein RAD54B	ENSMUST00000070755;ENSMUST00000108306;ENSMUST00000178725
-0.168059	-1.07293	-0.201337	-0.0161372	3.92506	3.66687	3.18929	3.67575	2.26544	3.24891	3.41375	3.41761	2.70284	1.8357	3.33854	3.11057	3.68509	2.71075	3.72689	3.29096	-5.04	-5.06	-4.93	-4.19	-4.85	4.28	12.41	5.39	0.24	1	0.999955	0.99998	0.999992	1	ARSA	204443_at	Arylsulfatase A;Arylsulfatase A component B;Arylsulfatase A component C	ENSMUSG00000022620	ENSMUST00000165199;ENSMUST00000168270	ENSMUSP00000127646;ENSMUSP00000130574	F6QGM0;P50428;Q9DC66	Arsa	Arylsulfatase A	ENSMUST00000165199;ENSMUST00000168270
-0.422196	0.106631	0.39064	-0.496465	0.632346	0.444683	0.437399	0.383693	0.838877	0.297934	0.181438	0.412161	0.418408	0.919421	0.653823	0.806599	0.469346	0.729818	0.411565	0.290265	-5.61	-5.61	-5.55	-5.61	2.98	7.63	7.86	1.67	0.24	1	0.999955	0.99998	0.999992	1	GAS6	202177_at	Growth arrest-specific protein 6	ENSMUSG00000031451	ENSMUST00000033828	ENSMUSP00000033828	Q61592;Q99K57	Gas6	Growth arrest-specific protein 6	ENSMUST00000033828
0.184761	-0.158776	-0.0576003	0.0052591	22.2442	19.5887	25.7577	23.9914	25.805	24.9166	25.6204	18.5737	22.0488	20.3254	20.6664	23.6184	20.3555	21.2969	22.8793	21.4498	-9.11	0.39	2.38	-8.52	3.84	4.45	3.91	3.21	0.24	1	0.989914	0.99998	0.999992	1	MINPP1	209585_s_at	Multiple inositol polyphosphate phosphatase 1	ENSMUSG00000024896	ENSMUST00000025827	ENSMUSP00000025827	Q3UA76;Q8VDR0;Q9JJD5;Q9Z2L6	Minpp1	Multiple inositol polyphosphate phosphatase 1	ENSMUST00000025827
-0.0624968	-0.213138	0.071399	0.00265542	9.06607	9.16809	9.87736	9.38847	9.55602	9.44877	9.09408	9.01134	8.4116	9.52576	9.35796	8.9762	9.11779	9.16765	9.26813	9.78383	10.75	-4.01	-4.01	11.74	-4.01	-4.01	-4.01	-4.01	0.24	1	0.999955	0.99998	0.999992	1	AREL1	244137_at	Apoptosis-resistant E3 ubiquitin protein ligase 1	ENSMUSG00000042350	ENSMUST00000043169;ENSMUST00000163231;ENSMUST00000163372;ENSMUST00000165093;ENSMUST00000165886;ENSMUST00000167448;ENSMUST00000169161	ENSMUSP00000048780;ENSMUSP00000126508;ENSMUSP00000126523;ENSMUSP00000127426;ENSMUSP00000129147;ENSMUSP00000129213;ENSMUSP00000130259	E9PY98;E9PYA6;E9PYE5;E9PZX5;E9Q2W2;E9Q7I2;Q6P9Q1;Q80YC4;Q8C5W5;Q8CHG5	Arel1	Apoptosis-resistant E3 ubiquitin protein ligase 1	ENSMUST00000043169;ENSMUST00000163231;ENSMUST00000167448;ENSMUST00000169161
0.850042	1.15023	0.620419	0.244212	0.0678172	0.0339087	0.0377281	0.0455579	0.139644	0.131774	0.0519393	0.0836161	0.0987145	0.137416	0.0893166	0.064766	0.0348293	0.117845	0.0706099	0.0388653	-9.54	1.56	2.33	-8.93	4.18	4.7	3.96	2.52	0.24	1	0.999955	0.99998	0.999992	1	VDR	204254_s_at	Vitamin D3 receptor	ENSMUSG00000022479	ENSMUST00000023119;ENSMUST00000126568;ENSMUST00000173104;ENSMUST00000173611;ENSMUST00000174633	ENSMUSP00000023119;ENSMUSP00000116842;ENSMUSP00000133351;ENSMUSP00000133682;ENSMUSP00000134584	D3Z3H9;G3UWM9;G3UXG5;G3UZP9;P48281;Q922X0	Vdr	Vitamin D3 receptor	ENSMUST00000023119
0.0660709	0.0724201	0.11044	0.221804	34.2701	35.5738	29.8206	40.8323	34.1215	32.2903	30.0675	34.2496	36.9297	34.6869	34.7705	35.8962	35.305	37.0032	36.799	39.3981	-4.02	-4.55	-4.4	-3.2	7.18	5.55	4.69	-3.06	0.24	1	0.999955	0.99998	0.999992	1	CCND2	200951_s_at	G1/S-specific cyclin-D2	ENSMUSG00000000184	ENSMUST00000000188	ENSMUSP00000000188	P30280	Ccnd2	G1/S-specific cyclin-D2	ENSMUST00000000188
-0.109572	-0.0295079	-0.124132	-0.138413	10.4492	10.2733	11.3009	10.6329	8.19575	10.0082	10.3313	10.1866	9.91158	11.6428	10.3084	9.15836	9.81295	9.75594	9.91733	9.2006	8.27	0.22	-0.36	8.69	-0.83	-4.58	-7.05	-4.4	0.24	1	0.999955	0.99998	0.999992	1	ARRDC2	226055_at	Arrestin domain-containing protein 2	ENSMUSG00000002910	ENSMUST00000002989	ENSMUSP00000002989	Q3UVK8;Q3UXC6;Q9D668	Arrdc2	Arrestin domain-containing protein 2	ENSMUST00000002989
0.0373087	0.0320701	-0.0123326	0.192643	260.891	216.672	307.24	244.935	208.527	308.194	300.411	267.949	291.113	244.363	242.291	238.892	253.182	290.823	279.728	304.466	5.96	-9.22	-6.74	5.73	2.51	-0.85	-6.61	6.03	0.24	1	0.999955	0.99998	0.999992	1	KLF2	219371_s_at	Krueppel-like factor 2	ENSMUSG00000055148	ENSMUST00000067912	ENSMUSP00000064823	B2RS60;Q60843	Klf2	Krueppel-like factor 2	ENSMUST00000067912
0.534972	0.638301	0.0432796	0.37037	3.68803	3.69685	3.42381	4.54965	4.17523	4.20668	4.3779	3.92803	3.75131	3.66547	3.55954	4.04013	3.43849	3.38692	3.78696	4.09172	-4.47	8.91	6.62	-4.4	6.38	-1.4	-4.16	-4.38	0.23	1	0.999955	0.99998	0.999992	1	WDR76	239680_at	WD repeat-containing protein 76	ENSMUSG00000027242	ENSMUST00000028676;ENSMUST00000099473;ENSMUST00000110602;ENSMUST00000110603	ENSMUSP00000028676;ENSMUSP00000097072;ENSMUSP00000106232;ENSMUSP00000106234	A2ASQ8;A4FUV0;A6PWY4;Q504Z3;Q9CTV4;Z4YK23	Wdr76	WD repeat-containing protein 76	ENSMUST00000028676;ENSMUST00000099473;ENSMUST00000110602
-0.593366	-0.00180785	-0.252609	-0.207868	1.39421	0.811287	0.893936	0.729811	0.860973	0.5457	0.531212	0.601444	1.37409	1.2519	1.01995	0.788927	0.679206	0.900845	1.09996	0.665618	-5.48	-3.44	-3.28	-5.72	-3.48	3.08	9.99	7	0.23	1	0.907694	0.99998	0.999992	1	QPRT	204044_at	Nicotinate-nucleotide pyrophosphorylase [carboxylating]	ENSMUSG00000030674	ENSMUST00000032912	ENSMUSP00000032912	Q91X91	Qprt	Nicotinate-nucleotide pyrophosphorylase [carboxylating]	ENSMUST00000032912
-0.331644	-0.189815	-0.199722	-0.292734	15.8801	12.046	10.048	7.70087	13.4448	11.3245	10.9261	8.62511	9.20027	10.4485	13.3075	11.6916	8.30508	5.91697	12.5417	7.62089	10.25	-2.95	-0.66	8.19	-4.46	-3.65	-3.52	-3.92	0.23	1	0.999955	0.99998	0.999992	1	PIK3IP1	221756_at	Phosphoinositide-3-kinase-interacting protein 1	ENSMUSG00000034614	ENSMUST00000045153;ENSMUST00000093399;ENSMUST00000136474;ENSMUST00000136536;ENSMUST00000138907	ENSMUSP00000036921;ENSMUSP00000091100;ENSMUSP00000119106;ENSMUSP00000121277;ENSMUSP00000122407	F6S185;Q3TTD5;Q5NBY3;Q5NBY4;Q5NBY6;Q7TMJ8;Q811Z2;Q811Z3;Z4YMN3;Z4YN57	Pik3ip1	Phosphoinositide-3-kinase-interacting protein 1	ENSMUST00000045153;ENSMUST00000093399;ENSMUST00000136536;ENSMUST00000138907
0.0790297	-0.0420327	-0.0116661	-0.280324	3.16222	2.55305	2.68965	3.39638	2.97439	3.02849	2.91635	2.53199	2.6464	3.06516	2.77278	2.99126	2.40564	2.86927	2.62554	2.22253	4.35	5.46	5.06	4.61	-4.14	-4.85	-4.97	-3.42	0.23	1	0.987223	0.99998	0.999992	1	PTK2	208820_at	Focal adhesion kinase 1	ENSMUSG00000022607	ENSMUST00000110036;ENSMUST00000170939	ENSMUSP00000105663;ENSMUSP00000126764	O08578;P34152;Q5DTH7;Q8C513;Q8CFH7;Q8CHM2;Q8K2S0;Q9DAW3	Ptk2	Focal adhesion kinase 1	ENSMUST00000110036;ENSMUST00000170939
0.0992557	0.00861352	0.0594969	0.150306	21.9045	23.2933	23.85	23.2887	24.5355	25.5817	23.5639	23.7389	22.2142	24.4012	23.0939	24.5292	24.4046	23.8207	24.0232	26.3474	11.21	-4.14	-4.14	11.44	-3.6	-4.14	-4.15	-4.14	0.23	1	0.999955	0.99998	0.999992	1	UHRF1BP1L	1554291_at	UHRF1-binding protein 1-like	ENSMUSG00000019951	ENSMUST00000020112	ENSMUSP00000020112	A2RSJ4;B2RQV0;E9QMH4;Q8CHD4	Uhrf1bp1l	UHRF1-binding protein 1-like	ENSMUST00000020112
0.0381379	-0.0322462	0.0800284	0.117785	7.22434	7.90806	8.69884	7.82533	7.32072	9.3391	7.66044	7.87016	7.28162	8.33072	8.24308	8.19379	8.24155	7.8911	7.84819	8.73061	8.57	-3.81	-4.17	10.72	-1.23	-3.89	-3.6	-4.19	0.23	1	0.999955	0.99998	0.999992	1	MECP2	241924_at	Methyl-CpG-binding protein 2	ENSMUSG00000031393	ENSMUST00000033770;ENSMUST00000100750;ENSMUST00000123362;ENSMUST00000140399;ENSMUST00000170481	ENSMUSP00000033770;ENSMUSP00000098314;ENSMUSP00000118842;ENSMUSP00000119947;ENSMUSP00000127115	B1AUZ2;B1AUZ3;D3YY81;D3Z7U4;Q3TYG1;Q9Z2D6	Mecp2	Methyl-CpG-binding protein 2	ENSMUST00000033770;ENSMUST00000100750;ENSMUST00000170481
0.193104	-0.0202089	0.00297779	-0.201069	3.4535	3.59732	4.25191	4.11264	3.70384	4.23099	4.17479	3.38024	3.81907	2.98524	3.69629	3.74276	4.09844	3.33517	3.56379	3.8803	6.97	-1.29	2.05	7.05	-3.78	-3.71	-3.68	-3.44	0.23	1	0.999955	0.99998	0.999992	1	ARHGAP24	230802_at	Rho GTPase-activating protein 24	ENSMUSG00000057315	ENSMUST00000070000;ENSMUST00000073302;ENSMUST00000094559;ENSMUST00000112852;ENSMUST00000112853;ENSMUST00000112854	ENSMUSP00000070048;ENSMUSP00000073028;ENSMUSP00000092138;ENSMUSP00000108473;ENSMUSP00000108474;ENSMUSP00000108475	D3Z5T4;G3X9N1;Q8C4V1;Q8CA50;Q8QZZ0	Arhgap24	Rho GTPase-activating protein 24	ENSMUST00000073302;ENSMUST00000094559;ENSMUST00000112853
0.110731	0.018999	0.0208993	0.0984562	23.4844	24.3009	22.2913	25.2797	24.4071	24.5343	25.1601	24.1077	23.6163	23.9612	23.7831	23.5386	22.8367	24.2802	24.9536	24.3314	-2.47	9.49	8.89	-2.45	-3.3	-3.4	-1.82	-1.26	0.23	1	0.999955	0.99998	0.999992	1	ASB13	218862_at	Ankyrin repeat and SOCS box protein 13	ENSMUSG00000033781	ENSMUST00000042288	ENSMUSP00000046476	Q8VBX0	Asb13	Ankyrin repeat and SOCS box protein 13	ENSMUST00000042288
-0.696865	1.26672	1.85481	0.910036	0.141368	0	0.0466877	0.0377352	0.110769	0	0	0.063315	0.163128	0.0803278	0.19089	0.0841723	0.172357	0.157679	0.0966474	0.0504549	-2.07	-2.07	-2.07	-2.07	-2.07	-2.06	-2.07	13.65	0.23	1	0.999955	0.99998	0.999992	1	CXCL12	209687_at	SDF-1-alpha(3-67);SDF-1-beta(3-72);Stromal cell-derived factor 1	ENSMUSG00000061353	ENSMUST00000073043;ENSMUST00000112866;ENSMUST00000112871	ENSMUSP00000072800;ENSMUSP00000108487;ENSMUSP00000108492	H7BX38;P40224;Q4FJL5;Q543V6	Cxcl12	Stromal cell-derived factor 1	ENSMUST00000112866
-0.0044926	-0.0991561	0.0340192	-0.0234258	35.5737	31.613	34.4945	32.8916	32.752	33.7653	33.3717	31.1906	32.2543	32.5467	34.0858	37.0497	35.2186	32.3081	31.1232	34.6246	7.3	3.28	0.64	7.77	-5.43	-3.97	-7.29	-1.51	0.23	1	0.999955	0.99998	0.999992	1	DENND5A	212561_at	DENN domain-containing protein 5A	ENSMUSG00000035901	ENSMUST00000080437	ENSMUSP00000079295	Q62146;Q6PAL8;Q8C829;Q8VDF6;Q9QYZ2	Dennd5a	DENN domain-containing protein 5A	ENSMUST00000080437
-0.170375	-0.574674	-0.0777077	-0.0630169	15.5284	14.5678	13.1488	12.8802	13.8458	13.5981	13.401	13.7592	13.672	13.4146	14.9876	14.3919	14.5202	13.8518	14.1167	13.4639	-8.38	3.69	4.41	-8.31	4.58	2.92	4.01	-1.29	0.23	1	0.999955	0.99998	0.999992	1	FBXO22	225734_at	F-box only protein 22	ENSMUSG00000032309	ENSMUST00000034859;ENSMUST00000133795;ENSMUST00000140375;ENSMUST00000146201;ENSMUST00000153970	ENSMUSP00000034859;ENSMUSP00000117106;ENSMUSP00000117341;ENSMUSP00000119304;ENSMUSP00000122828	D3Z2G9;D6REV6;D6RFT2;Q3V492;Q78JE5	Fbxo22	F-box only protein 22	ENSMUST00000034859;ENSMUST00000133795;ENSMUST00000140375;ENSMUST00000146201
-0.0390364	-0.235234	-0.0615128	0.000767105	3.88353	3.45768	3.38007	3.30902	3.14463	3.66495	3.56591	3.03374	3.16764	3.0024	3.2641	3.29359	3.37422	3.74628	3.72256	3.32401	-9.67	0.01	3.55	-7.61	5.63	3.13	2.08	3.59	0.23	1	0.999955	0.99998	0.999992	1	SLC39A14	212110_at	Zinc transporter ZIP14	ENSMUSG00000022094	ENSMUST00000068044;ENSMUST00000127000;ENSMUST00000139284;ENSMUST00000143153;ENSMUST00000151011;ENSMUST00000152442	ENSMUSP00000066108;ENSMUSP00000117010;ENSMUSP00000117792;ENSMUSP00000118319;ENSMUSP00000122615;ENSMUSP00000122816	D3YXD7;D3Z354;D3Z3C5;D3Z4Q7;D3Z6P5;Q75N73;Q80U85;Q8VDL0	Slc39a14	Zinc transporter ZIP14	ENSMUST00000068044
-0.00990778	0.00346246	0.0565104	0.00907894	42.6686	39.642	45.8688	42.3395	36.6986	47.411	46.6839	41.5952	43.1119	37.5254	41.8559	42.1064	44.9311	45.3535	45.2833	48.0471	-7.09	-5.48	-2.49	0.26	4.12	6.42	5.72	-3.06	0.23	1	0.999955	0.99998	0.999992	1	PTP4A3	209695_at	Protein tyrosine phosphatase type IVA 3	ENSMUSG00000059895	ENSMUST00000053232;ENSMUST00000163582;ENSMUST00000165541;ENSMUST00000167582	ENSMUSP00000060956;ENSMUSP00000131036;ENSMUSP00000131281;ENSMUSP00000132097	E9PXS4;O70275;Q3T9Z5;Q9CTC8;Q9D658	Ptp4a3	Protein tyrosine phosphatase type IVA 3	ENSMUST00000053232;ENSMUST00000163582;ENSMUST00000165541;ENSMUST00000167582
2.50679	1.92769	2.65859	3.29766	0.200706	0.190596	8.02105e-05	0.247726	0.234529	0.238566	0.0804996	0.141248	0.230119	0.170141	0.160349	0.216624	0.191957	0.0207722	0.152338	0.133951	8.3	1.71	3.41	4.39	-2.51	-4.88	-6.24	-3.16	0.23	1	0.999955	0.99998	0.999992	1	ADARB1	203865_s_at	Double-stranded RNA-specific editase 1	ENSMUSG00000020262	ENSMUST00000020496;ENSMUST00000098374;ENSMUST00000105404;ENSMUST00000105406;ENSMUST00000126073;ENSMUST00000144547	ENSMUSP00000020496;ENSMUSP00000095976;ENSMUSP00000101044;ENSMUSP00000101046;ENSMUSP00000114608;ENSMUSP00000122102	C3TTQ1;D6RDS5;D6RGS1;Q3UHM7;Q8K3X1;Q91ZS6;Q91ZS7;Q91ZS8;Q91ZS9;Q99MU8	Adarb1	Double-stranded RNA-specific editase 1	ENSMUST00000020496;ENSMUST00000105404
-0.0304149	0.213838	0.220765	0.392661	12.05	12.9236	12.9434	11.4469	12.1723	12.2593	11.3299	12.5122	9.96999	13.5105	12.4115	10.481	11.2615	11.3475	13.6222	11.5528	-4.66	6.48	7.26	-4.82	4.58	2.85	-4.62	-4.33	0.23	1	0.999955	0.99998	0.999992	1	SLC1A1	213664_at	Amino acid transporter;Excitatory amino acid transporter 3	ENSMUSG00000020142;ENSMUSG00000005089;ENSMUSG00000024935;ENSMUSG00000005360;ENSMUSG00000001918;ENSMUSG00000008932	ENSMUST00000004634;ENSMUST00000109594;ENSMUST00000005220;ENSMUST00000080210;ENSMUST00000111212;ENSMUST00000111213;ENSMUST00000123759;ENSMUST00000136488;ENSMUST00000154446;ENSMUST00000025875;ENSMUST00000005493;ENSMUST00000157065;ENSMUST00000108496;ENSMUST00000135817;ENSMUST00000106713	ENSMUSP00000004634;ENSMUSP00000105223;ENSMUSP00000005220;ENSMUSP00000079100;ENSMUSP00000106843;ENSMUSP00000106844;ENSMUSP00000115129;ENSMUSP00000117549;ENSMUSP00000122094;ENSMUSP00000025875;ENSMUSP00000005493;ENSMUSP00000118902;ENSMUSP00000104136;ENSMUSP00000116654;ENSMUSP00000102324	O35874;Q5SSP3;A2APL5;A2AQI7;F6ZRK3;F7CAM6;O35877;O54686;O54687;P43006;O35869;O35875;P51906;Q6P1F7;D3YY51;P56564;Q99P53;F7CEQ5;Q9ESU7;Z4YKJ7	Slc1a4;Slc1a2;Slc1a1;Slc1a3;Slc1a5;Slc1a7	Amino acid transporter;Neutral amino acid transporter A;Amino acid transporter;Excitatory amino acid transporter 2;Excitatory amino acid transporter 3;Amino acid transporter;Excitatory amino acid transporter 1;Amino acid transporter;Amino acid transporter	ENSMUST00000004634;ENSMUST00000005493;ENSMUST00000080210;ENSMUST00000108496;ENSMUST00000109594;ENSMUST00000135817
0.8575	0.665307	-0.204243	0.246353	0.274423	0.286358	0.269006	0.551674	0.426279	0.466244	0.556473	0.348191	0.659863	0.386548	0.21056	0.300177	0.338624	0.151488	0.310895	0.338048	-2.68	-2.67	-2.52	-2.68	17.54	-2.68	-2.68	-2.68	0.23	1	0.999955	0.99998	0.999992	1	TNFRSF8	206729_at	Tumor necrosis factor receptor superfamily member 8	ENSMUSG00000028602	ENSMUST00000030339;ENSMUST00000123027	ENSMUSP00000030339;ENSMUSP00000118714	D6RHK4;Q60846	Tnfrsf8	Tumor necrosis factor receptor superfamily member 8	ENSMUST00000030339
-0.0933059	0.0668574	0.211962	-0.0119853	4.4809	4.95645	4.78066	3.61194	5.44963	4.28791	4.69879	4.98624	4.40859	5.04356	4.81397	4.79601	5.01886	5.75321	4.40949	4.13055	9.56	-3.03	-3.28	7.66	-3.34	-3.28	-3.36	-2.2	0.23	1	0.999955	0.99998	0.999992	1	GPRASP1	204793_at	G-protein coupled receptor-associated sorting protein 1	ENSMUSG00000043384	ENSMUST00000113144;ENSMUST00000113145;ENSMUST00000113147;ENSMUST00000166554	ENSMUSP00000108769;ENSMUSP00000108770;ENSMUSP00000108772;ENSMUSP00000132225	A2AGB6;Q5U4C1;Q8BKR8;Q8BUN4;Q8BYK9;Q8CHF4;Q8R095	Gprasp1	G-protein coupled receptor-associated sorting protein 1	ENSMUST00000113144;ENSMUST00000113145;ENSMUST00000166554
0.188119	0.0373167	0.0151547	0.109489	28.1042	24.8115	24.211	26.7123	28.2271	30.1648	30.4193	25.1469	28.0284	26.5771	24.5965	28.3908	25.2546	25.1132	27.3166	27.2648	-10.66	0.3	1.74	-7.17	2.45	5.45	4.68	3.63	0.23	1	0.999514	0.99998	0.999992	1	KDELR2	200699_at	ER lumen protein-retaining receptor 2	ENSMUSG00000079111	ENSMUST00000110731	ENSMUSP00000106359	Q4FK20;Q9CQM2	Kdelr2	ER lumen protein-retaining receptor 2	ENSMUST00000110731
0.247855	-0.203495	-0.408822	-0.576665	0.192697	0.160609	0.177636	0.286525	0.275944	0.190726	0.122844	0.157023	0.17856	0.129896	0.116027	0.157333	0.0983218	0.162178	0.104054	0.125721	-4.62	-4.76	-4.65	-4.66	-0.48	3.56	7.33	6.41	0.23	1	0.999955	0.99998	0.999992	1	BMP6	206176_at	Bone morphogenetic protein 6	ENSMUSG00000039004	ENSMUST00000171970	ENSMUSP00000126999	B2RRV6;P20722	Bmp6	Bone morphogenetic protein 6	ENSMUST00000171970
0.136616	-0.0857444	0.0462665	0.090905	56.2924	48.3481	57.5102	61.0064	52.0892	59.5795	63.556	46.7083	59.9113	46.9241	49.2072	62.7082	54.2499	54.2105	55.6109	57.7045	-9.33	3.56	3.96	-8.5	4.02	3.97	4	-0.18	0.23	1	0.999955	0.99998	0.999992	1	NDUFA8	218160_at	NADH dehydrogenase [ubiquinone] 1 alpha subcomplex subunit 8	ENSMUSG00000026895	ENSMUST00000070112	ENSMUSP00000065352	A2AL45;Q9DCJ5	Ndufa8	NADH dehydrogenase [ubiquinone] 1 alpha subcomplex subunit 8	ENSMUST00000070112
0.326068	1.05875	-0.282722	0.442321	2.62823	3.57003	2.63157	1.89346	2.82275	2.04679	2.33729	3.14871	3.05941	3.20784	2.75542	1.90424	2.02409	2.68898	2.42301	2.22365	-11.48	2.62	2.19	-1.77	-1.69	3.53	3.85	3.71	0.22	1	0.779029	0.99998	0.999992	1	CD27	206150_at	CD27 antigen	ENSMUSG00000030336	ENSMUST00000032486;ENSMUST00000112281;ENSMUST00000112282	ENSMUSP00000032486;ENSMUSP00000107900;ENSMUSP00000107901	B7ZW87;D3Z7W5;P41272	Cd27	CD27 antigen	ENSMUST00000032486;ENSMUST00000112281
0.13836	-0.00347132	0.0611827	0.166024	78.8859	83.0867	102.24	89.3062	85.114	104.614	101.285	89.1509	86.617	89.3846	86.989	91.7759	95.87	90.4099	91.3908	102.463	6.39	5.5	4.02	3.2	-2.88	-5.28	-5.33	-3.71	0.22	1	0.999955	0.99998	0.999992	1	IL4R	203233_at	Interleukin-4 receptor subunit alpha;Soluble interleukin-4 receptor subunit alpha	ENSMUSG00000030748	ENSMUST00000033004	ENSMUSP00000033004	O54690;P16382;Q60583;Q8CBW5	Il4r	Interleukin-4 receptor subunit alpha;Soluble interleukin-4 receptor subunit alpha	ENSMUST00000033004
0.388882	0.0648573	0.16417	0.254793	24.1149	22.6085	26.5635	28.4444	25.163	27.8173	27.2149	23.2431	25.545	21.8677	23.9687	26.5203	26.2093	24.0599	25.4026	25.4315	-8.48	5.78	6.58	-8.34	2.46	1.19	3.04	0.25	0.22	1	0.999955	0.99998	0.999992	1	AK2	208967_s_at	Adenylate kinase 2, mitochondrial;Adenylate kinase 2, mitochondrial, N-terminally processed	ENSMUSG00000028792	ENSMUST00000030583;ENSMUST00000102604;ENSMUST00000152762	ENSMUSP00000030583;ENSMUSP00000099664;ENSMUSP00000122284	A2A820;F7BP55;Q3THT3;Q3TI11;Q3TKI6;Q8C7I9;Q9CY37;Q9WTP6	Ak2	Adenylate kinase 2, mitochondrial;Adenylate kinase 2, mitochondrial, N-terminally processed	ENSMUST00000030583;ENSMUST00000102604;ENSMUST00000152762
-0.552963	-0.493297	-0.93761	-0.418251	2.87684	3.40902	2.78855	2.72252	2.71661	2.49299	2.38586	3.46212	2.28128	3.34457	3.33507	2.36515	2.66226	3.0305	2.51363	2.09	8.49	-3.14	-3.14	7.07	-1.87	-3.12	-2.87	-2.67	0.22	1	0.999955	0.99998	0.999992	1	GABBR1	203146_s_at	Gamma-aminobutyric acid type B receptor subunit 1	ENSMUSG00000024462	ENSMUST00000025338;ENSMUST00000172789;ENSMUST00000172792;ENSMUST00000173823;ENSMUST00000174347;ENSMUST00000174456	ENSMUSP00000025338;ENSMUSP00000133797;ENSMUSP00000134268;ENSMUSP00000134346;ENSMUSP00000134409;ENSMUSP00000134580	G3UXR6;G3UZ52;Q3TWR2;Q6PGJ2;Q9WU48;Q9WV15;Q9WV16;Q9WV17;Q9WV18	Gabbr1	Gamma-aminobutyric acid type B receptor subunit 1	ENSMUST00000025338;ENSMUST00000172789;ENSMUST00000172792;ENSMUST00000173823;ENSMUST00000174456
-0.171009	0.0856812	-0.0319116	0.198236	8.48457	6.41521	6.13287	6.05452	7.05884	5.21146	6.06212	6.78558	8.35737	7.29122	6.20521	7.84825	6.34943	6.81587	7.93224	7.75896	21.81	-3.49	-3.49	-2.57	-3.49	-3.48	-3.18	-3.49	0.22	1	0.999955	0.99998	0.999992	1	ZNF770	238687_x_at	Zinc finger protein 770	ENSMUSG00000040321	ENSMUST00000050668	ENSMUSP00000052194	Q3TPP6;Q8BIQ8;Q8BK15;Q8BLQ1	Znf770	Zinc finger protein 770	ENSMUST00000050668
-0.0748886	0.2811	-0.16504	0.310547	0.522499	0.36393	0.214804	0.362488	0.489305	0.217424	0.278457	0.345551	0.586751	0.377574	0.273453	0.41146	0.200347	0.387546	0.492281	0.363366	-4.47	-4.47	-3.12	-4.43	0.61	4.57	4.43	5.37	0.22	1	0.999955	0.99998	0.999992	1	CAV1	212097_at	Caveolin;Caveolin-1	ENSMUSG00000000058;ENSMUSG00000007655	ENSMUST00000000058;ENSMUST00000115459;ENSMUST00000115462;ENSMUST00000007799;ENSMUST00000115453;ENSMUST00000115454;ENSMUST00000115455;ENSMUST00000115456;ENSMUST00000123439;ENSMUST00000130505;ENSMUST00000150901;ENSMUST00000177234	ENSMUSP00000000058;ENSMUSP00000111119;ENSMUSP00000111122;ENSMUSP00000007799;ENSMUSP00000111113;ENSMUSP00000111114;ENSMUSP00000111115;ENSMUSP00000111116;ENSMUSP00000120252;ENSMUSP00000135374;ENSMUSP00000135824;ENSMUSP00000135875	D3Z147;Q3TYR4;Q924U4;Q9WVC3;D3Z0J2;D3Z148;H3BKG0;H3BLK5;H3BLQ4;P49817;Q8C1X7;Q8CBP4;Q9QYH3;Q9QYH4	Cav2;Cav1	Caveolin;Caveolin-2;Caveolin;Caveolin-1	ENSMUST00000000058
0.11249	-1.0184	-1.16552	-0.248183	43.8132	7.5535	25.51	6.28016	22.455	37.0568	42.538	5.41824	30.8678	6.23268	6.92258	10.4779	4.5176	20.3122	27.2796	10.4745	5.3	1.95	0.67	5.03	-5.54	-6.63	-5.15	4.89	0.22	1	0.999955	0.99998	0.999992	1	DUSP1	201041_s_at	Dual specificity protein phosphatase 1	ENSMUSG00000024190	ENSMUST00000025025	ENSMUSP00000025025	P28563	Dusp1	Dual specificity protein phosphatase 1	ENSMUST00000025025
-0.479058	-0.215896	-0.310503	-0.217097	9.28814	8.38371	10.0466	8.5979	8.4416	9.86895	9.55324	8.23198	9.95944	9.33812	8.85238	9.58638	9.54887	9.19467	9.25168	10.2513	-7.66	-0.93	0.81	-7.56	2.34	4.71	4.74	3.52	0.22	1	0.999955	0.99998	0.999992	1	PIGK	209707_at	GPI-anchor transamidase	ENSMUSG00000039047	ENSMUST00000045029;ENSMUST00000159899;ENSMUST00000161596;ENSMUST00000162642	ENSMUSP00000045351;ENSMUSP00000123753;ENSMUSP00000123772;ENSMUSP00000123899	E9Q421;Q8BH63;Q8BL63;Q8BXX3;Q9CXY9	Pigk	GPI-anchor transamidase	ENSMUST00000159899;ENSMUST00000162642
-0.0148838	0.0701159	0.26898	-0.0473905	60.1381	60.7131	62.6592	61.2095	65.4067	64.8104	71.678	62.4026	57.3355	55.1627	63.542	62.2163	64.4325	56.4729	59.6484	58.3782	5.01	4.87	6.53	2.21	-4.59	-4.56	-4.46	-2.72	0.22	1	0.999955	0.99998	0.999992	1	CD72	215925_s_at	B-cell differentiation antigen CD72	ENSMUSG00000028459	ENSMUST00000030179;ENSMUST00000098104;ENSMUST00000098105;ENSMUST00000107925;ENSMUST00000107926	ENSMUSP00000030179;ENSMUSP00000095708;ENSMUSP00000095709;ENSMUSP00000103558;ENSMUSP00000103559	A2AIN5;A2AIN6;P21855;Q3UB58;Q3UNJ0;Q3UZ35;Q64225	Cd72	B-cell differentiation antigen CD72	ENSMUST00000030179;ENSMUST00000098104;ENSMUST00000098105;ENSMUST00000107925;ENSMUST00000107926
0.0440049	-0.244559	-0.10142	-0.0135713	27.5444	25.6919	27.8982	23.8914	26.2804	26.5249	28.0301	24.8853	25.9759	26.2719	27.1012	27.6425	26.4862	33.0754	26.9803	26.682	7.66	0.35	-0.06	6.66	0.36	-5.19	-5.96	-3.75	0.22	1	0.999955	0.99998	0.999992	1	RASGRP2	214369_s_at	RAS guanyl-releasing protein 2	ENSMUSG00000032946	ENSMUST00000035716;ENSMUST00000113467;ENSMUST00000113468;ENSMUST00000113469;ENSMUST00000113471;ENSMUST00000113472;ENSMUST00000113475;ENSMUST00000113476;ENSMUST00000127021;ENSMUST00000138555;ENSMUST00000139522;ENSMUST00000146601;ENSMUST00000146831;ENSMUST00000150713;ENSMUST00000167240	ENSMUSP00000041135;ENSMUSP00000109095;ENSMUSP00000109096;ENSMUSP00000109097;ENSMUSP00000109099;ENSMUSP00000109100;ENSMUSP00000109103;ENSMUSP00000109104;ENSMUSP00000117681;ENSMUSP00000119740;ENSMUSP00000120630;ENSMUSP00000120949;ENSMUSP00000121635;ENSMUSP00000123036;ENSMUSP00000129873	D3YXD6;D3YZP1;D3YZP2;D3YZP4;D3YZX2;D3Z2F9;D3Z3N3;D6RDD3;O09004;Q80WC0;Q8BSC8;Q9QUG9	Rasgrp2	RAS guanyl-releasing protein 2	ENSMUST00000035716;ENSMUST00000113471;ENSMUST00000113472;ENSMUST00000113476;ENSMUST00000127021;ENSMUST00000138555;ENSMUST00000139522;ENSMUST00000146601;ENSMUST00000146831;ENSMUST00000150713;ENSMUST00000167240
0.182599	-0.0502307	0.0105822	0.0910148	64.5868	58.8996	67.106	69.4773	68.6259	72.0159	73.5472	60.0578	66.1394	59.8524	60.61	67.6748	62.8472	64.0925	65.9581	67.259	-6.82	-5.49	-0.27	-6.43	3.93	6.08	4.59	3.26	0.22	1	0.910224	0.99998	0.999992	1	SEC61A1	222385_x_at	Protein transport protein Sec61 subunit alpha isoform 1	ENSMUSG00000030082	ENSMUST00000032168	ENSMUSP00000032168	P38378;P57726;P61620;Q3TXA5	Sec61a1	Protein transport protein Sec61 subunit alpha isoform 1	ENSMUST00000032168
-0.2587	0.000683513	0.103294	0.198	1.172	1.49196	1.21606	1.33206	1.21965	1.20168	1.32491	1.48239	1.42621	0.997072	1.27845	1.06967	1.29083	1.26415	1.2133	1.46412	-2.44	-2.44	-2.44	-2.44	16.07	-2.44	-2.44	-2.4	0.22	1	0.999955	0.99998	0.999992	1	IL2RA	211269_s_at	Interleukin-2 receptor subunit alpha	ENSMUSG00000026770	ENSMUST00000028111;ENSMUST00000150890	ENSMUSP00000028111;ENSMUSP00000141881	P01590;Q3THW2;Q61731	Il2ra	Interleukin-2 receptor subunit alpha	ENSMUST00000028111;ENSMUST00000150890
-1.52174	-0.664574	0.01719	-0.87423	1.86911	1.58373	1.84192	1.53107	1.57479	1.57593	1.79769	1.52492	2.05247	1.79271	1.64473	1.93084	1.8092	1.69477	1.94554	1.82946	6.52	-9.1	-8.02	4.44	-0.6	1.1	1.17	1.06	0.22	1	0.999955	0.99998	0.999992	1	MXI1	202364_at	Max-interacting protein 1	ENSMUSG00000025025	ENSMUST00000003870;ENSMUST00000025998;ENSMUST00000111737	ENSMUSP00000003870;ENSMUSP00000025998;ENSMUSP00000107366	P50540;Q3U3X2	Mxi1	Max-interacting protein 1	ENSMUST00000003870;ENSMUST00000025998;ENSMUST00000111737
0.972957	0.634507	0.560002	0.524792	0.32393	0.437102	0.292246	0.568544	0.21804	0.385456	0.406982	0.294642	0.451778	0.331254	0.325054	0.252003	0.370021	0.266135	0.313852	0.390107	-6.71	0.73	0.81	-6.1	7.89	4.75	4.04	-5.1	0.22	1	0.999955	0.99998	0.999992	1	AIFM2	224461_s_at	Apoptosis-inducing factor 2	ENSMUSG00000020085	ENSMUST00000067857;ENSMUST00000080099;ENSMUST00000099706;ENSMUST00000105455	ENSMUSP00000070054;ENSMUSP00000078998;ENSMUSP00000097297;ENSMUSP00000101095	Q8BUE4;Q8CHZ2	Aifm2	Apoptosis-inducing factor 2	ENSMUST00000067857;ENSMUST00000099706;ENSMUST00000105455
1.55488	1.62336	1.10439	0.496985	2.72655	2.41001	3.09819	6.95044	4.55757	4.80461	4.64342	4.0201	3.38638	2.73536	2.79522	2.63277	2.59867	2.68066	2.74008	3.03129	-4.2	5.68	4.1	-4.35	5.89	1.69	-3.07	-3.8	0.22	1	0.816576	0.99998	0.999992	1	UHRF1	225655_at	E3 ubiquitin-protein ligase UHRF1	ENSMUSG00000001228	ENSMUST00000001258;ENSMUST00000113035;ENSMUST00000113038;ENSMUST00000113039;ENSMUST00000142387	ENSMUSP00000001258;ENSMUSP00000108658;ENSMUSP00000108661;ENSMUSP00000108662;ENSMUSP00000125830	E9Q5Y5;Q3U9D7;Q3U9P2;Q3UI74;Q3UIE6;Q3ULF2;Q3ULQ0;Q8C6F1;Q8VDF2;Q8VIA1;Q9Z1H6	Uhrf1	E3 ubiquitin-protein ligase UHRF1	ENSMUST00000001258;ENSMUST00000113035;ENSMUST00000113038;ENSMUST00000113039
-0.247487	-0.248313	0.0601132	-0.161615	3.8969	3.66691	3.38474	3.22066	3.8212	3.51068	3.36347	3.19078	3.5167	4.07164	3.53388	4.14507	4.01349	3.15611	3.63705	3.56388	7.15	2.02	3.07	4.55	-2.35	-4.24	-4.63	-4.55	0.22	1	0.999955	0.99998	0.999992	1	VAV3	218806_s_at	Guanine nucleotide exchange factor VAV3	ENSMUSG00000033721	ENSMUST00000046864;ENSMUST00000106576	ENSMUSP00000036270;ENSMUSP00000102186	A2CFD7;Q7TS85;Q8BRV2;Q8CCF5;Q8R076;Q9JLS6;Q9R0C8	Vav3	Guanine nucleotide exchange factor VAV3	ENSMUST00000046864;ENSMUST00000106576
0.245523	-0.0504704	0.0369211	0.0884804	13.6744	13.9851	14.9942	13.7488	16.6168	17.7361	18.6762	12.4092	16.8071	12.7939	12.7152	15.2548	14.5606	15.8253	14.6377	15.1483	-7.86	-2.26	1.72	-6.8	2.59	4.95	4.37	3.18	0.22	1	0.926945	0.99998	0.999992	1	SRPRB	222532_at	Signal recognition particle receptor subunit beta	ENSMUSG00000032553	ENSMUST00000035157	ENSMUSP00000035157	P47758;Q544X9;Q9D872	Srprb	Signal recognition particle receptor subunit beta	ENSMUST00000035157
0.446047	0.208853	0.0827856	0.158081	25.4075	19.7785	22.5539	30.4792	28.2416	29.8004	33.1459	22.8448	35.474	21.8003	20.491	29.4813	25.3123	20.0202	25.7889	23.7215	-7.67	-7.9	-0.78	-4.96	0.46	5.94	6.25	6.92	0.22	1	0.589007	0.99998	0.999992	1	PRDX4	201923_at	Peroxiredoxin-4	ENSMUSG00000025289	ENSMUST00000026328;ENSMUST00000130349	ENSMUSP00000026328;ENSMUSP00000122997	B1AZS7;B1AZS9;O08807;Q3U8E4	Prdx4	Peroxiredoxin-4	ENSMUST00000026328
-0.107795	-0.0897743	0.0184856	-0.0489719	22.6217	19.4059	20.3436	18.6932	18.4504	18.8848	20.0971	17.3353	23.974	18.2325	19.0438	25.6856	20.6216	18.8491	20.7013	18.8957	-9.18	0.15	1.83	-8.07	2.33	4.78	4.75	3.8	0.22	1	0.999955	0.99998	0.999992	1	TXNDC15	227873_at	Thioredoxin domain-containing protein 15	ENSMUSG00000021497	ENSMUST00000021959	ENSMUSP00000021959	Q52KM6;Q6P6J9;Q8BV80;Q8K319	Txndc15	Thioredoxin domain-containing protein 15	ENSMUST00000021959
-0.144237	0.280464	0.0507062	0.381849	0.441885	0.174464	0.128415	0.155504	0.388874	0.270878	0.080046	0.286095	0.462428	0.141047	0.18256	0.284476	0.195569	0.242178	0.274505	0.284306	-2.75	10.57	9.92	-2.75	-2.63	-2.75	-2.75	-2.75	0.22	1	0.999955	0.99998	0.999992	1	TNFSF11	210643_at	Tumor necrosis factor ligand superfamily member 11;Tumor necrosis factor ligand superfamily member 11, membrane form;Tumor necrosis factor ligand superfamily member 11, soluble form	ENSMUSG00000022015	ENSMUST00000022592	ENSMUSP00000022592	O35235;O35306;Q3TWY5;Q9JJK8;Q9JJK9;Q9R1Y0	Tnfsf11	Tumor necrosis factor ligand superfamily member 11;Tumor necrosis factor ligand superfamily member 11, membrane form;Tumor necrosis factor ligand superfamily member 11, soluble form	ENSMUST00000022592
0.702453	0.449832	0.00439156	-0.305487	1.33675	1.06286	1.76259	2.93356	1.81061	2.19887	2.06223	1.82542	2.50747	1.41536	1.46604	1.95337	0.986917	1.14711	1.14769	1.01676	-7.31	0.64	1.46	-5.69	1.73	3.27	3.23	3.09	0.22	1	0.941612	0.99998	0.999992	1	TNFRSF17	206641_at	Tumor necrosis factor receptor superfamily member 17	ENSMUSG00000022496	ENSMUST00000023140	ENSMUSP00000023140	O88472	Tnfrsf17	Tumor necrosis factor receptor superfamily member 17	ENSMUST00000023140
-0.373997	-0.996396	0.464852	0.216176	0.421096	0.263671	0.376096	0.325482	0.428611	0.247517	0.13467	0.203101	0.306816	0.338782	0.250437	0.368706	0.263131	0.356567	0.312019	0.263964	-5.06	1.27	3.36	-7.99	5.4	5.72	2.25	-4.04	0.22	1	0.999955	0.99998	0.999992	1	SLC39A8	219869_s_at	Zinc transporter ZIP8	ENSMUSG00000053897	ENSMUST00000029810;ENSMUST00000081978;ENSMUST00000167390;ENSMUST00000180196	ENSMUSP00000029810;ENSMUSP00000080640;ENSMUSP00000128245;ENSMUSP00000136634	Q8BTQ3;Q8BUD6;Q91W10;Q9D426;Q9D5V4	Slc39a8	Zinc transporter ZIP8	ENSMUST00000029810;ENSMUST00000167390;ENSMUST00000180196
-0.17392	-0.340083	0.149019	0.149954	38.2165	33.7192	41.4412	36.0877	32.7199	41.5529	41.6223	32.4753	34.4993	33.9181	34.3591	38.7062	38.0694	35.1867	39.8154	40.5438	6.56	3.48	3.41	4.23	-4.01	-4.22	-4.23	-3.84	0.22	1	0.999955	0.99998	0.999992	1	CD37	204192_at	Leukocyte antigen CD37;Tetraspanin	ENSMUSG00000027215;ENSMUSG00000027858;ENSMUSG00000030352;ENSMUSG00000025511;ENSMUSG00000029669;ENSMUSG00000028699;ENSMUSG00000028152;ENSMUSG00000030798;ENSMUSG00000058254;ENSMUSG00000039691;ENSMUSG00000025875;ENSMUSG00000067377	ENSMUST00000028644;ENSMUST00000099696;ENSMUST00000111256;ENSMUST00000111257;ENSMUST00000116457;ENSMUST00000123565;ENSMUST00000124804;ENSMUST00000145553;ENSMUST00000150508;ENSMUST00000029451;ENSMUST00000119902;ENSMUST00000032503;ENSMUST00000112171;ENSMUST00000112173;ENSMUST00000123786;ENSMUST00000127105;ENSMUST00000146268;ENSMUST00000154375;ENSMUST00000026585;ENSMUST00000117634;ENSMUST00000138092;…	ENSMUSP00000028644;ENSMUSP00000097287;ENSMUSP00000106887;ENSMUSP00000106888;ENSMUSP00000112158;ENSMUSP00000114762;ENSMUSP00000115310;ENSMUSP00000115349;ENSMUSP00000120183;ENSMUSP00000029451;ENSMUSP00000113803;ENSMUSP00000032503;ENSMUSP00000107794;ENSMUSP00000107796;ENSMUSP00000114763;ENSMUSP00000115324;ENSMUSP00000115922;ENSMUSP00000116142;ENSMUSP00000026585;ENSMUSP00000113085;ENSMUSP00000115421;…	A2AIJ1;A2AIJ2;A2AIJ3;A2AIJ4;P40237;Q543K4;Q922J6;Q9D1X8;Q9D397;D3YU98;D3YV18;D3YXN7;D3Z6M6;Q3TQQ0;Q8BJU2;D3YXS4;D3Z0B7;D3Z0T3;Q9DCK3;D3YW00;D3YYV7;Q6P1C3;Q8BKT6;Q8BZU1;A0A0A0MQL3;A6PW93;Q99J59;D3YV61;D3YZK1;D3Z641;D6REF5;D6RG91;F7C5E2;O60628;O60746;P62080;Q05BH2;Q9JLY1;D3Z0N6;E9Q2X8;Q3U429;Q61470;O88429;Q3UHG5;Q62283;Q9DBS3;Q3UGA5;E9PWC3;E9QAJ5;E9QN85;F6R550;F6VW20;F7CRB7;Q3TAQ3;Q3TLW9;H3BJJ0;H3B…	Cd82;Tspan2;Tspan9;Tspan4;Tspan12;Tspan1;Tspan5;Cd37;Tspan7;Tspan10;Tspan17;Tspan6	CD82 antigen;Tetraspanin;Tetraspanin;Tetraspanin-2;Tetraspanin;Tetraspanin-9;Tetraspanin;Tetraspanin-4;Tetraspanin;Tetraspanin-12;Tetraspanin;Tetraspanin-1;Tetraspanin;Tetraspanin-5;Leukocyte antigen CD37;Tetraspanin;Tetraspanin;Tetraspanin-7;Tetraspanin;Tetraspanin;Tetraspanin	ENSMUST00000026585;ENSMUST00000026993;ENSMUST00000028644;ENSMUST00000029451;ENSMUST00000029800;ENSMUST00000030465;ENSMUST00000032503;ENSMUST00000033063;ENSMUST00000044105;ENSMUST00000087557;ENSMUST00000098461;ENSMUST00000099696;ENSMUST00000107797;ENSMUST00000112173;ENSMUST00000117634;ENSMUST00000119902;ENSMUST00000119993;ENSMUST00000121826;ENSMUST00000123565;ENSMUST00000130568;ENSMUST00000131290;…
0.454273	0.177914	0.197877	0.225261	5.79122	5.06486	6.15948	7.62681	7.37709	8.31607	7.26576	6.62109	6.87393	5.92653	6.19968	6.92594	6.47814	6.27329	6.48576	6.54718	-4.74	6.4	5.52	-4.71	6.48	1.04	-2.64	-4.98	0.22	1	0.149947	0.99998	0.999992	1	GINS3	45633_at	DNA replication complex GINS protein PSF3	ENSMUSG00000031669	ENSMUST00000034094	ENSMUSP00000034094	Q9CY94	Gins3	DNA replication complex GINS protein PSF3	ENSMUST00000034094
-0.572006	0.422188	0.239304	-0.517294	0.0976004	0.125405	0.0619948	0.0881397	0.160119	0.0478098	0.0160232	0.0845108	0.116959	0.198328	0.144133	0.0498991	0.124219	0.152332	0.0362511	0.102773	8.83	-3.84	-4.14	7.47	-3.23	-2.29	-1.32	-3.07	0.22	1	0.999955	0.99998	0.999992	1	ERMN	231911_at	Ermin	ENSMUSG00000026830	ENSMUST00000090940	ENSMUSP00000088458	Q3UVY3;Q5DTZ8;Q5EBJ4;Q8C5L8;Q9CTR3	Ermn	Ermin	ENSMUST00000090940
-0.0749932	-0.0225691	0.02961	0.331504	32.1703	28.8891	36.8992	29.1823	30.2835	37.4387	34.1977	33.7772	39.4319	36.1217	29.9657	35.1589	32.0837	37.4337	36.8213	43.5233	5.45	-7.72	-7.77	3.33	0.64	1.42	-0.23	1.79	0.22	1	0.999955	0.99998	0.999992	1	KLF3	225133_at	Krueppel-like factor 3	ENSMUSG00000029178	ENSMUST00000165536;ENSMUST00000166409	ENSMUSP00000128429;ENSMUSP00000129363	Q60980	Klf3	Krueppel-like factor 3	ENSMUST00000165536;ENSMUST00000166409
0.334922	0.829147	0.0482633	1.31221	2.96484	2.73677	4.31751	3.99815	3.38356	3.41591	3.52658	3.21663	3.75936	2.83949	2.92907	3.48467	2.79426	2.07242	2.93545	3.27335	-6.22	7.01	2.6	-4.57	5.83	3.92	-2.01	-4.65	0.22	1	0.999955	0.99998	0.999992	1	HMGB3	203744_at	High mobility group protein B3	ENSMUSG00000015217	ENSMUST00000015361;ENSMUST00000072699;ENSMUST00000088874;ENSMUST00000114582;ENSMUST00000123100	ENSMUSP00000015361;ENSMUSP00000086260;ENSMUSP00000110229;ENSMUSP00000110232;ENSMUSP00000116937	A2AP78;O54879	Hmgb3	High mobility group protein B3	ENSMUST00000015361;ENSMUST00000072699;ENSMUST00000088874;ENSMUST00000114582
0.045197	-0.131116	-0.052101	-0.0103768	49.8195	44.2871	47.9151	47.4503	44.6081	49.965	50.6388	41.7431	47.5684	41.7186	42.9654	47.0582	48.0109	43.8619	46.7658	45.81	3.71	7.31	9.15	2.5	-1.98	-4.6	-7.31	-5.49	0.22	1	0.999955	0.99998	0.999992	1	UBAC2	224298_s_at	Ubiquitin-associated domain-containing protein 2	ENSMUSG00000041765	ENSMUST00000039803	ENSMUSP00000043245	Q3TWC0;Q8R1K1	Ubac2	Ubiquitin-associated domain-containing protein 2	ENSMUST00000039803
-0.593717	-0.0528084	0.145964	-0.552282	1.95108	1.60512	1.83592	2.3337	2.81983	2.33673	2.26049	1.90581	2.44645	1.93673	1.7063	2.09864	1.55278	2.37526	1.71073	1.65039	-4.1	6.18	4.43	-2.9	10.21	-3.04	-5.49	-3.17	0.22	1	0.999955	0.99998	0.999992	1	ACOT7	208002_s_at	Cytosolic acyl coenzyme A thioester hydrolase	ENSMUSG00000028937	ENSMUST00000030779;ENSMUST00000075363;ENSMUST00000105652;ENSMUST00000167926	ENSMUSP00000030779;ENSMUSP00000074827;ENSMUSP00000101277;ENSMUSP00000129121	A2A8K9;A2A8L0;A2A8L2;E9PYH2;Q3U8C6;Q59HQ2;Q91V12	Acot7	Cytosolic acyl coenzyme A thioester hydrolase	ENSMUST00000030779;ENSMUST00000075363;ENSMUST00000105652;ENSMUST00000167926
-0.312493	-0.0874803	0.0487711	-0.0455319	6.74595	7.2622	6.94102	6.3498	5.9999	6.95636	6.50218	6.36925	6.03009	6.62661	7.05893	6.82622	7.10128	6.73302	7.12573	7.4836	-5.75	-5.27	-4.74	-5.46	8.19	7.63	5.24	-1.83	0.22	1	0.999955	0.99998	0.999992	1	OTUD7B	227436_at	OTU domain-containing protein 7B	ENSMUSG00000038495	ENSMUST00000035519;ENSMUST00000090785;ENSMUST00000098849;ENSMUST00000132980;ENSMUST00000138206	ENSMUSP00000046413;ENSMUSP00000088291;ENSMUSP00000096449;ENSMUSP00000115699;ENSMUSP00000121847	B2RUR8;D3YYZ8;D3Z210;Q8CFS0	Otud7b	OTU domain-containing protein 7B	ENSMUST00000035519;ENSMUST00000090785;ENSMUST00000098849;ENSMUST00000132980
-0.109046	-0.106077	-0.176101	0.107534	35.7751	33.7299	37.8808	29.0554	31.4876	35.7102	34.7858	34.3725	35.9761	35.9911	35.389	31.1417	34.9511	31.0896	38.4154	40.6321	4.27	4.23	5.09	4.3	-3.95	-3.81	-3.74	-4.53	0.21	1	0.999955	0.99998	0.999992	1	EBF1	233261_at	Transcription factor COE1	ENSMUSG00000057098	ENSMUST00000081265;ENSMUST00000101326;ENSMUST00000109268	ENSMUSP00000080020;ENSMUSP00000099857;ENSMUSP00000104891	Q07802;Q5SWK4;Q5SWK8	Ebf1	Transcription factor COE1	ENSMUST00000081265;ENSMUST00000101326;ENSMUST00000109268
-1.00863	-0.226828	-0.225064	-0.606014	55.1594	26.8432	30.202	22.8942	24.9167	17.9887	19.7144	25.4836	36.8756	39.4387	32.1586	47.3463	27.8109	36.3782	36.9554	19.2596	-1.76	-1.65	-0.92	-1.76	-1.76	-1.76	-1.68	10.78	0.21	1	0.684026	0.99998	0.999992	1	SEPP1	201427_s_at	Selenoprotein P	ENSMUSG00000064373	ENSMUST00000082424;ENSMUST00000159158;ENSMUST00000159216;ENSMUST00000160311;ENSMUST00000160787;ENSMUST00000160930	ENSMUSP00000081004;ENSMUSP00000124305;ENSMUSP00000124580;ENSMUSP00000124852;ENSMUSP00000125505;ENSMUSP00000125632	E0CX80;E0CY03;E0CZ76;E0CZC5;P70274;Q3TJ31;Q3TXG8;Q6PKE7;Q80T08;Q80UF3;Q9Z2T7	Sepp1	Selenoprotein P	ENSMUST00000082424;ENSMUST00000159158;ENSMUST00000160930
1.10626	-0.167515	0.977831	0.570572	6.63854	7.59101	7.38664	8.11875	9.10691	9.21705	9.16935	7.13731	7.49667	6.63589	6.76703	8.17096	7.49952	7.95231	7.80433	9.82014	-2.9	9.52	10.91	-2.8	-2.69	-2.89	-2.16	-2.9	0.21	1	0.554999	0.99998	0.999992	1	SETDB2	1564970_at	Histone-lysine N-methyltransferase SETDB2	ENSMUSG00000071350	ENSMUST00000095775;ENSMUST00000111253;ENSMUST00000161459	ENSMUSP00000093450;ENSMUSP00000106884;ENSMUSP00000124696	B2RXP3;Q8C267	Setdb2	Histone-lysine N-methyltransferase SETDB2	ENSMUST00000095775;ENSMUST00000111253;ENSMUST00000161459
0.164252	0.0453028	-0.0194049	0.14353	5.69991	5.00106	4.87701	6.44255	5.25592	5.33698	5.89804	4.97125	5.64472	5.63624	4.92462	5.13548	5.0675	5.28667	5.73426	5.54903	-6.05	2.54	2.79	-2.77	5.37	4.15	2.04	-6.99	0.21	1	0.999955	0.99998	0.999992	1	SGCB	205120_s_at	Beta-sarcoglycan	ENSMUSG00000029156	ENSMUST00000081170	ENSMUSP00000079937	P82349;Q3TEU9	Sgcb	Beta-sarcoglycan	ENSMUST00000081170
-0.014792	-0.0386297	-0.0257444	0.100993	40.815	41.558	42.7865	39.4943	35.7759	43.8962	44.1636	39.9492	45.4154	38.0704	39.645	40.6428	40.8617	42.2615	42.9159	45.3257	3.8	-9.4	-7.17	4.37	1.19	2.72	0.93	0.24	0.21	1	0.999955	0.99998	0.999992	1	VPS37B	221704_s_at	Vacuolar protein sorting-associated protein 37B	ENSMUSG00000066278	ENSMUST00000040967	ENSMUSP00000047980	Q3TLR2;Q3UDW1;Q8R0J7	Vps37b	Vacuolar protein sorting-associated protein 37B	ENSMUST00000040967
0.225721	-0.292394	-0.819362	-0.429186	0.338405	0.299972	0.674295	0.753121	0.519906	0.358542	0.353258	0.26761	0.572689	0.249148	0.276003	0.238924	0.130005	0.320613	0.347032	0.256502	4.87	4.88	4.23	5.06	-3.37	-4.43	-5.54	-3.89	0.21	1	0.999955	0.99998	0.999992	1	FADS3	216080_s_at	Fatty acid desaturase 3	ENSMUSG00000024664	ENSMUST00000115995	ENSMUSP00000111659	Q7TND7;Q8C4Y5;Q8CDZ4;Q9JJE7	Fads3	Fatty acid desaturase 3	ENSMUST00000115995
0.0792248	-0.0191065	0.0808079	0.125692	40.3892	37.2132	38.0929	39.0206	40.0772	38.396	43.291	34.5455	42.2712	38.7665	37.1294	46.1493	39.9396	39.6812	42.1166	40.8156	-6.77	3.09	2.82	-8.3	3.34	3.58	3.17	0.25	0.21	1	0.999955	0.99998	0.999992	1	ATP6V1C1	202872_at	V-type proton ATPase subunit C 1	ENSMUSG00000022295	ENSMUST00000022904	ENSMUSP00000022904	Q91Z42;Q9Z1G3	Atp6v1c1	V-type proton ATPase subunit C 1	ENSMUST00000022904
-0.553812	-0.248729	-0.211903	-0.628515	0.248826	0.135698	0.106657	0.061055	0.148439	0.131291	0.08998	0.126433	0.245898	0.0705518	0.133365	0.0929206	0.131658	0.185592	0.109552	0.0855593	-3.14	-3.14	-3.14	-3.14	-3.14	-3.14	-3.14	20.72	0.21	1	0.999955	0.99998	0.999992	1	JAG1	216268_s_at	Protein jagged-1	ENSMUSG00000027276	ENSMUST00000028735	ENSMUSP00000028735	Q9QXX0	Jag1	Protein jagged-1	ENSMUST00000028735
-0.530476	-0.139018	-0.0858807	-0.384816	0.368143	0.359224	0.380624	0.270111	0.325802	0.216728	0.204495	0.324875	0.429545	0.277403	0.258675	0.289887	0.319724	0.600001	0.290754	0.264665	-1.86	-1.88	-1.82	-1.88	11.31	-1.05	-1.87	-1.71	0.21	1	0.999955	0.99998	0.999992	1	EMP1	201324_at	Epithelial membrane protein 1	ENSMUSG00000030208	ENSMUST00000032330;ENSMUST00000111907;ENSMUST00000154270	ENSMUSP00000032330;ENSMUSP00000107538;ENSMUSP00000138789	P47801;S4R2U4	Emp1	Epithelial membrane protein 1	ENSMUST00000154270
0.650424	-0.461477	-0.333578	-0.323091	106.521	57.7224	161.055	82.5584	179.13	190.031	201.608	103.186	102.621	36.8528	46.9512	50.9539	89.8405	179.137	88.6167	69.6366	3.48	2.21	1.79	3.03	-4.13	-5.09	-4.79	4.3	0.21	1	0.999955	0.99998	0.999992	1	FOS	209189_at	Proto-oncogene c-Fos	ENSMUSG00000021250	ENSMUST00000021674	ENSMUSP00000021674	P01101	Fos	Proto-oncogene c-Fos	ENSMUST00000021674
-0.366976	-0.56639	-0.191127	-0.242537	2.72892	2.88713	2.86317	2.9396	3.29043	3.10744	2.73354	2.72889	2.94158	2.83995	2.85326	2.79375	2.76179	2.82649	2.6431	2.59845	-4.39	-3.92	-1.48	-4.54	-0.66	5.17	5.2	3.54	0.21	1	0.999955	0.99998	0.999992	1	SLC44A1	228486_at	Choline transporter-like protein 1	ENSMUSG00000028412	ENSMUST00000102911;ENSMUST00000107645;ENSMUST00000107646;ENSMUST00000107647;ENSMUST00000107651	ENSMUSP00000099975;ENSMUSP00000103272;ENSMUSP00000103273;ENSMUSP00000103274;ENSMUSP00000103278	A2AMH3;A2AMH4;A2AMH5;A2AMH8;Q14DK0;Q6X893;Q6X894;Q8R0Y4;Q91Z29	Slc44a1	Choline transporter-like protein 1	ENSMUST00000102911;ENSMUST00000107646;ENSMUST00000107647;ENSMUST00000107651
0.303968	-0.00381413	-0.200842	-0.187266	1.80297	1.30579	1.46617	1.9283	1.86823	1.66376	1.67099	1.275	1.81371	1.76115	1.35448	1.25448	1.28403	1.49421	1.308	1.21298	-5.96	-5.19	-0.14	-3.48	2.75	3.78	3.91	3.27	0.21	1	0.999955	0.99998	0.999992	1	PRDM1	228964_at	PR domain zinc finger protein 1	ENSMUSG00000038151	ENSMUST00000039174;ENSMUST00000105490	ENSMUSP00000039248;ENSMUSP00000101129	A2VDE8;Q3UET9;Q60636	Prdm1	PR domain zinc finger protein 1	ENSMUST00000039174;ENSMUST00000105490
0.146568	-0.106962	0.00499471	0.0361724	8.78286	7.9447	7.80784	8.07586	8.07774	9.79812	9.55089	7.80738	8.2036	6.92646	7.5294	9.11976	7.88209	8.33811	8.53153	8.16107	-7.19	5.88	6.52	-6.55	2.33	1.17	-0.06	0.39	0.21	1	0.999955	0.99998	0.999992	1	BPNT1	232103_at	3'(2'),5'-bisphosphate nucleotidase 1	ENSMUSG00000026617	ENSMUST00000027916;ENSMUST00000110965;ENSMUST00000151769	ENSMUSP00000027916;ENSMUSP00000106590;ENSMUSP00000117122	D3Z0E6;D3Z5X0;Q3U8Z5;Q91XB9;Q9D7Y0;Q9Z0S1	Bpnt1	3'(2'),5'-bisphosphate nucleotidase 1	ENSMUST00000027916;ENSMUST00000110965
-0.833794	0.083726	0.120195	-0.493364	3.31077	2.05879	1.71396	1.3971	1.24362	1.19999	1.33765	1.56359	2.64809	2.68231	2.22597	3.19591	2.35297	2.36459	2.24142	1.02122	-2.04	6.8	8.74	-2.21	-2.3	-2.3	-2.28	-1.31	0.21	1	0.735525	0.99998	0.999992	1	P2RY12	235885_at	P2Y purinoceptor 12	ENSMUSG00000036353	ENSMUST00000050360;ENSMUST00000170388	ENSMUSP00000051353;ENSMUSP00000126819	Q9CPV9	P2ry12	P2Y purinoceptor 12	ENSMUST00000050360;ENSMUST00000170388
0.15618	0.0251265	-0.053913	-0.106585	9.30418	4.79492	4.6856	4.66691	3.83565	2.43773	2.27459	3.7286	4.82259	7.22228	6.13651	6.49077	4.46427	6.54625	5.76584	2.42447	-2.41	-2.41	-2.41	-2.41	-2.41	-2.39	-2.41	15.87	0.21	1	0.999955	0.99998	0.999992	1	MERTK	206028_s_at	Receptor protein-tyrosine kinase;Tyrosine-protein kinase Mer	ENSMUSG00000057280;ENSMUSG00000019893;ENSMUSG00000029245;ENSMUSG00000029710;ENSMUSG00000028289;ENSMUSG00000014361;ENSMUSG00000006386;ENSMUSG00000002602;ENSMUSG00000028664;ENSMUSG00000030849;ENSMUSG00000055540;ENSMUSG00000062960;ENSMUSG00000052504;ENSMUSG00000042817;ENSMUSG00000009376	ENSMUST00000081919;ENSMUST00000084578;ENSMUST00000098057;ENSMUST00000098059;ENSMUST00000102893;ENSMUST00000177951;ENSMUST00000179951;ENSMUST00000020045;ENSMUST00000117992;ENSMUST00000175892;ENSMUST00000177378;ENSMUST00000053733;ENSMUST00000113398;ENSMUST00000113399;ENSMUST00000113401;ENSMUST00000113403;ENSMUST00000113406;ENSMUST00000061244;ENSMUST00000111054;ENSMUST00000111055;ENSMUST00000144296;…	ENSMUSP00000080590;ENSMUSP00000081625;ENSMUSP00000095665;ENSMUSP00000095667;ENSMUSP00000099957;ENSMUSP00000136696;ENSMUSP00000137453;ENSMUSP00000020045;ENSMUSP00000112873;ENSMUSP00000134905;ENSMUSP00000135235;ENSMUSP00000060646;ENSMUSP00000109025;ENSMUSP00000109026;ENSMUSP00000109028;ENSMUSP00000109030;ENSMUSP00000109033;ENSMUSP00000051622;ENSMUSP00000106683;ENSMUSP00000106684;ENSMUSP00000115731;…	E9PVV8;F6WVU1;J3QPS3;K3W4P7;Q497X0;Q61005;Q61006;Q61987;Q61988;E9PWG5;H3BJA2;H3BK36;Q60705;Q78DX7;E9PUP9;E9PUQ0;E9PUQ2;E9PUQ4;E9QPV2;Q60629;Q6PFV6;E9PWK7;P54761;Q60627;Q8C8K1;Q99MR2;A2BDQ4;Q61505;Q61772;Q61773;Q61774;Q8BSU8;Q60805;Q62194;B1AWS8;Q02858;Q80YS4;F6YPR4;Q00993;Q6PE80;Q80YQ3;A3KG00;A3KG01;A3KG02;A3KG89;A3KG90;F6Q4H2;Q6GTQ7;D3Z5M8;D6RJK5;E9PVU6;E9PX60;E9PX67;E9PX88;E9PX90;E9PXV8;E9Q5C2;…	Musk;Ros1;Epha5;Ephb4;Epha7;Mertk;Tek;Axl;Ephb2;Fgfr2;Epha6;Kdr;Epha3;Flt3;Met	Muscle, skeletal receptor tyrosine-protein kinase;Receptor protein-tyrosine kinase;Proto-oncogene tyrosine-protein kinase ROS;Receptor protein-tyrosine kinase;Ephrin type-A receptor 5;Receptor protein-tyrosine kinase;Ephrin type-B receptor 4;Receptor protein-tyrosine kinase;Ephrin type-A receptor 7;Receptor protein-tyrosine kinase;Tyrosine-protein kinase Mer;Angiopoietin-1 receptor;Receptor prote…	ENSMUST00000002677;ENSMUST00000014505;ENSMUST00000049324;ENSMUST00000053733;ENSMUST00000085948;ENSMUST00000105845;ENSMUST00000108191;ENSMUST00000110549;ENSMUST00000113398;ENSMUST00000113401;ENSMUST00000113516;ENSMUST00000115443;ENSMUST00000176456
0.833063	0.990305	0.2198	0.482857	31.4361	25.67	31.5462	32.1623	34.5592	33.9391	37.2364	27.3564	33.7727	28.8906	27.7094	33.5626	28.9909	32.6209	32.046	31.7118	-6.69	4.16	3.95	-6.36	4.88	2.99	2.35	-3.66	0.21	1	0.846273	0.99998	0.999992	1	UBE2L3	200684_s_at	Ubiquitin-conjugating enzyme E2 L3	ENSMUSG00000038965	ENSMUST00000090192;ENSMUST00000115699;ENSMUST00000115700	ENSMUSP00000087658;ENSMUSP00000111363;ENSMUSP00000111364	D3YZS3;P51966;P68037;P70653;Q9HAV1	Ube2l3	Ubiquitin-conjugating enzyme E2 L3	ENSMUST00000090192;ENSMUST00000115699
0.906475	0.59825	0.270164	0.48255	1.2862	0.643757	1.26386	2.95425	1.3259	2.09667	1.63072	1.66842	2.23448	1.00175	1.08868	1.43461	1.37763	1.00945	1.41522	1.40668	-4.15	8.53	4.64	-4.15	6.01	-1.82	-3.25	-3.18	0.21	1	0.670389	0.99998	0.999992	1	MND1	223700_at	Meiotic nuclear division protein 1 homolog	ENSMUSG00000033752	ENSMUST00000047368	ENSMUSP00000048262	Q8K396;Q9D0A1	Mnd1	Meiotic nuclear division protein 1 homolog	ENSMUST00000047368
0.0797862	-0.0167059	0.0368903	0.256434	188.88	167.7	150.387	167.143	199.191	157.094	179.793	156.482	164.773	184.403	172.999	173.568	170.406	171.797	194.631	201.692	-5.25	2.2	2.6	-4.99	-3.93	2.64	4.08	3.61	0.21	1	0.999955	0.99998	0.999992	1	CD38	205692_s_at	ADP-ribosyl cyclase/cyclic ADP-ribose hydrolase 1	ENSMUSG00000029084	ENSMUST00000030964	ENSMUSP00000030964	P56528;Q8BFY8	Cd38	ADP-ribosyl cyclase/cyclic ADP-ribose hydrolase 1	ENSMUST00000030964
0.080043	0.0418057	0.139698	0.190808	11.9682	9.93726	11.2821	11.0679	11.0435	12.1592	11.6567	10.2758	13.3307	11.0693	10.9832	13.058	11.9292	12.664	11.8617	12.9825	-5.74	3.4	3.21	-5.41	5.05	3.86	2.33	-5.38	0.21	1	0.999955	0.99998	0.999992	1	DLAT	211150_s_at	Acetyltransferase component of pyruvate dehydrogenase complex;Dihydrolipoyllysine-residue acetyltransferase component of pyruvate dehydrogenase complex, mitochondrial	ENSMUSG00000000168	ENSMUST00000034567	ENSMUSP00000034567	Q8BMF4;Q8K2G8;Q8R339;Q91ZB1	Dlat	Dihydrolipoyllysine-residue acetyltransferase component of pyruvate dehydrogenase complex, mitochondrial	ENSMUST00000034567
0.0131787	0.0249461	0.0873343	0.253398	98.054	92.3248	101.067	92.254	91.045	100.826	102.178	96.0249	105.443	98.4524	97.3704	109.322	105.902	99.5355	110.151	118.13	15.33	-2.32	-2.32	-2.32	-2.32	-2.32	-2.32	-2.32	0.21	1	0.999955	0.99998	0.999992	1	CMTM6	1565657_at	CKLF-like MARVEL transmembrane domain-containing protein 6	ENSMUSG00000032434	ENSMUST00000035007	ENSMUSP00000035007	Q3U7C3;Q922J1;Q9CZ69	Cmtm6	CKLF-like MARVEL transmembrane domain-containing protein 6	ENSMUST00000035007
0.0553745	-0.03368	-0.00128499	0.0168129	12.7884	13.3175	13.1126	12.5641	14.0903	14.3004	12.9273	12.8641	12.7779	12.8603	12.0862	12.9868	12.5203	14.2722	12.8954	13.198	-9.14	2.72	3.17	-9.01	4.73	2.05	3.48	3.18	0.21	1	0.999955	0.99998	0.999992	1	ARV1	223223_at	Protein ARV1	ENSMUSG00000031982	ENSMUST00000034463	ENSMUSP00000034463	Q8BY08;Q9D0U9	Arv1	Protein ARV1	ENSMUST00000034463
3.99984	2.48361	3.21088	3.32876	1.36625	1.05055	1.18829	2.74093	2.26731	1.91076	2.20902	2.00881	1.91702	1.69791	1.18655	1.37895	1.243	1.30377	1.26109	1.45249	-4.23	4.03	2.01	-5.13	4.38	3.11	1.64	-4.61	0.21	1	0.797948	0.99998	0.999992	1	ECT2	219787_s_at	Protein ECT2	ENSMUSG00000027699	ENSMUST00000108298;ENSMUST00000108300;ENSMUST00000150061;ENSMUST00000175857;ENSMUST00000176242;ENSMUST00000176535;ENSMUST00000176780;ENSMUST00000177055;ENSMUST00000184113	ENSMUSP00000103933;ENSMUSP00000103935;ENSMUSP00000134744;ENSMUSP00000134786;ENSMUSP00000135208;ENSMUSP00000135617;ENSMUSP00000135630;ENSMUSP00000135740;ENSMUSP00000139341	H3BIW1;H3BIZ5;H3BK10;H3BL18;H3BL29;Q07139;Q3TZP2;Q5DTR8;Q80VE4;Q8CIH2;Q8K2A0;Q8R3E2;V9GXV8	Ect2	Protein ECT2	ENSMUST00000108298;ENSMUST00000176242
-0.204757	-0.027033	-0.29407	-0.493629	0.111101	0.267248	0.142079	0.134389	0.146886	0.15252	0.119184	0.193806	0.124398	0.171802	0.161645	0.0819815	0.120295	0.184481	0.145423	0.0864273	-3.16	25.6	-1.97	-3.16	-3.12	-3.16	-3.16	-3.16	0.21	1	0.999955	0.99998	0.999992	1	POU4F1	206940_s_at	POU domain, class 4, transcription factor 1	ENSMUSG00000048349	ENSMUST00000053016	ENSMUSP00000060798	E9QPT6;P17208	Pou4f1	POU domain, class 4, transcription factor 1	ENSMUST00000053016
-0.0176007	0.0772707	0.0121963	0.12161	7.53909	8.1712	9.43762	7.69977	7.55454	10.393	8.58929	8.28974	8.1719	8.96701	8.26458	7.98103	8.72565	9.32088	9.74468	10.7106	7.03	2.03	-1.48	6.16	-2.05	-3.16	-4.56	-3.87	0.21	1	0.999955	0.99998	0.999992	1	FOXP1	229844_at	Forkhead box protein P1	ENSMUSG00000030067	ENSMUST00000074346;ENSMUST00000113321;ENSMUST00000113322;ENSMUST00000113324;ENSMUST00000113328;ENSMUST00000113329;ENSMUST00000123992;ENSMUST00000124058;ENSMUST00000154163;ENSMUST00000175670;ENSMUST00000175886;ENSMUST00000176565;ENSMUST00000176632;ENSMUST00000176850;ENSMUST00000177208;ENSMUST00000177227;ENSMUST00000177229;ENSMUST00000177230;ENSMUST00000177307;ENSMUST00000177507	ENSMUSP00000073953;ENSMUSP00000108947;ENSMUSP00000108948;ENSMUSP00000108950;ENSMUSP00000108954;ENSMUSP00000108955;ENSMUSP00000117550;ENSMUSP00000120244;ENSMUSP00000121404;ENSMUSP00000134817;ENSMUSP00000134869;ENSMUSP00000135041;ENSMUSP00000135098;ENSMUSP00000135181;ENSMUSP00000135187;ENSMUSP00000135229;ENSMUSP00000135237;ENSMUSP00000135517;ENSMUSP00000135635;ENSMUSP00000135764	D3Z0J5;D3Z2T4;D3Z454;D3Z6Q3;D3Z6Q4;D3Z6Q5;E2S038;H3BJ24;H3BJ68;H3BJM1;H3BJR8;H3BJZ5;H3BK30;H3BK38;H3BKT4;H3BL33;H3BLF2;P58462;Q6P221;Q8C5V2;Q8CCD9	Foxp1	Forkhead box protein P1	ENSMUST00000113321;ENSMUST00000113322;ENSMUST00000113329;ENSMUST00000123992;ENSMUST00000124058;ENSMUST00000154163;ENSMUST00000175670;ENSMUST00000175886;ENSMUST00000177208;ENSMUST00000177229;ENSMUST00000177230;ENSMUST00000177307
0.200843	-0.077703	-0.0481215	-0.0691874	11.6434	13.8798	15.2863	15.0705	14.8892	16.9831	14.4018	13.6046	10.9296	14.603	13.7652	11.9159	12.7574	13.9688	12.5986	13.9288	11.16	-3.96	-3.96	10.97	-3.96	-3.71	-4.16	-3.96	0.21	1	0.942706	0.99998	0.999992	1	UBR4	231889_at	E3 ubiquitin-protein ligase UBR4	ENSMUSG00000066036	ENSMUST00000097822;ENSMUST00000129779;ENSMUST00000129949;ENSMUST00000147999;ENSMUST00000165860	ENSMUSP00000095433;ENSMUSP00000114947;ENSMUSP00000115711;ENSMUSP00000117419;ENSMUSP00000125800	A2AN07;A2AN08;A2AN09;A2AN10;A2AN11;F6SSP6;Q52KI4;Q6PB49;Q6PFC7;Q80Y11;Q8BGB9;Q8C3E8;Q8C4W5;Q8C8X7;Q8CGE0;Q8CHF3;Z4YLP1;Z4YMA7	Ubr4	E3 ubiquitin-protein ligase UBR4	ENSMUST00000097822;ENSMUST00000129779;ENSMUST00000147999;ENSMUST00000165860
0.286204	0.242478	-0.029988	-0.06892	1.66453	1.16767	1.17872	1.08594	1.42205	1.15488	0.994458	1.11245	1.00152	1.37688	1.2628	1.48529	1.02719	1.09679	1.18241	0.872119	6.14	1.88	-0.01	5.94	2.13	-0.51	-6.98	-8.22	0.21	1	0.999955	0.99998	0.999992	1	PBX3	204082_at	Pre-B-cell leukemia transcription factor 3	ENSMUSG00000038718	ENSMUST00000040638;ENSMUST00000113132;ENSMUST00000127353;ENSMUST00000138021;ENSMUST00000141653;ENSMUST00000143776;ENSMUST00000153278;ENSMUST00000175855	ENSMUSP00000045281;ENSMUSP00000108757;ENSMUSP00000114695;ENSMUSP00000115710;ENSMUSP00000119914;ENSMUSP00000123567;ENSMUSP00000135226;ENSMUSP00000135838	B2FDH2;B2FDH3;D6RCU6;H3BK27;H3BLL9;O35317;Q925W2	Pbx3	Pre-B-cell leukemia transcription factor 3	ENSMUST00000040638;ENSMUST00000113132;ENSMUST00000153278
-0.116765	-0.419906	-0.00563475	-0.0354482	3.34891	3.03916	3.35661	2.89227	3.13069	2.99356	3.60683	3.10925	2.65603	2.90178	2.90975	3.61001	3.11897	3.33986	3.31841	3.06424	-4.41	6.1	2.46	-4.24	7.52	2.47	-3.68	-4.51	0.21	1	0.999955	0.99998	0.999992	1	CENPO	226118_at	Centromere protein O	ENSMUSG00000020652	ENSMUST00000020981;ENSMUST00000111169;ENSMUST00000128466;ENSMUST00000140975;ENSMUST00000146261	ENSMUSP00000020981;ENSMUSP00000106799;ENSMUSP00000116539;ENSMUSP00000119136;ENSMUSP00000121258	B8JK51;B8JK52;F7D1K8;Q8K015;Q8R587;Q9CYY6	Cenpo	Centromere protein O	ENSMUST00000020981;ENSMUST00000111169;ENSMUST00000128466;ENSMUST00000140975;ENSMUST00000146261
-0.124562	-0.454287	-0.206006	-0.198349	7.48117	7.58777	5.99962	6.62482	7.42867	6.13317	6.16244	6.56447	6.08382	6.54605	6.98839	7.0016	6.97355	7.31054	7.05681	6.86322	8.89	-2.75	-2.73	6.47	-2.75	-2.75	-2.75	-2.73	0.21	1	0.999955	0.99998	0.999992	1	PLEKHA1	219024_at	Pleckstrin homology domain-containing family A member 1	ENSMUSG00000040268	ENSMUST00000048180;ENSMUST00000075181;ENSMUST00000120441;ENSMUST00000126355;ENSMUST00000151119	ENSMUSP00000035375;ENSMUSP00000074675;ENSMUSP00000112777;ENSMUSP00000114411;ENSMUSP00000123600	D3YU01;D6RCU3;F6YLP9;Q8BK96;Q8BUL6;Q8BXU1;Q8VE13	Plekha1	Pleckstrin homology domain-containing family A member 1	ENSMUST00000048180;ENSMUST00000075181;ENSMUST00000120441;ENSMUST00000126355;ENSMUST00000151119
0.00181249	0.197106	-0.0110168	-0.00507592	0.0169733	0.0206929	0.0180326	0.0158658	0.0198473	0.0169681	0.0204989	0.030245	0.0188496	0.0175104	0.0190775	0.0193614	0.0191771	0.0160929	0.0176353	0.0187156	6.96	-2.01	-2.93	8.7	-2.93	-2.93	-2.93	-2.93	0.21	1	0.999955	0.99998	0.999992	1	TTN	208195_at	Titin	ENSMUSG00000051747	ENSMUST00000011934;ENSMUST00000099980;ENSMUST00000099981;ENSMUST00000111846;ENSMUST00000111882;ENSMUST00000126515;ENSMUST00000128071;ENSMUST00000130915;ENSMUST00000134720;ENSMUST00000137854;ENSMUST00000138542;ENSMUST00000140091;ENSMUST00000142251;ENSMUST00000148747;ENSMUST00000149616;ENSMUST00000150741;ENSMUST00000151097;ENSMUST00000152185;ENSMUST00000155365;ENSMUST00000156257;ENSMUST00000190813	ENSMUSP00000011934;ENSMUSP00000097560;ENSMUSP00000097561;ENSMUSP00000107477;ENSMUSP00000107513;ENSMUSP00000114666;ENSMUSP00000115190;ENSMUSP00000116031;ENSMUSP00000116594;ENSMUSP00000117059;ENSMUSP00000117447;ENSMUSP00000117534;ENSMUSP00000118209;ENSMUSP00000118492;ENSMUSP00000118602;ENSMUSP00000119089;ENSMUSP00000119894;ENSMUSP00000121095;ENSMUSP00000122470;ENSMUSP00000123202;ENSMUSP00000140714	A0A087WRP0;A2ASS5;A2ASS6;A2ASS7;A2AT61;A2AT62;A2AT63;A2AT64;A2AT65;A2AT66;A2AT67;A2AT68;A2AT70;E9Q8K5;E9Q8N1;F6Q6Z0;F6RSJ3;F6ZRX7;F6ZZ75;F7CR78;Q8BUJ6	Ttn	Titin	ENSMUST00000011934
-0.762826	0.0199187	-0.406261	-0.273164	0.385862	0.342465	0.291337	0.306297	0.499795	0.270348	0.214313	0.295702	0.391708	0.328327	0.295272	0.24686	0.270551	0.259649	0.293708	0.247543	6.5	-3.75	-3.76	7.62	-3.28	-0.57	-2.69	-1.58	0.21	1	0.999955	0.99998	0.999992	1	SPOCK2	202524_s_at	Testican-2	ENSMUSG00000058297	ENSMUST00000121820;ENSMUST00000165024	ENSMUSP00000113115;ENSMUSP00000127155	F6SLR4;Q9ER58	Spock2	Testican-2	ENSMUST00000121820;ENSMUST00000165024
0.0758756	-0.134826	0.200921	0.0382448	46.0242	40.6472	37.4356	44.1624	41.5384	43.8802	41.5382	35.8307	35.8792	42.5994	42.8023	54.274	44.0408	48.885	43.1615	40.33	7.34	-2.82	-2.78	6.1	-2.9	-2.65	-2.88	-0.54	0.21	1	0.999955	0.99998	0.999992	1	ABCG1	232081_at	ATP-binding cassette sub-family G member 1	ENSMUSG00000024030	ENSMUST00000024829	ENSMUSP00000024829	Q64343	Abcg1	ATP-binding cassette sub-family G member 1	ENSMUST00000024829
-0.482537	-0.14935	-0.00959803	-0.0645614	27.5141	26.4782	29.6994	29.3107	30.2289	29.5807	29.7764	25.8921	28.6511	27.7521	26.8479	30.0192	27.9018	29.4599	28.4136	29.3555	-7.69	4.15	5.7	-6.23	6.3	2.38	2.55	-5.2	0.21	1	0.999955	0.99998	0.999992	1	PSME3	200987_x_at	Proteasome activator complex subunit 3	ENSMUSG00000078652	ENSMUST00000019470;ENSMUST00000142640;ENSMUST00000151385	ENSMUSP00000019470;ENSMUSP00000116996;ENSMUSP00000118279	A2A4J1;A2A4J3;O35563;P61290;P97373;Q12920;Q13172;Q9BQD9	Psme3	Proteasome activator complex subunit 3	ENSMUST00000019470;ENSMUST00000142640;ENSMUST00000151385
-0.140897	-0.0878544	-0.115448	-0.0452276	40.9561	37.1658	39.4115	40.0151	28.0709	36.5415	36.4467	36.8414	37.3327	37.5116	37.8269	36.873	41.0796	29.422	38.3914	36.4345	-7.86	1.18	0.58	-7.24	3.03	3.63	2.74	4.29	0.21	1	0.999955	0.99998	0.999992	1	PPCDC	219066_at	Phosphopantothenoylcysteine decarboxylase	ENSMUSG00000063849	ENSMUST00000085709	ENSMUSP00000082856	Q8BZB2	Ppcdc	Phosphopantothenoylcysteine decarboxylase	ENSMUST00000085709
0.111955	0.27098	-0.272338	0.368597	0.932418	0.771913	0.534959	1.16513	0.731265	0.78385	0.735522	0.603498	1.3587	0.750171	0.64663	0.743797	0.482047	0.722822	0.79617	0.507737	-2.28	-2.28	-2.28	-2.28	-2.28	-1.35	14.09	-2.28	0.21	1	0.999955	0.99998	0.999992	1	CFB	202357_s_at	Complement factor B;Complement factor B Ba fragment;Complement factor B Bb fragment	ENSMUSG00000090231	ENSMUST00000025229;ENSMUST00000128767;ENSMUST00000133127;ENSMUST00000141295;ENSMUST00000153400;ENSMUST00000154526;ENSMUST00000176203;ENSMUST00000176332	ENSMUSP00000025229;ENSMUSP00000116497;ENSMUSP00000118360;ENSMUSP00000118945;ENSMUSP00000119977;ENSMUSP00000120990;ENSMUSP00000135304;ENSMUSP00000135660	B8JJM3;B8JJM5;B8JJM6;F6W2T4;F6WZA2;F6XQ00;H3BK95;P04186	Cfb	Complement factor B;Complement factor B Ba fragment;Complement factor B Bb fragment	ENSMUST00000025229;ENSMUST00000128767;ENSMUST00000133127;ENSMUST00000153400;ENSMUST00000154526;ENSMUST00000176332
0.0376564	0.097658	0.0987723	0.264452	126.055	99.3472	144.373	109.742	99.675	141.5	149.547	110.525	163.629	125.901	105.56	161.22	130.936	127.677	137.01	151.948	6.64	-3.62	-2.45	6.28	1.92	-3.7	-4.28	-2.01	0.21	1	0.999955	0.99998	0.999992	1	CCR7	206337_at	C-C chemokine receptor type 7	ENSMUSG00000037944	ENSMUST00000103134	ENSMUSP00000099423	P47774;Q8CAS2	Ccr7	C-C chemokine receptor type 7	ENSMUST00000103134
-0.0207481	-0.251454	0.0308828	-0.0546907	239.761	238.839	294.996	264.091	218.628	301.794	316.599	239.863	255.735	241.816	252.408	332.358	322.019	287.262	283.747	310.401	3.46	4.04	3.73	4.06	-1.89	-4.68	-4.86	-2.31	0.2	1	0.999955	0.99998	0.999992	1	LTB	207339_s_at	Lymphotoxin-beta	ENSMUSG00000024399	ENSMUST00000025262;ENSMUST00000173600	ENSMUSP00000025262;ENSMUSP00000134706	G3V002;P41155	Ltb	Lymphotoxin-beta	ENSMUST00000025262;ENSMUST00000173600
0.0713368	-1.2353	-0.0821836	-0.214153	15.9987	13.2926	15.4995	15.6719	17.4837	15.0791	21.4708	12.7714	17.7263	11.9472	13.3744	19.2372	15.6688	15.4	16.149	13.8503	-7.51	2.74	3.13	-7.19	1.43	2.65	1.43	4.5	0.2	1	0.999955	0.99998	0.999992	1	WBP5	217975_at	WW domain-binding protein 5	ENSMUSG00000042712	ENSMUST00000048687;ENSMUST00000113115	ENSMUSP00000047474;ENSMUSP00000108740	A3KG99;O08549;Q9DD24	Wbp5	WW domain-binding protein 5	ENSMUST00000048687;ENSMUST00000113115
0.307295	0.362543	0.394823	0.299472	0.056963	0.170866	0.112063	0.123774	0.228834	0.112338	0.081716	0.099028	0.108646	0.232185	0.122826	0.125832	0.144844	0.159027	0.166341	0.0962729	-2.86	13.21	8.03	-2.86	-2.71	-2.86	-2.86	-2.86	0.2	1	0.999955	0.99998	0.999992	1	GJC1	228776_at	Gap junction gamma-1 protein;Gap junction protein	ENSMUSG00000034520;ENSMUSG00000057123;ENSMUSG00000040055	ENSMUST00000068933;ENSMUST00000092567;ENSMUST00000107075;ENSMUST00000072600;ENSMUST00000132256;ENSMUST00000039380;ENSMUST00000160703	ENSMUSP00000066901;ENSMUSP00000090228;ENSMUSP00000102690;ENSMUSP00000088264;ENSMUSP00000123582;ENSMUSP00000035630;ENSMUSP00000124927	P28229;Q01231;Q6TPI9;E0CX48;P70689	Gjc1;Gja5;Gjb6	Gap junction gamma-1 protein;Gap junction alpha-5 protein;Gap junction protein;Gap junction beta-6 protein;Gap junction protein	ENSMUST00000072600
-1.24831	0.371277	-0.150999	-0.444121	4.83472	2.42377	2.13528	3.41758	1.09384	1.52385	1.97805	2.65351	5.40923	3.7579	2.70086	4.60216	1.64508	4.12326	3.28934	1.28128	-3.41	-3.41	-3.41	-3.41	-3.41	-3.31	-3.41	22.4	0.2	1	0.999955	0.99998	0.999992	1	PLA2G2D	220423_at	Group IID secretory phospholipase A2;Phospholipase A(2)	ENSMUSG00000015001;ENSMUSG00000041202;ENSMUSG00000029522;ENSMUSG00000022683;ENSMUSG00000041193;ENSMUSG00000028750;ENSMUSG00000058908	ENSMUST00000060522;ENSMUST00000079776;ENSMUST00000135442;ENSMUST00000147776;ENSMUST00000156996;ENSMUST00000030528;ENSMUST00000105806;ENSMUST00000031495;ENSMUST00000112071;ENSMUST00000125568;ENSMUST00000145785;ENSMUST00000023364;ENSMUST00000115807;ENSMUST00000030524;ENSMUST00000102511;ENSMUST00000102512;ENSMUST00000102513;ENSMUST00000030530;ENSMUST00000105808;ENSMUST00000124660;ENSMUST00000077582	ENSMUSP00000062865;ENSMUSP00000078709;ENSMUSP00000114254;ENSMUSP00000118937;ENSMUSP00000121227;ENSMUSP00000030528;ENSMUSP00000101432;ENSMUSP00000031495;ENSMUSP00000107702;ENSMUSP00000120743;ENSMUSP00000138683;ENSMUSP00000023364;ENSMUSP00000111474;ENSMUSP00000030524;ENSMUSP00000099569;ENSMUSP00000099570;ENSMUSP00000099571;ENSMUSP00000030530;ENSMUSP00000101434;ENSMUSP00000124341;ENSMUSP00000138200	F6T2M1;F6W8F5;F6ZCJ0;Q80ZM2;Q9CZ60;Q9Z0L3;Q9Z225;Q3V4B8;Q9JLK0;Q9WVF6;A6H6K5;D3YWH2;D3Z1N8;Q9D7E2;Q9D884;Q9Z0Y2;S4R2K6;Q8K130;Q9EQK6;Q9QXX3;E9PZD1;Q6GTW1;A2APR1;E0CYB5;S4R1F8	Oc90;Pla2g2d;Pla2g1b;Pla2g10;Pla2g5;Pla2g2c;Pla2g2a	Otoconin-90;Phospholipase A(2);Group IID secretory phospholipase A2;Phospholipase A(2);Phospholipase A2;Group 10 secretory phospholipase A2;Phospholipase A(2);Phospholipase A(2);Phospholipase A(2);Phospholipase A(2)	ENSMUST00000030528;ENSMUST00000105806
-0.0512376	0.0315963	0.0647238	0.0775634	3.48155	3.3097	2.95973	2.80056	2.97829	2.79562	2.87233	2.85674	3.34923	3.28876	3.01557	3.55607	3.04595	3.14264	3.1989	3.05768	-7.55	2.3	2.45	-7.49	2.43	3.66	3.06	2.08	0.2	1	0.98381	0.99998	0.999992	1	ATG4C	228190_at	Cysteine protease ATG4C	ENSMUSG00000028550	ENSMUST00000030279;ENSMUST00000180278	ENSMUSP00000030279;ENSMUSP00000137035	B1ASJ9;Q6PD25;Q811C2	Atg4c	Cysteine protease ATG4C	ENSMUST00000030279;ENSMUST00000180278
0.252905	0.123438	0.291216	0.168402	60.9597	55.9328	62.9602	55.8704	70.3196	71.5975	77.6849	64.4973	75.0922	54.5229	52.8108	101.826	75.1677	71.9768	64.8106	66.8729	-8.91	3.17	3.11	-7.37	2.22	2.65	2.95	3.42	0.2	1	0.999955	0.99998	0.999992	1	DYNLL1	200703_at	Dynein light chain 1, cytoplasmic	ENSMUSG00000009013	ENSMUST00000009157;ENSMUST00000112090	ENSMUSP00000009157;ENSMUSP00000107720	P63168;Q15701;Q3UGE7	Dynll1	Dynein light chain 1, cytoplasmic	ENSMUST00000009157;ENSMUST00000112090
-0.0395193	-0.415874	-0.12276	-0.084847	70.3618	60.1022	80.2583	72.3947	46.0084	82.242	72.6189	53.1444	46.6236	59.7582	66.7441	59.4181	65.0502	64.8867	66.4982	63.1993	3	7.82	6.77	1.48	-3.42	-2.9	-6.57	-3.25	0.2	1	0.999955	0.99998	0.999992	1	DTX1	227336_at	E3 ubiquitin-protein ligase DTX1	ENSMUSG00000029603	ENSMUST00000031607	ENSMUSP00000031607	Q3TER5;Q61010;Q8C2H2;Q9ER09	Dtx1	E3 ubiquitin-protein ligase DTX1	ENSMUST00000031607
-0.125349	-0.279966	-0.210004	-0.00371467	8.11344	9.83438	8.55994	9.07919	8.8728	8.45086	8.60162	7.8017	8.85346	7.8799	8.47713	10.4075	8.7229	8.17774	8.78309	9.86112	-5.88	-3.28	-1.04	-6.34	1.29	4.71	5.84	3.85	0.2	1	0.999955	0.99998	0.999992	1	CLCC1	213628_at	Chloride channel CLIC-like protein 1	ENSMUSG00000027884	ENSMUST00000029483;ENSMUST00000106609;ENSMUST00000106613;ENSMUST00000124384	ENSMUSP00000029483;ENSMUSP00000102220;ENSMUSP00000102224;ENSMUSP00000118529	A2AEK9;A2AEM2;Q99LI2;Z4YMG1	Clcc1	Chloride channel CLIC-like protein 1	ENSMUST00000029483;ENSMUST00000106609;ENSMUST00000106613;ENSMUST00000124384
0.0265482	-0.472695	-0.406973	0.667197	3.28413	3.62084	3.72498	3.16941	3.39561	3.7082	3.49853	3.4668	3.23657	3.55263	3.33459	2.97643	2.88866	3.15851	3.44701	3.38493	7.16	-2.95	-2.62	7.06	-2.8	-2.52	-3.12	-1.33	0.2	1	0.999955	0.99998	0.999992	1	PER1	36829_at	Period circadian protein homolog 1	ENSMUSG00000020893	ENSMUST00000021271;ENSMUST00000101004;ENSMUST00000102605;ENSMUST00000132462;ENSMUST00000142392;ENSMUST00000166748	ENSMUSP00000021271;ENSMUSP00000098566;ENSMUSP00000099665;ENSMUSP00000121713;ENSMUSP00000122164;ENSMUSP00000132635	B0QZN6;B1ASX0;E9Q8V5;O35973;Q8C4K7;Q8CHR1	Per1	Period circadian protein homolog 1	ENSMUST00000021271;ENSMUST00000101004;ENSMUST00000132462;ENSMUST00000142392;ENSMUST00000166748
0.0645976	-0.13078	-0.0765429	-0.0286237	17.6886	18.363	20.5892	19.0399	17.9351	21.5199	19.2054	17.6927	15.798	18.9021	18.735	15.6591	18.2889	18.9005	18.0538	18.3572	6.77	4.22	1.55	4.66	-0.42	-5.28	-5.71	-4.65	0.2	1	0.999955	0.99998	0.999992	1	SLC9A1	244561_at	Sodium/hydrogen exchanger 1	ENSMUSG00000028854	ENSMUST00000030669	ENSMUSP00000030669	Q61165	Slc9a1	Sodium/hydrogen exchanger 1	ENSMUST00000030669
1.06184	0.837168	1.81206	1.34551	0.84599	1.01908	0.77429	0.916247	0.798394	0.615026	0.562669	0.790614	0.973631	0.860139	0.838424	0.713677	0.643212	0.837409	0.760299	0.66726	-6.04	-6.24	-1.64	-0.37	2.49	3.68	4.05	2.5	0.2	1	0.955107	0.99998	0.999992	1	RBM47	218035_s_at	RNA-binding protein 47	ENSMUSG00000070780	ENSMUST00000094756;ENSMUST00000094757;ENSMUST00000113724;ENSMUST00000113725;ENSMUST00000113726;ENSMUST00000127275;ENSMUST00000145625;ENSMUST00000167950	ENSMUSP00000092348;ENSMUSP00000092349;ENSMUSP00000109353;ENSMUSP00000109354;ENSMUSP00000109355;ENSMUSP00000117283;ENSMUSP00000123167;ENSMUSP00000128016	D3YXZ5;D3Z113;D3Z5E3;Q3UQC7;Q8BZE8;Q91WT8	Rbm47	RNA-binding protein 47	ENSMUST00000113726;ENSMUST00000167950
0.0372475	-0.100415	-0.0770075	0.028666	38.1941	37.1544	44.4504	37.773	35.8651	44.209	43.9252	36.1653	38.7143	37.639	35.9022	41.3516	34.9556	38.4757	38.7194	41.3953	-3.4	8.1	4.01	-3.39	6.37	-2.44	-3.44	-3.37	0.2	1	0.999955	0.99998	0.999992	1	CDT1	209832_s_at	DNA replication factor Cdt1	ENSMUSG00000006585	ENSMUST00000006760	ENSMUSP00000006760	Q8BUQ1;Q8BX29;Q8R3V0;Q8R4E8;Q8R4E9	Cdt1	DNA replication factor Cdt1	ENSMUST00000006760
0.0201287	-0.137143	-0.939451	0.159805	0.298349	0.271324	1.05046	0.466428	0.580053	0.237406	0.190416	0.213226	0.296638	0.340151	0.237127	0.348515	0.195839	0.240262	0.310684	0.342678	-3.94	-3.95	-3.93	-3.86	5.7	5.79	5	-2.38	0.2	1	0.999648	0.99998	0.999992	1	SLC38A5	234973_at	Sodium-coupled neutral amino acid transporter 5	ENSMUSG00000031170	ENSMUST00000033512;ENSMUST00000115590;ENSMUST00000115591;ENSMUST00000127103	ENSMUSP00000033512;ENSMUSP00000111253;ENSMUSP00000111254;ENSMUSP00000115713	A2ALH6;Q3TZ39;Q3U1J0;Q8BJZ6;Q8BW30	Slc38a5	Sodium-coupled neutral amino acid transporter 5	ENSMUST00000033512;ENSMUST00000115590
0.749892	0.875637	0.647438	0.811162	6.22179	6.17119	6.14532	5.8814	6.3478	5.99923	5.58308	6.71982	7.3004	6.62471	6.45937	6.75246	6.35619	6.15771	6.64676	7.04613	7.91	-2.06	-2.32	7.89	-2.63	-3.15	-3.22	-3.31	0.2	1	0.999955	0.99998	0.999992	1	KLHL20	210634_at	Kelch-like protein 20	ENSMUSG00000026705	ENSMUST00000111611;ENSMUST00000117467;ENSMUST00000195584	ENSMUSP00000107238;ENSMUSP00000114044;ENSMUSP00000141213	Q5DTH3;Q8BL42;Q8BWA2;Q8VCK5	Klhl20	Kelch-like protein 20	ENSMUST00000111611;ENSMUST00000117467;ENSMUST00000195584
0.0350822	-0.0871719	0.0264572	-0.0151991	20.5199	20.1704	20.688	19.9271	21.3958	20.9998	20.3339	18.885	20.792	18.7579	20.3922	21.6907	21.3039	19.7444	19.8495	20.0665	-6.67	1.66	3.09	-6.75	0.34	3	4.54	1.75	0.2	1	0.999955	0.99998	0.999992	1	ANKRD46	212731_at	Ankyrin repeat domain-containing protein 46	ENSMUSG00000048307	ENSMUST00000057486	ENSMUSP00000052521	Q1LZK9;Q8BTZ5;Q8BV97	Ankrd46	Ankyrin repeat domain-containing protein 46	ENSMUST00000057486
0.206674	0.0986783	0.215851	-0.125473	6.13985	5.67022	5.43209	5.96993	6.71725	6.36789	6.04971	5.48397	6.62184	5.07353	5.53892	6.86153	5.8966	5.45006	5.96795	6.30635	-7.02	1.73	2.74	-6.8	3.85	3.37	2.72	0.31	0.2	1	0.999955	0.99998	0.999992	1	SLC31A1	203971_at	High affinity copper uptake protein 1	ENSMUSG00000066150	ENSMUST00000084526;ENSMUST00000122092	ENSMUSP00000081574;ENSMUSP00000112822	A8Y5P1;Q3UAJ9;Q8BXJ1;Q8K211	Slc31a1	High affinity copper uptake protein 1	ENSMUST00000084526;ENSMUST00000122092
-0.268978	-0.0329666	0.883145	0.271407	1.23319	1.10049	1.12101	1.23223	1.28277	1.1695	1.26238	1.14149	1.26677	1.04477	1.28848	1.5559	1.1234	1.35935	1.27701	1.12739	-6.33	1.76	2.11	-7.56	2.27	2.93	1.87	3.73	0.2	1	0.999955	0.99998	0.999992	1	RCBTB2	204759_at	RCC1 and BTB domain-containing protein 2	ENSMUSG00000022106	ENSMUST00000022702;ENSMUST00000110952;ENSMUST00000163533;ENSMUST00000163797;ENSMUST00000164298;ENSMUST00000164822;ENSMUST00000165429;ENSMUST00000165567;ENSMUST00000165727;ENSMUST00000166875;ENSMUST00000167021;ENSMUST00000167401;ENSMUST00000169479;ENSMUST00000169513;ENSMUST00000170368;ENSMUST00000170370;ENSMUST00000170677;ENSMUST00000171070;ENSMUST00000171767	ENSMUSP00000022702;ENSMUSP00000106577;ENSMUSP00000126276;ENSMUSP00000126510;ENSMUSP00000126651;ENSMUSP00000126898;ENSMUSP00000127258;ENSMUSP00000127397;ENSMUSP00000128221;ENSMUSP00000128479;ENSMUSP00000128579;ENSMUSP00000130168;ENSMUSP00000130240;ENSMUSP00000130732;ENSMUSP00000130828;ENSMUSP00000131496;ENSMUSP00000131588;ENSMUSP00000132125;ENSMUSP00000132723	E9PY30;E9PZR2;E9Q213;E9Q3B1;E9Q3W8;E9Q5U1;E9Q7J4;E9QA48;E9QA84;E9QAL7;F6QHR6;F6X7I4;F6ZTZ2;Q3TUA3;Q8BMG2;Q99LJ7	Rcbtb2	RCC1 and BTB domain-containing protein 2	ENSMUST00000022702;ENSMUST00000110952;ENSMUST00000163533;ENSMUST00000165429;ENSMUST00000165567;ENSMUST00000167021;ENSMUST00000169479;ENSMUST00000169513;ENSMUST00000170677;ENSMUST00000171070;ENSMUST00000171767
0.0704452	-0.0165829	0.124145	-0.0174147	34.6114	36.3079	33.217	31.9959	38.2704	33.1802	41.5742	32.9994	38.8166	32.018	35.0815	41.5715	36.056	37.5617	34.3672	33.2575	6.67	-2.69	-2.69	6.45	-2.69	-2.69	-2.64	-0.8	0.2	1	0.999955	0.99998	0.999992	1	POLB	234907_x_at	DNA polymerase beta	ENSMUSG00000031536	ENSMUST00000033938	ENSMUSP00000033938	Q3UAB6;Q8K409;Q922Z7	Polb	DNA polymerase beta	ENSMUST00000033938
1.39938	1.33149	1.97417	1.63278	6.40868	5.21835	6.65979	6.38141	6.35257	6.4849	6.78967	5.732	6.41713	5.71753	6.33836	7.35332	6.92335	7.14166	6.60562	6.55804	-6.74	0.99	1.16	-7.32	3.87	4.08	2.9	1.51	0.2	1	0.999955	0.99998	0.999992	1	UGDH	203343_at	UDP-glucose 6-dehydrogenase	ENSMUSG00000029201	ENSMUST00000031103;ENSMUST00000117542;ENSMUST00000131263;ENSMUST00000139402	ENSMUSP00000031103;ENSMUSP00000113972;ENSMUSP00000114186;ENSMUSP00000118999	D3YXP9;D3Z3F7;F6ZQT4;O70475	Ugdh	UDP-glucose 6-dehydrogenase	ENSMUST00000031103;ENSMUST00000117542;ENSMUST00000139402
0.0067443	-0.0211976	-0.113701	-0.0703876	0.755439	0.65351	0.355971	0.424219	0.869187	0.460997	0.554099	0.544746	0.696469	0.459129	0.469615	0.592889	0.424432	0.602567	0.606719	0.455701	-3.06	23.22	-0.29	-3.06	-3.06	-3.06	-3.06	-3.06	0.2	1	0.999955	0.99998	0.999992	1	BMP7	209590_at	Bone morphogenetic protein 7	ENSMUSG00000008999	ENSMUST00000009143	ENSMUSP00000009143	P23359;Q91XF7	Bmp7	Bone morphogenetic protein 7	ENSMUST00000009143
-0.235009	0.363761	0.136555	-0.199931	1.4504	1.18285	0.861942	1.06097	1.17955	0.809549	0.809138	1.13244	1.73549	1.66708	1.2555	1.46569	1.02306	1.30405	1.12985	0.845218	-3.65	9.01	7.86	-3.75	4.73	-3.34	-3.79	-3.7	0.2	1	0.999955	0.99998	0.999992	1	B4GALT6	235333_at	Beta-1,4-galactosyltransferase 6;Glucosylceramide beta-1,4-galactosyltransferase	ENSMUSG00000056124	ENSMUST00000070080	ENSMUSP00000066515	Q9WVK5	B4galt6	Beta-1,4-galactosyltransferase 6;Glucosylceramide beta-1,4-galactosyltransferase	ENSMUST00000070080
0.0946989	-0.140399	0.129668	0.12015	342.136	286.275	355.897	311.785	355.784	329.928	391.764	261.71	333.226	301.372	326.412	403.462	355.668	333.001	349.341	351.306	3.11	4.35	4.95	3.44	-1.58	-6.33	-5.64	-0.43	0.2	1	0.999955	0.99998	0.999992	1	LY86	205859_at	Lymphocyte antigen 86	ENSMUSG00000021423	ENSMUST00000021860	ENSMUSP00000021860	O88188;Q4VAF1;Q5D046	Ly86	Lymphocyte antigen 86	ENSMUST00000021860
0.0157321	0.163074	0.120334	0.0673588	6.23456	7.44036	5.71285	7.03537	6.35324	5.9682	6.24363	6.94392	7.47338	7.43252	6.86996	7.0801	7.06293	6.88247	6.56827	6.69987	-7.31	2.87	2.27	-7.28	3.16	2.81	2.59	1.91	0.2	1	0.999955	0.99998	0.999992	1	LACTB2	222714_s_at	Beta-lactamase-like protein 2	ENSMUSG00000025937	ENSMUST00000027071	ENSMUSP00000027071	Q99KR3	Lactb2	Beta-lactamase-like protein 2	ENSMUST00000027071
0.158946	-0.173608	0.0554755	0.0672541	20.7868	18.6446	21.0143	18.9988	20.2959	26.0282	23.9965	17.9553	18.7377	17.3533	17.9383	23.3917	21.219	21.108	21.3681	20.2163	3.52	0.09	4.83	7.75	1.25	-5.85	-4.84	-5.76	0.2	1	0.999955	0.99998	0.999992	1	TRAF4	242473_at	TNF receptor-associated factor 4	ENSMUSG00000017386	ENSMUST00000017530	ENSMUSP00000017530	Q61382;Q8BHD9	Traf4	TNF receptor-associated factor 4	ENSMUST00000017530
3.08725	1.99732	1.78761	-0.937961	3.39e-10	0	0.136606	0.0448133	0.130412	0.0921342	0.216348	0.0209423	0.065295	0.079079	0.0914383	0.13349	0	0.0733396	0.00754915	1.42e-09	3.3	8.86	7.72	0.4	-3.34	-3.19	-7.35	-3.08	0.2	1	0.866928	0.99998	0.999992	1	STAG3	219753_at	Cohesin subunit SA-3	ENSMUSG00000036928	ENSMUST00000048028;ENSMUST00000159189;ENSMUST00000160729;ENSMUST00000160849;ENSMUST00000161691;ENSMUST00000162245	ENSMUSP00000040945;ENSMUSP00000124170;ENSMUSP00000124959;ENSMUSP00000125290;ENSMUSP00000125376;ENSMUSP00000125523	B2RSV0;E0CXH6;E0CYH8;F6TV98;F7CBN2;O70576	Stag3	Cohesin subunit SA-3	ENSMUST00000162245
0.110322	0.044872	0.0860429	0.116862	13.0298	14.2166	13.0758	13.7742	15.2137	13.8058	14.2682	14.5732	13.8845	13.6491	14.0573	14.5844	14.3456	14.0062	13.6864	15.0516	2.09	3.42	2.88	1.03	5.03	-0.31	-2.11	-10.78	0.2	1	0.999955	0.99998	0.999992	1	NUP155	206550_s_at	Nuclear pore complex protein Nup155	ENSMUSG00000022142	ENSMUST00000163765	ENSMUSP00000128819	Q99P88	Nup155	Nuclear pore complex protein Nup155	ENSMUST00000163765
-1.00704	-3.18325	-0.166782	0.229288	1.37382	1.49323	1.08686	1.14103	1.19015	1.14688	1.11887	1.04723	1.01365	1.30581	1.39967	1.04505	1.02418	1.04251	1.17452	1.00529	-5.57	-6.59	-2.65	1.52	0.42	4.68	3.26	3.09	0.2	1	0.999955	0.99998	0.999992	1	ATXN1	203232_s_at	Ataxin-1	ENSMUSG00000046876	ENSMUST00000091628;ENSMUST00000167708;ENSMUST00000180110	ENSMUSP00000089217;ENSMUSP00000129890;ENSMUSP00000137439	J3QPR1;P54254;Q8C866	Atxn1	Ataxin-1	ENSMUST00000091628;ENSMUST00000167708;ENSMUST00000180110
0.216607	-0.152574	-0.0248769	-0.228547	1.34383	1.10155	1.49031	2.20577	1.33035	1.33064	1.68116	1.36807	1.38379	0.841378	1.12427	1.63262	1.23868	0.992448	1.12682	1.10401	-4.02	5.38	4.06	-3.61	5.57	0.76	-3.45	-2.81	0.2	1	0.999955	0.99998	0.999992	1	DSCC1	219000_s_at	Sister chromatid cohesion protein DCC1	ENSMUSG00000022422	ENSMUST00000023059;ENSMUST00000110231	ENSMUSP00000023059;ENSMUSP00000105860	D3YVY9;Q14AI0;Q4FZL5	Dscc1;DSCC1	Sister chromatid cohesion protein DCC1	ENSMUST00000023059;ENSMUST00000110231
1.54555	1.41209	0.741228	1.40043	1.22005	0.963943	1.1771	3.67984	2.44173	2.54598	2.33367	2.30507	1.84222	1.54746	1.14827	1.52274	1.26873	1.07313	1.43873	1.25075	-4.38	3.97	2.24	-4.4	4.48	2.72	0.22	-3.61	0.2	1	0.244897	0.99998	0.999992	1	CEP55	218542_at	Centrosomal protein of 55 kDa	ENSMUSG00000024989	ENSMUST00000096096;ENSMUST00000116506;ENSMUST00000169673	ENSMUSP00000093802;ENSMUSP00000112205;ENSMUSP00000127961	Q8BT07;Q8C2J0;Q8K2I8;Q8R2Y4;Q9DBZ8	Cep55	Centrosomal protein of 55 kDa	ENSMUST00000096096;ENSMUST00000116506;ENSMUST00000169673
0.118338	-0.0450753	-0.0585676	0.145122	3.41122	3.83012	4.17801	5.30973	3.96267	3.34478	3.89326	3.86541	4.22615	3.41492	3.92184	3.21358	3.58428	4.0568	4.14636	4.28717	-5.97	-5.52	0.15	-1.7	2.16	3.73	3.47	2.6	0.2	1	0.999955	0.99998	0.999992	1	BHLHE41	221530_s_at	Class E basic helix-loop-helix protein 41	ENSMUSG00000030256	ENSMUST00000032386;ENSMUST00000111703	ENSMUSP00000032386;ENSMUSP00000107332	D3Z2G6;Q99PV5	Bhlhe41	Class E basic helix-loop-helix protein 41	ENSMUST00000032386;ENSMUST00000111703
0.0700548	0.00778464	0.00387323	0.117538	16.0366	16.6714	18.5679	16.6703	17.85	17.965	18.0412	16.4016	18.5573	17.1681	16.291	18.0523	17.245	16.7668	17.2171	19.3282	8.84	-2.98	-5	9.06	-0.07	-3.04	-4.17	-4.23	0.2	1	0.999955	0.99998	0.999992	1	PRDM4	49485_at	PR domain zinc finger protein 4	ENSMUSG00000035529	ENSMUST00000037646	ENSMUSP00000041942	B2RTL4;Q80V63	Prdm4	PR domain zinc finger protein 4	ENSMUST00000037646
-0.239484	-0.0300356	-0.0898492	-0.0324136	0.985552	1.52571	0.663145	0.968461	1.00618	0.857094	0.574061	0.894144	1.00605	1.07966	1.00286	0.921729	0.769726	1.08496	0.969417	0.956559	-3.32	4.28	6.66	-3.16	-3.03	4.43	-0.17	-3.5	0.2	1	0.999955	0.99998	0.999992	1	DHRS9	219799_s_at	Dehydrogenase/reductase SDR family member 9	ENSMUSG00000027068	ENSMUST00000063690	ENSMUSP00000069631	Q58NB6;Q8BGC7	Dhrs9	Dehydrogenase/reductase SDR family member 9	ENSMUST00000063690
0.153503	0.0468206	-0.0329189	-0.0674206	14.4297	13.6912	15.9815	16.4103	13.5114	14.9531	14.0658	14.5936	13.5992	13.7566	14.7188	12.6132	14.4332	13.7833	14.068	13.9385	7.17	6.11	4.67	1.19	-3.63	-3.27	-5.84	-4.25	0.2	1	0.999955	0.99998	0.999992	1	BCL7A	203796_s_at	B-cell CLL/lymphoma 7 protein family member A	ENSMUSG00000029438	ENSMUST00000031391;ENSMUST00000117971;ENSMUST00000120593	ENSMUSP00000031391;ENSMUSP00000112709;ENSMUSP00000113264	D3YU38;Q8C361;Q8C8M8;Q8VD15;Q9CXE2	Bcl7a	B-cell CLL/lymphoma 7 protein family member A	ENSMUST00000031391;ENSMUST00000117971;ENSMUST00000120593
0.0728203	0.107238	0.0644595	0.0605546	9.44665	8.8557	9.76669	10.7149	8.40951	9.94408	9.61234	8.36088	11.3362	9.48952	8.82869	8.9964	9.02729	9.61707	9.47397	10.7537	-5.78	-5.38	-0.35	-4.18	1.47	3.61	4.8	4.66	0.2	1	0.999955	0.99998	0.999992	1	CHST12	218927_s_at	Carbohydrate sulfotransferase 12	ENSMUSG00000036599	ENSMUST00000043050;ENSMUST00000124142	ENSMUSP00000041663;ENSMUSP00000114835	D3YUY0;Q3TCX9;Q99LL3;Q9JJS3	Chst12	Carbohydrate sulfotransferase 12	ENSMUST00000043050;ENSMUST00000124142
0.238286	-0.155627	0.0755127	0.271592	6.76476	6.74648	7.66961	6.58052	7.28058	7.4944	7.27326	6.51951	6.74292	6.61517	6.61986	6.99607	6.92615	6.71825	7.09244	7.56615	5.88	-0.15	1	6.01	1.94	-5.22	-5.58	-3.71	0.2	1	0.999955	0.99998	0.999992	1	SMAD3	218284_at	Mothers against decapentaplegic homolog;Mothers against decapentaplegic homolog 3	ENSMUSG00000032402;ENSMUSG00000031681;ENSMUSG00000024563	ENSMUST00000034973;ENSMUST00000133108;ENSMUST00000137713;ENSMUST00000154323;ENSMUST00000066081;ENSMUST00000066091;ENSMUST00000109885;ENSMUST00000025453;ENSMUST00000091831;ENSMUST00000113930;ENSMUST00000165084;ENSMUST00000168423;ENSMUST00000171256;ENSMUST00000172198	ENSMUSP00000034973;ENSMUSP00000116790;ENSMUSP00000121671;ENSMUSP00000122217;ENSMUSP00000064015;ENSMUSP00000071035;ENSMUSP00000105511;ENSMUSP00000025453;ENSMUSP00000089439;ENSMUSP00000109563;ENSMUSP00000125883;ENSMUSP00000129232;ENSMUSP00000130115;ENSMUSP00000132851	A2CG44;A2CG45;F7BUP2;O09064;O09144;O14510;O35273;Q8BUN5;Q8BX84;Q92940;Q93002;Q9GKR4;P70340;P70442;Q6GT95;Q8C3Y6;Q8CC31;Q9CYK6;E9PXA8;E9PZV6;E9Q3M0;E9Q5P9;Q62432;Q6GU18;Q6VP00;Q9D8P6	Smad3;Smad1;Smad2	Mothers against decapentaplegic homolog 3;Mothers against decapentaplegic homolog;Mothers against decapentaplegic homolog 1;Mothers against decapentaplegic homolog;Mothers against decapentaplegic homolog 2	ENSMUST00000025453;ENSMUST00000034973;ENSMUST00000066081;ENSMUST00000066091;ENSMUST00000091831;ENSMUST00000109885;ENSMUST00000113930;ENSMUST00000168423;ENSMUST00000171256
-0.149679	-0.0830558	-0.000313391	-0.0628557	16.5876	18.2603	18.5796	15.9068	16.6613	16.731	17.026	18.7776	17.3571	17.9633	17.9979	19.4655	19.3898	17.9057	17.851	19.4542	-5.86	0.38	0.05	-7.33	3.26	4.01	4.08	1.5	0.2	1	0.999955	0.99998	0.999992	1	IFNAR1	225669_at	Interferon alpha/beta receptor 1	ENSMUSG00000022967	ENSMUST00000023689;ENSMUST00000117748;ENSMUST00000123196;ENSMUST00000129878	ENSMUSP00000023689;ENSMUSP00000112670;ENSMUSP00000119160;ENSMUSP00000120945	E9PWM1;P33896;Q80UJ3	Ifnar1	Interferon alpha/beta receptor 1	ENSMUST00000023689;ENSMUST00000117748;ENSMUST00000123196
-0.300773	-0.113787	-0.0892981	-0.120023	15.1592	14.6049	14.7231	11.7264	10.932	13.0211	11.7491	14.4592	13.3693	13.8252	14.0977	13.9154	12.6252	15.2001	13.6801	13.2164	7.16	-2.7	-1.04	7.28	-2.99	-2.69	-3.03	-2.74	0.2	1	0.278875	0.99998	0.999992	1	KDM6B	1556066_at	Lysine-specific demethylase 6B	ENSMUSG00000018476	ENSMUST00000094077	ENSMUSP00000091620	Q3UWY9;Q4VC26;Q5NCY0;Q6ZQD3	Kdm6b	Lysine-specific demethylase 6B	ENSMUST00000094077
-0.060907	-0.42288	-0.0869006	-0.552676	2.90881	2.64502	3.14649	3.1134	3.01292	2.77301	2.87205	2.62573	2.61254	2.72041	3.08884	2.18842	2.38488	2.75316	2.39067	2.49124	-6.8	0.15	1.47	-5.87	4.51	6.26	1.66	-1.06	0.2	1	0.999955	0.99998	0.999992	1	ZNRF1	223382_s_at	E3 ubiquitin-protein ligase ZNRF1	ENSMUSG00000033545	ENSMUST00000095176;ENSMUST00000166859;ENSMUST00000168428;ENSMUST00000171182;ENSMUST00000172856;ENSMUST00000173506;ENSMUST00000173726;ENSMUST00000173781;ENSMUST00000173819;ENSMUST00000173922;ENSMUST00000174333;ENSMUST00000174376;ENSMUST00000174454	ENSMUSP00000092799;ENSMUSP00000126684;ENSMUSP00000127956;ENSMUSP00000132939;ENSMUSP00000133309;ENSMUSP00000133361;ENSMUSP00000133455;ENSMUSP00000133472;ENSMUSP00000133519;ENSMUSP00000133993;ENSMUSP00000134232;ENSMUSP00000134369;ENSMUSP00000134634	E9PWL2;E9PZB7;G3UWN6;G3UWW9;G3UWY5;G3UYU9;G3UZ70;Q8C5D7;Q91V17	Znrf1	E3 ubiquitin-protein ligase ZNRF1	ENSMUST00000095176;ENSMUST00000171182;ENSMUST00000172856;ENSMUST00000173506;ENSMUST00000173726;ENSMUST00000173922;ENSMUST00000174376
0.0523076	-0.0530437	0.00372285	0.0788094	18.0595	20.3431	21.3375	19.4203	19.672	22.0268	19.9484	20.9768	16.2213	21.4678	20.2607	20.2548	20.3087	18.8838	19.6026	21.8079	7.88	-3.38	-3.12	7.62	-2.6	-1.14	-3.35	-3.21	0.2	1	0.999955	0.99998	0.999992	1	ZZEF1	207190_at	Zinc finger ZZ-type and EF-hand domain-containing protein 1	ENSMUSG00000055670	ENSMUST00000069395;ENSMUST00000172220	ENSMUSP00000068790;ENSMUSP00000130515	E9Q5W5;Q499C8;Q5SSH7;Q6ZQC5;Q8C710;Q8CI54	Zzef1	Zinc finger ZZ-type and EF-hand domain-containing protein 1	ENSMUST00000172220
-0.0169684	0.14497	0.0952336	0.222496	21.126	21.2989	18.5828	19.5328	22.6308	18.2174	18.8222	20.741	23.1555	24.4122	20.0819	23.8102	20.8362	22.0837	22.0946	24.6585	-6.59	-0.45	0.94	-5.86	1.81	2.88	3.94	3.43	0.2	1	0.999955	0.99998	0.999992	1	MANEA	222805_at	Glycoprotein endo-alpha-1,2-mannosidase	ENSMUSG00000040520	ENSMUST00000041374;ENSMUST00000153813	ENSMUSP00000038671;ENSMUSP00000115791	A8Y5Q7;Q6NXH2;Q8C0N9	Manea	Glycoprotein endo-alpha-1,2-mannosidase	ENSMUST00000041374
0.225312	0.492436	0.179515	0.272536	4.72921	2.78923	5.52997	5.29296	4.27489	4.76737	4.56304	5.77663	5.8863	5.72177	3.99674	4.34836	5.65874	4.93367	4.62397	4.84823	-3.37	-3.23	0.4	-3.37	-3.34	1.07	4.36	6.9	0.19	1	0.999955	0.99998	0.999992	1	SDC1	201287_s_at	Syndecan-1	ENSMUSG00000020592	ENSMUST00000020911;ENSMUST00000161883;ENSMUST00000171158	ENSMUSP00000020911;ENSMUSP00000123896;ENSMUSP00000131491	E0CYT6;P18828;Q62278;Q9WVD2	Sdc1	Syndecan-1	ENSMUST00000020911;ENSMUST00000171158
-0.314277	0.256893	0.949114	0.868117	22.1625	19.2056	25.6043	20.3208	20.9087	24.6811	22.7823	20.319	24.1763	25.2478	22.5057	27.9042	21.6867	26.2684	24.0449	26.1552	7.17	-2.24	-2.3	5.5	-2.36	-2.38	-2.4	-1.89	0.19	1	0.999955	0.99998	0.999992	1	RASGEF1B	1554999_at	Ras-GEF domain-containing family member 1B	ENSMUSG00000029333	ENSMUST00000031276;ENSMUST00000166484;ENSMUST00000168092	ENSMUSP00000031276;ENSMUSP00000128947;ENSMUSP00000129652	E9Q813;Q3UE12;Q8C189;Q8JZL7	Rasgef1b	Ras-GEF domain-containing family member 1B	ENSMUST00000031276;ENSMUST00000166484;ENSMUST00000168092
0.00167813	0.097821	0.126506	0.104971	14.3176	14.241	14.1728	13.1225	13.3505	13.0977	14.3692	13.1873	15.7518	13.7114	14.4648	15.2531	14.7545	13.086	13.6022	13.9375	8.09	-4.07	-3.78	7.1	-2.31	-2.91	-0.82	-2.87	0.19	1	0.999955	0.99998	0.999992	1	SSBP1	214060_at	Single-stranded DNA-binding protein, mitochondrial	ENSMUSG00000029911	ENSMUST00000031971;ENSMUST00000114779;ENSMUST00000117411;ENSMUST00000117830;ENSMUST00000121360	ENSMUSP00000031971;ENSMUSP00000110427;ENSMUSP00000113563;ENSMUSP00000113815;ENSMUSP00000114082	D3Z3Y3;Q8R2K3;Q9CYR0	Ssbp1	Single-stranded DNA-binding protein;Single-stranded DNA-binding protein, mitochondrial	ENSMUST00000031971;ENSMUST00000114779;ENSMUST00000117411;ENSMUST00000121360
0.274983	0.361622	-0.233424	-0.0434948	0.431975	0.33422	0.292488	0.365268	0.347963	0.308767	0.341842	0.36751	0.297194	0.37548	0.299541	0.201047	0.213391	0.302758	0.394802	0.299229	4.32	-6.04	-4.98	6.74	0.58	1.64	-1.74	-2.73	0.19	1	0.999955	0.99998	0.999992	1	JAM3	212813_at	Junctional adhesion molecule C	ENSMUSG00000031990	ENSMUST00000034472;ENSMUST00000167074	ENSMUSP00000034472;ENSMUSP00000128003	E9Q769;Q8BT59;Q9D1M9;Q9D8B7;Q9EPK4	Jam3	Junctional adhesion molecule C	ENSMUST00000034472;ENSMUST00000167074
0.145582	0.0107016	0.100376	0.0582964	4.77128	3.86556	4.01603	5.41864	4.46778	4.28714	3.9921	3.72436	5.0558	4.09228	3.79626	5.12378	4.13218	5.0274	4.39608	4.15184	-3.36	-3.57	-3.15	-2.67	3.26	6.08	4.62	-2.55	0.19	1	0.999955	0.99998	0.999992	1	VWA5A	210102_at	von Willebrand factor A domain-containing protein 5A	ENSMUSG00000023186	ENSMUST00000001544;ENSMUST00000118144;ENSMUST00000129598;ENSMUST00000137972	ENSMUSP00000001544;ENSMUSP00000113596;ENSMUSP00000116251;ENSMUSP00000121104	D3Z671;F6TIL5;Q3TTU2;Q3UVU1;Q3V3F2;Q6UN22;Q8BHA8;Q99KC8;Q9CTV9	Vwa5a	von Willebrand factor A domain-containing protein 5A	ENSMUST00000001544;ENSMUST00000118144
0.109011	-0.288521	-0.0124182	0.121104	4.45588	4.18773	5.41596	5.30104	4.5416	5.24343	5.08378	4.25849	4.84088	4.20404	4.28127	5.35414	4.44785	4.53024	4.80452	4.45632	-5.54	5.76	4.43	-5.35	4.53	1.42	-1.61	-1.61	0.19	1	0.999955	0.99998	0.999992	1	RNASEH2A	203022_at	Ribonuclease H2 subunit A	ENSMUSG00000052926	ENSMUST00000065049;ENSMUST00000109736;ENSMUST00000109738;ENSMUST00000128972;ENSMUST00000130902;ENSMUST00000140561;ENSMUST00000147812	ENSMUSP00000066769;ENSMUSP00000105358;ENSMUSP00000105360;ENSMUSP00000116164;ENSMUSP00000118442;ENSMUSP00000120374;ENSMUSP00000121864	D3YWG3;D3Z6L4;F6RP29;Q05C51;Q8CHY8;Q9CWY8	Rnaseh2a	Ribonuclease;Ribonuclease H2 subunit A	ENSMUST00000065049;ENSMUST00000109736;ENSMUST00000109738;ENSMUST00000128972;ENSMUST00000140561;ENSMUST00000147812
0.655175	0.364899	0.119033	0.423692	2.14263	1.96728	2.76688	4.23506	2.97422	2.90685	2.55947	2.78812	2.48674	2.25618	2.27157	2.20802	1.91592	1.73314	2.43005	2.34997	-3.66	3.79	3.37	-3.13	6.95	0.88	-3.13	-3.63	0.19	1	0.999955	0.99998	0.999992	1	SLC43A3	213113_s_at	Solute carrier family 43 member 3	ENSMUSG00000027074	ENSMUST00000090726;ENSMUST00000130278;ENSMUST00000138719;ENSMUST00000141650	ENSMUSP00000088227;ENSMUSP00000116513;ENSMUSP00000119122;ENSMUSP00000121959	A2AVZ9;A6PWZ8;A6PWZ9;A6PX00;Q5FW65;Q8C345;Q9JLF3;Z4YM12	Slc43a3	Solute carrier family 43 member 3	ENSMUST00000090726;ENSMUST00000130278;ENSMUST00000141650
0.819426	0.925035	0.749387	0.839867	1.82847	1.93311	1.67089	2.29269	2.15654	1.79142	2.13931	1.89904	2.5295	1.91017	1.82973	2.0342	1.94852	1.8717	1.78906	1.87534	-1.58	5.69	6.45	-2.28	4.32	-3.49	-3.54	-3.15	0.19	1	0.999955	0.99998	0.999992	1	SYT11	209198_s_at	Synaptotagmin-11	ENSMUSG00000068923	ENSMUST00000090945;ENSMUST00000107503;ENSMUST00000107505;ENSMUST00000183267	ENSMUSP00000088464;ENSMUSP00000103127;ENSMUSP00000103129;ENSMUSP00000138284	D3YWW9;Q7TQG8;Q9R0N3;S4R1M8	Syt11	Synaptotagmin-11	ENSMUST00000090945;ENSMUST00000107503;ENSMUST00000107505;ENSMUST00000183267
0.132884	-0.0650703	0.821288	0.419787	11.9468	10.2073	16.0085	15.5813	11.4262	12.6529	12.5801	13.4399	11.8909	11.5528	12.9068	13.5535	14.3861	12.3576	11.4506	13.6025	-6.85	0.69	1.88	-5.53	3.09	4.57	3.73	-1.07	0.19	1	0.999955	0.99998	0.999992	1	STT3A	202223_at	Dolichyl-diphosphooligosaccharide--protein glycosyltransferase subunit STT3A	ENSMUSG00000032116	ENSMUST00000120381;ENSMUST00000128270;ENSMUST00000133060;ENSMUST00000135934	ENSMUSP00000113116;ENSMUSP00000114527;ENSMUSP00000117794;ENSMUSP00000120360	D3YZN5;D6RDS9;F6YHG5;P46978	Stt3a	Dolichyl-diphosphooligosaccharide--protein glycosyltransferase subunit STT3A	ENSMUST00000120381;ENSMUST00000128270;ENSMUST00000133060;ENSMUST00000135934
-0.348989	1.78171	0.704479	2.23719	0.0120134	0.00862245	0.27409	0.0220155	0.38385	0.00284433	0.00456338	0.436695	0.439769	0.0113907	0.37751	0.0134596	0.376744	0.001446	0.169021	0.240326	5.02	2.83	3.62	3.45	-3.7	-4.93	-3.24	-1.76	0.19	1	0.999955	0.99998	0.999992	1	JAZF1	225798_at	Juxtaposed with another zinc finger protein 1	ENSMUSG00000063568	ENSMUST00000074541	ENSMUSP00000074129	Q80ZQ5;Q8BLQ8;Q8BWN4	Jazf1	Juxtaposed with another zinc finger protein 1	ENSMUST00000074541
-0.273765	-0.133186	-0.0883651	-0.00718023	14.6636	13.1705	14.1929	12.6439	12.6612	10.7962	12.8553	12.4079	13.1459	13.9157	12.3878	11.8397	14.0739	13.7838	13.4399	13.7582	-0.04	4.5	4.57	3.99	0.62	-4.01	-3.97	-3.84	0.19	1	0.999955	0.99998	0.999992	1	MCOLN2	230110_at	Mucolipin-2	ENSMUSG00000011008	ENSMUST00000011152;ENSMUST00000098524;ENSMUST00000170972	ENSMUSP00000011152;ENSMUSP00000096125;ENSMUSP00000128900	F7B2J7;Q3UCG4;Q8K2T6;Q8K595;Q9CQD3	Mcoln2	Mucolipin-2	ENSMUST00000011152;ENSMUST00000098524;ENSMUST00000170972
0.177479	0.19911	-0.0938317	-0.139877	0.229099	0.15559	0.188651	0.158114	0.145939	0.155561	0.235881	0.165497	0.231277	0.252418	0.174693	0.217026	0.124059	0.188469	0.162703	0.155745	6.98	0.7	0.33	6	-4.04	-2.44	-3.77	-3.55	0.19	1	0.999955	0.99998	0.999992	1	SLC6A16	219820_at	Orphan sodium- and chloride-dependent neurotransmitter transporter NTT5;Transporter	ENSMUSG00000019558;ENSMUSG00000036814;ENSMUSG00000030108;ENSMUSG00000027894;ENSMUSG00000020838;ENSMUSG00000028542;ENSMUSG00000070568;ENSMUSG00000030109;ENSMUSG00000039728	ENSMUST00000033752;ENSMUST00000114464;ENSMUST00000114465;ENSMUST00000114467;ENSMUST00000164449;ENSMUST00000168831;ENSMUST00000171398;ENSMUST00000040960;ENSMUST00000170591;ENSMUST00000171647;ENSMUST00000064580;ENSMUST00000142419;ENSMUST00000166892;ENSMUST00000169449;ENSMUST00000021195;ENSMUST00000108402;ENSMUST00000129572;ENSMUST00000030269;ENSMUST00000063857;ENSMUST00000123994;ENSMUST00000132043;…	ENSMUSP00000033752;ENSMUSP00000110108;ENSMUSP00000110109;ENSMUSP00000110111;ENSMUSP00000126076;ENSMUSP00000128079;ENSMUSP00000132921;ENSMUSP00000047690;ENSMUSP00000129107;ENSMUSP00000132700;ENSMUSP00000066779;ENSMUSP00000120689;ENSMUSP00000129379;ENSMUSP00000129588;ENSMUSP00000021195;ENSMUSP00000104039;ENSMUSP00000115264;ENSMUSP00000030269;ENSMUSP00000066102;ENSMUSP00000122676;ENSMUSP00000127093;…	A2ALM4;E9Q151;E9Q6T2;F6UKB4;F7C668;Q80YC9;Q8K4R3;Q8R1L0;Q8VBW1;E9Q0H0;F6WK13;Q3USE2;Q8VDB9;D3YWZ5;P31649;B2RUH5;E9Q4S9;Q8BJI1;Q8C057;Q8CGQ9;O35241;Q5NCR5;Q5NCR6;Q60857;B1ASI9;E9PWC4;E9Q036;E9Q3V0;E9Q3Z2;E9Q517;E9QA02;P28571;Q8VC47;H3BKC2;H3BL98;Q3V0K1;E9PW98;E9PXG1;E9Q5U8;F6SJH4;F7AYZ6;G5E8Z4;Q8VCS9;B2RQX9	Slc6a8;Slc6a20a;Slc6a13;Slc6a17;Slc6a4;Slc6a9;1700039E15Rik;Slc6a12;Slc6a5	Sodium- and chloride-dependent creatine transporter 1;Transporter;Sodium- and chloride-dependent transporter XTRP3A;Transporter;Sodium- and chloride-dependent GABA transporter 2;Transporter;Sodium-dependent neutral amino acid transporter SLC6A17;Transporter;Sodium-dependent serotonin transporter;Transporter;Sodium- and chloride-dependent glycine transporter 1;Transporter;Transporter;Transporter;T…	ENSMUST00000021195;ENSMUST00000033752;ENSMUST00000040960;ENSMUST00000056442;ENSMUST00000064580;ENSMUST00000114464;ENSMUST00000149168;ENSMUST00000176276
0.149044	2.3838	2.44524	1.80054	2.78038	3.15277	3.49274	3.46973	3.68157	3.29408	3.60353	3.25418	3.06429	3.45196	3.39317	3.23078	3.20093	3.68309	3.2106	3.37188	-5.96	3.57	3.89	-5.01	5.73	2.23	1.84	-4.8	0.19	1	0.596574	0.99998	0.999992	1	OGFOD1	225106_s_at	Prolyl 3-hydroxylase OGFOD1	ENSMUSG00000033009	ENSMUST00000060632;ENSMUST00000093301;ENSMUST00000109556	ENSMUSP00000051430;ENSMUSP00000090991;ENSMUSP00000105183	D3YTU2;Q3TLS5;Q3TPR4;Q3U0K8;Q80TB3;Q8CFR6	Ogfod1	Prolyl 3-hydroxylase OGFOD1	ENSMUST00000060632;ENSMUST00000093301;ENSMUST00000109556
0.151152	0.45932	0.448238	0.434525	7.8432	7.84588	9.60195	7.85524	8.4985	8.81406	8.91467	8.41785	7.4719	8.71134	8.05957	8.35387	8.11482	8.02651	8.06158	8.48919	4.5	2.89	2.17	4.54	1.53	-1.73	-5.11	-7.78	0.19	1	0.999955	0.99998	0.999992	1	GIT2	204982_at	ARF GTPase-activating protein GIT2	ENSMUSG00000041890	ENSMUST00000043283;ENSMUST00000086564;ENSMUST00000112183;ENSMUST00000112185;ENSMUST00000130925;ENSMUST00000131016;ENSMUST00000131993;ENSMUST00000146044;ENSMUST00000155908;ENSMUST00000178440	ENSMUSP00000039718;ENSMUSP00000083754;ENSMUSP00000107801;ENSMUSP00000107803;ENSMUSP00000115185;ENSMUSP00000115988;ENSMUSP00000116722;ENSMUSP00000118812;ENSMUSP00000122302;ENSMUSP00000136796	D3Z1I2;D3Z409;E9PVA6;E9QPU7;F6SLJ2;F6U8T2;F6WV69;F7BIK4;J3QK07;Q6PGJ1;Q80XR8;Q9JLQ2	Git2	ARF GTPase-activating protein GIT2	ENSMUST00000043283;ENSMUST00000086564;ENSMUST00000112185;ENSMUST00000130925;ENSMUST00000131016;ENSMUST00000131993;ENSMUST00000146044;ENSMUST00000155908
-0.0460872	0.267268	0.10242	0.0347055	26.2688	23.0081	27.5925	26.8314	26.9331	27.7677	29.3677	22.0359	31.8859	20.8007	24.4064	41.0849	27.6356	25.0232	27.3141	28.5843	-9.68	3.16	3.86	-4.83	3.35	1.9	1.46	2.18	0.19	1	0.999955	0.99998	0.999992	1	TOMM5	225036_at	Mitochondrial import receptor subunit TOM5 homolog	ENSMUSG00000078713	ENSMUST00000107807;ENSMUST00000107808;ENSMUST00000107809;ENSMUST00000107810	ENSMUSP00000103437;ENSMUSP00000103438;ENSMUSP00000103439;ENSMUSP00000103440	B1AXP6;B1AXP7;B1AXP8;B1AXP9	Tomm5	Mitochondrial import receptor subunit TOM5 homolog	ENSMUST00000107808;ENSMUST00000107809;ENSMUST00000107810
0.122101	0.0442131	0.0611819	0.22128	141.669	148.506	136.433	140.851	160.546	155.74	151.861	148.646	145.314	151.312	144.846	160.99	149.195	138.594	153.923	173.213	-5.83	1.2	2.8	-6.77	1.72	3.08	3.8	0.8	0.19	1	0.999955	0.99998	0.999992	1	ETNK1	219017_at	Ethanolamine kinase 1	ENSMUSG00000030275	ENSMUST00000032413	ENSMUSP00000032413	F6Y9V2;Q8BXQ0;Q9D4V0	Etnk1	Ethanolamine kinase 1	ENSMUST00000032413
-0.13843	-0.243807	0.0151472	-0.184306	5.87456	5.44577	5.05405	3.48582	7.93185	4.63307	4.44231	3.97428	5.53913	4.53228	5.049	6.63049	4.79692	5.60041	5.33945	4.18403	-0.06	-7.2	-6.39	-0.02	1.47	3.86	2.76	2.87	0.19	1	0.999955	0.99998	0.999992	1	ITM2A	202746_at	Integral membrane protein 2A	ENSMUSG00000031239	ENSMUST00000033591	ENSMUSP00000033591	Q3TJP5;Q61500;Q8K0H4;Q9CRW4	Itm2a	Integral membrane protein 2A	ENSMUST00000033591
0.0736875	-0.266739	0.0872756	0.144885	2.67	2.19955	2.10517	2.36089	1.77858	3.2286	2.55162	2.46643	2.74442	1.03193	1.5995	2.75459	2.65839	2.91629	2.18552	2.92073	-4.35	18.32	14.31	-4.35	-4.35	-4.35	-4.35	-4.35	0.19	1	0.999955	0.99998	0.999992	1	SERP2	228044_at	Stress-associated endoplasmic reticulum protein 2	ENSMUSG00000052584	ENSMUST00000064517	ENSMUSP00000068508	Q497L0;Q6TAW2	Serp2	Stress-associated endoplasmic reticulum protein 2	ENSMUST00000064517
0.00302118	-0.104344	-0.257438	0.0857452	24.9726	28.8427	26.4117	25.2669	26.5958	26.8308	24.998	27.6808	22.9033	29.6253	28.2322	26.3092	27.8864	25.3113	27.3649	31.3572	4.03	-7.03	-6.86	1.61	3.24	3.38	2	-3.15	0.19	1	0.999955	0.99998	0.999992	1	SLC12A6	223596_at	Solute carrier family 12 member 6	ENSMUSG00000027130	ENSMUST00000028549;ENSMUST00000053666;ENSMUST00000110987;ENSMUST00000110991	ENSMUSP00000028549;ENSMUSP00000051490;ENSMUSP00000106615;ENSMUSP00000106619	A2AGJ9;A2AGK1;Q3V0N8;Q924N3;Q924N4	Slc12a6	Solute carrier family 12 member 6	ENSMUST00000028549;ENSMUST00000053666;ENSMUST00000110987;ENSMUST00000110991
-0.0191233	-0.137074	-0.0222372	0.0479745	8.99022	11.5194	8.8962	8.84304	9.07914	10.2024	8.75613	10.0823	7.76909	9.39823	9.38178	9.1232	9.56132	9.10269	9.46082	9.84413	7.99	-1.97	-2.7	8.64	-2.4	-3.21	-4.79	-2.48	0.19	1	0.999955	0.99998	0.999992	1	RBM33	231833_at	RNA-binding protein 33	ENSMUSG00000048271	ENSMUST00000030920;ENSMUST00000059644;ENSMUST00000090355;ENSMUST00000114884;ENSMUST00000133313;ENSMUST00000144967	ENSMUSP00000030920;ENSMUSP00000062449;ENSMUSP00000091512;ENSMUSP00000110534;ENSMUSP00000121879;ENSMUSP00000122901	D3YV48;D3Z5I9;F6RNF9;F6Y0Q7;Q3U5Z3;Q8C5J6;Q9CXK9	Rbm33	RNA-binding protein 33	ENSMUST00000030920;ENSMUST00000059644;ENSMUST00000090355;ENSMUST00000114884;ENSMUST00000144967
0.0237981	0.0413322	0.0713892	0.131087	31.8284	31.4618	28.8361	28.5215	32.508	32.0472	31.7667	32.6688	33.2073	30.7673	29.8631	35.1434	32.1926	32.2086	32.0931	34.2779	9.1	-2.28	-2.52	4.87	-2.06	-2.56	-2.95	-2.56	0.19	1	0.999955	0.99998	0.999992	1	SMEK1	220369_at	Serine/threonine-protein phosphatase 4 regulatory subunit 3A	ENSMUSG00000041846	ENSMUST00000048305;ENSMUST00000163095	ENSMUSP00000041667;ENSMUSP00000129654	E9Q481;Q3UF79;Q69Z35;Q6P2K6;Q80VS2;Q8BKP7	Smek1	Serine/threonine-protein phosphatase 4 regulatory subunit 3A	ENSMUST00000048305;ENSMUST00000163095
0.720073	0.264443	-0.0614946	0.213945	1.02034	0.93389	1.18616	2.22552	1.69334	1.50677	1.27979	1.49526	1.14834	1.23781	1.01486	1.06667	0.951135	0.84178	1.1282	1.16089	-4.08	3.84	1.76	-3.87	5.43	3.24	-1.12	-4.08	0.19	1	0.697965	0.99998	0.999992	1	DIAPH3	229097_at	Protein diaphanous homolog 3	ENSMUSG00000022021	ENSMUST00000022599;ENSMUST00000168889	ENSMUSP00000022599;ENSMUSP00000129420	F8WIG5;Q9Z207	Diap3;Diaph3	Protein diaphanous homolog 3	ENSMUST00000022599;ENSMUST00000168889
0.126088	-0.0332048	0.0243877	-0.0152907	9.86367	8.50169	8.89196	9.66509	9.82289	9.32817	10.2186	8.2439	9.94952	8.74591	8.69372	10.2908	8.96844	8.89552	9.26628	8.44415	-6.62	1.8	2.99	-6.4	2.75	3.28	4.96	-1.82	0.19	1	0.999955	0.99998	0.999992	1	E2F6	203957_at	Transcription factor E2F6	ENSMUSG00000057469	ENSMUST00000020908	ENSMUSP00000020908	O54917;Q8K456	E2f6	Transcription factor E2F6	ENSMUST00000020908
-0.125607	-0.118455	-0.157836	-0.416838	1.35786	0.531501	0.487057	0.945064	0.961642	0.384059	0.473784	0.395588	0.662236	1.07282	0.668835	0.624596	0.584359	0.642284	0.748155	0.359989	-6.01	-4.04	-0.29	-5.5	2.21	5.02	3.77	3.97	0.19	1	0.999955	0.99998	0.999992	1	PDIA5	203857_s_at	Protein disulfide-isomerase A5	ENSMUSG00000022844	ENSMUST00000023550	ENSMUSP00000023550	Q921X9	Pdia5	Protein disulfide-isomerase A5	ENSMUST00000023550
0.0557112	-0.391539	-0.118066	0.133824	8.114	7.91546	8.58652	9.56814	7.13289	9.61106	9.34226	7.87414	8.17603	7.19471	7.71319	8.3821	8.40526	7.85018	8.46166	9.11282	-7.09	2.51	1.85	-4.26	3.52	2.71	3.04	-1.41	0.19	1	0.999955	0.99998	0.999992	1	KEAP1	202417_at	Kelch-like ECH-associated protein 1	ENSMUSG00000003308	ENSMUST00000049567;ENSMUST00000164812;ENSMUST00000193982;ENSMUST00000194542	ENSMUSP00000062467;ENSMUSP00000131029;ENSMUSP00000141807;ENSMUSP00000141840	Q3U243;Q3U8N7;Q547S3;Q6ZQI6;Q8BQY3;Q9Z2X8	Keap1	Kelch-like ECH-associated protein 1	ENSMUST00000049567;ENSMUST00000164812;ENSMUST00000193982;ENSMUST00000194542
-0.0877254	0.378072	0.305734	0.448268	11.777	12.2917	11.475	10.0703	12.0121	10.0785	10.3767	12.5293	11.5027	13.6307	12.2832	13.0954	13.4499	11.3175	12.7388	13.5593	12.19	-1.88	-1.89	-1.64	-1.89	-1.89	-1.86	-1.89	0.19	1	0.999955	0.99998	0.999992	1	JMJD1C	241661_at	Probable JmjC domain-containing histone demethylation protein 2C	ENSMUSG00000037876	ENSMUST00000051446;ENSMUST00000173689;ENSMUST00000173762;ENSMUST00000174317;ENSMUST00000174408	ENSMUSP00000056227;ENSMUSP00000133700;ENSMUSP00000134246;ENSMUSP00000134551;ENSMUSP00000134678	A0A0A0MQ98;E9QMM8;G3UYW3;G3UZM1;G3UZX8;Q69ZK6;Q6NV48;Q8BUF5;Q8C4I5;Q8C5Q9	Jmjd1c	Probable JmjC domain-containing histone demethylation protein 2C	ENSMUST00000051446;ENSMUST00000173689;ENSMUST00000173762;ENSMUST00000174317;ENSMUST00000174408
0.4669	-0.291971	-0.0337976	0.280889	23.3578	20.1774	24.0886	23.4035	20.2108	23.1494	25.028	20.452	22.8737	23.1499	22.3212	25.3637	23.666	22.6526	24.0474	22.6502	-6.26	3.03	3.37	-5.64	3.33	3.24	2.76	-2.55	0.19	1	0.999955	0.99998	0.999992	1	SLC25A11	209003_at	Mitochondrial 2-oxoglutarate/malate carrier protein	ENSMUSG00000014606	ENSMUST00000014750;ENSMUST00000136383;ENSMUST00000139638	ENSMUSP00000014750;ENSMUSP00000114685;ENSMUSP00000120900	Q5SX46;Q5SX48;Q9CR62	Slc25a11	Mitochondrial 2-oxoglutarate/malate carrier protein	ENSMUST00000014750;ENSMUST00000136383;ENSMUST00000139638
0.0494351	-0.04128	-0.275558	-0.538382	5.48526	5.8255	4.93316	5.29374	6.44087	5.56618	5.13496	5.37206	5.15195	5.69575	4.98389	5.63719	4.13718	4.83407	4.04194	4.58891	-3.02	8.73	9.93	-3.3	-2.02	-2.13	-2.48	-1.97	0.19	1	0.999955	0.99998	0.999992	1	PITPNC1	229414_at	Cytoplasmic phosphatidylinositol transfer protein 1	ENSMUSG00000040430	ENSMUST00000040380;ENSMUST00000103064;ENSMUST00000134763	ENSMUSP00000046337;ENSMUSP00000099353;ENSMUSP00000122609	A0A0A0MQ88;A2A650;A2A651;Q3TBB3;Q3U5F5;Q8K4R4;Q8K4R5;X1WI19	Pitpnc1	Cytoplasmic phosphatidylinositol transfer protein 1	ENSMUST00000040380;ENSMUST00000103064;ENSMUST00000134763
0.201037	0.136094	0.0416295	-0.03655	9.37367	7.93687	8.76128	9.79549	8.69512	9.98898	9.96558	8.66571	8.83694	8.20959	8.80152	10.7518	9.85482	8.807	9.67782	10.1758	-5.92	2.81	2.55	-3.96	4.26	2.8	2.81	-4.29	0.19	1	0.999955	0.99998	0.999992	1	AIFM1	205512_s_at	Apoptosis-inducing factor 1, mitochondrial	ENSMUSG00000036932	ENSMUST00000037349;ENSMUST00000114945	ENSMUSP00000041104;ENSMUSP00000110595	B1AU25;Q9Z0X1	Aifm1	Apoptosis-inducing factor 1, mitochondrial	ENSMUST00000037349;ENSMUST00000114945
0.0519879	0.0943603	0.212968	0.202899	46.3619	46.4036	47.1939	47.5974	52.9726	49.294	50.7883	46.5789	53.5922	49.5718	47.509	59.7704	50.2198	56.4629	49.4403	53.2548	-4.95	4.13	3.84	-4.97	2.31	2.81	2.04	-3.61	0.19	1	0.999955	0.99998	0.999992	1	PRKAR1A	200604_s_at	cAMP-dependent protein kinase type I-alpha regulatory subunit;cAMP-dependent protein kinase type I-alpha regulatory subunit, N-terminally processed	ENSMUSG00000020612	ENSMUST00000049527;ENSMUST00000106676;ENSMUST00000106677	ENSMUSP00000056500;ENSMUSP00000102287;ENSMUSP00000102288	A2AI69;Q3UKU7;Q9DBC7;Q9JHR5;Q9JHR6	Prkar1a	cAMP-dependent protein kinase type I-alpha regulatory subunit;cAMP-dependent protein kinase type I-alpha regulatory subunit, N-terminally processed	ENSMUST00000049527;ENSMUST00000106676;ENSMUST00000106677
-1.63989	-0.274631	-0.985379	-0.835386	0.235417	0.194024	0.351498	1.86e-10	0.301792	0.233851	0.148588	0.166954	0.181224	0.307463	0.175767	0.11549	0.126783	0.0957932	0.142837	0.132829	1.68	5.42	6.04	2.18	-3.82	-3.11	-3.69	-2.41	0.19	1	0.999955	0.99998	0.999992	1	LHFPL2	212658_at	Lipoma HMGIC fusion partner-like 2 protein	ENSMUSG00000045312	ENSMUST00000054274;ENSMUST00000118195;ENSMUST00000120051;ENSMUST00000121618;ENSMUST00000156071	ENSMUSP00000062239;ENSMUSP00000112655;ENSMUSP00000113468;ENSMUSP00000113786;ENSMUSP00000117113	D3Z4C4;D3Z698;Q8BGA2	Lhfpl2	Lipoma HMGIC fusion partner-like 2 protein	ENSMUST00000121618
0.0348758	0.124393	0.0117206	0.108587	5.13381	4.8102	5.19838	4.59665	5.74055	5.12018	5.36511	4.87871	5.70013	4.86974	4.66273	5.39922	4.86878	5.18565	5.09017	5.46241	4.59	0.53	0.11	3.6	1.43	-0.17	-0.36	-9.61	0.19	1	0.999955	0.99998	0.999992	1	GABPB1	204618_s_at	GA-binding protein subunit beta-1	ENSMUSG00000027361	ENSMUST00000039978;ENSMUST00000089745;ENSMUST00000103226;ENSMUST00000103227;ENSMUST00000110424;ENSMUST00000110425;ENSMUST00000124972;ENSMUST00000137335	ENSMUSP00000037673;ENSMUSP00000087177;ENSMUSP00000099516;ENSMUSP00000099517;ENSMUSP00000106054;ENSMUSP00000106055;ENSMUSP00000117355;ENSMUSP00000118358	A2AQ68;A2AQ70;A2AQ71;A2AQ72;Q00420;Q00421;Q3UT69;Q8BS31;Q91YZ0;Q9QVV2	Gabpb1	GA-binding protein subunit beta-1	ENSMUST00000039978;ENSMUST00000089745;ENSMUST00000103226;ENSMUST00000103227;ENSMUST00000110424;ENSMUST00000110425;ENSMUST00000137335
-0.0284602	-0.144243	-0.0384359	-0.0739129	129.899	118.438	127.913	121.391	120.981	123.358	117.99	107.592	110.655	126.821	126.439	123.814	119.777	117.428	121.666	113.192	-5.65	-3.2	0.01	-5.04	1.54	3.51	4.82	3.36	0.19	1	0.999955	0.99998	0.999992	1	GNS	212335_at	N-acetylglucosamine-6-sulfatase	ENSMUSG00000034707	ENSMUST00000040344	ENSMUSP00000043167	Q3TWT0;Q8BFR4;Q8BJJ7;Q8BK91	Gns	N-acetylglucosamine-6-sulfatase	ENSMUST00000040344
0.0716528	-0.0966625	0.0230168	0.0695981	70.8895	56.6844	68.6528	65.9425	67.1042	66.2814	71.2161	53.5637	70.5981	60.9821	61.2626	74.2427	66.269	61.8505	68.2871	66.4763	-7.75	3.16	2.8	-5.84	3.99	2.95	2.27	-0.39	0.19	1	0.999955	0.99998	0.999992	1	PRDX3	201619_at	Thioredoxin-dependent peroxide reductase, mitochondrial	ENSMUSG00000024997	ENSMUST00000025961	ENSMUSP00000025961	P20108	Prdx3	Thioredoxin-dependent peroxide reductase, mitochondrial	ENSMUST00000025961
0.12258	-0.791841	0.145079	0.182111	1.4084	1.34177	1.43246	1.63388	1.90322	1.55919	1.59816	1.53336	1.44866	1.2702	1.39186	1.61826	1.48348	1.46138	1.4546	1.54888	-5.29	4.48	2.52	-5.3	4.14	2.43	1.06	-2.64	0.19	1	0.999955	0.99998	0.999992	1	ERI2	213365_at	ERI1 exoribonuclease 2	ENSMUSG00000030929	ENSMUST00000033224;ENSMUST00000063902;ENSMUST00000106523;ENSMUST00000139192;ENSMUST00000150844	ENSMUSP00000033224;ENSMUSP00000068633;ENSMUSP00000102133;ENSMUSP00000117940;ENSMUSP00000120547	D3YW28;D6RE53;F8WH13;Q3TUK9;Q5BKS4;Q8C133;Q9D405	Eri2	ERI1 exoribonuclease 2	ENSMUST00000033224;ENSMUST00000063902;ENSMUST00000139192;ENSMUST00000150844
0.231757	-0.048742	0.0649877	0.130346	54.0341	48.9439	63.1193	60.0168	60.3662	65.298	70.3292	49.0244	55.2953	56.9426	51.6986	66.7698	54.9531	56.6165	58.5674	60.3164	9.66	-2.4	-2.41	2.89	-2.38	-2.36	-1.58	-2.37	0.19	1	0.813422	0.99998	0.999992	1	TBRG1	242701_at	Transforming growth factor beta regulator 1	ENSMUSG00000011114	ENSMUST00000117654	ENSMUSP00000112600	Q3TLE7;Q3UB74;Q3UCG2;Q3YBR3;Q6P067;Q80XA1;Q8CGC5	Tbrg1	Transforming growth factor beta regulator 1	ENSMUST00000117654
0.236749	0.0919456	0.125193	0.0786456	18.3639	15.078	21.3048	24.2941	16.2829	17.9928	20.7723	15.4644	22.8419	15.8728	17.1636	19.2968	18.2442	17.6822	17.1209	18.1119	-6.86	2.21	2.86	-5.71	5.14	2.71	1.34	-0.67	0.19	1	0.979474	0.99998	0.999992	1	MSRB1	217977_at	Methionine-R-sulfoxide reductase B1	ENSMUSG00000075705	ENSMUST00000101800;ENSMUST00000115262	ENSMUSP00000099300;ENSMUSP00000110917	Q545U8;Q9JLC3	Msrb1	Methionine-R-sulfoxide reductase B1	ENSMUST00000101800;ENSMUST00000115262
-0.0371436	-0.212609	0.00667988	0.0264741	7.73306	7.7183	6.79981	6.10431	7.47421	7.52492	7.33696	6.7299	6.68886	6.77895	7.21325	8.11944	7.44224	6.89297	7.40553	7.57398	9.09	-2.74	-2.59	5.4	-2.88	-2.54	-2.7	-2.12	0.19	1	0.999955	0.98422	0.999992	1	SOS2	217576_x_at	Son of sevenless homolog 2	ENSMUSG00000034801	ENSMUST00000035773;ENSMUST00000182396;ENSMUST00000183277	ENSMUSP00000044866;ENSMUSP00000138589;ENSMUSP00000138793	A0A0A0MQ87;Q02384;S4R2C4	Sos2	Son of sevenless homolog 2	ENSMUST00000035773;ENSMUST00000183277
0.124071	-0.0863874	-0.00828603	0.0456267	12.2916	11.8633	12.8391	12.7125	12.7063	13.9677	13.4116	11.7845	12.037	11.4661	12.0741	12.4698	12.1374	12.6371	12.0246	13.0419	-5.02	2.51	2.26	-4.55	4.68	2.73	1.92	-3.57	0.19	1	0.999955	0.99998	0.999992	1	ICMT	201609_x_at	Protein-S-isoprenylcysteine O-methyltransferase	ENSMUSG00000039662	ENSMUST00000048892;ENSMUST00000151372	ENSMUSP00000043390;ENSMUSP00000133950	Q3U4N2;Q6PGA6	Icmt	Protein-S-isoprenylcysteine O-methyltransferase	ENSMUST00000048892;ENSMUST00000151372
0.354286	0.636852	0.215542	0.349569	1.24886	2.08515	1.17503	2.74547	2.9813	1.48052	1.4526	2.10206	1.75065	2.34481	1.58519	1.06523	1.12845	1.21173	1.48825	1.38651	-2.16	4.25	1.12	-0.31	4.01	2.44	0	-8.28	0.19	1	0.999955	0.99998	0.999992	1	PRC1	218009_s_at	Protein regulator of cytokinesis 1	ENSMUSG00000038943	ENSMUST00000047558;ENSMUST00000163812;ENSMUST00000172781;ENSMUST00000173170;ENSMUST00000173824;ENSMUST00000174051;ENSMUST00000174111;ENSMUST00000174172;ENSMUST00000174199;ENSMUST00000174599	ENSMUSP00000043379;ENSMUSP00000129675;ENSMUSP00000133295;ENSMUSP00000133387;ENSMUSP00000133618;ENSMUSP00000133817;ENSMUSP00000133910;ENSMUSP00000134262;ENSMUSP00000134282;ENSMUSP00000134548	E9QPF0;G3UW86;G3UWQ7;G3UXB1;G3UXT4;G3UY19;G3UYX6;G3UYZ3;G3UZL8;G3XA79;Q8CE25;Q99K43	Prc1	Protein regulator of cytokinesis 1	ENSMUST00000047558;ENSMUST00000163812;ENSMUST00000172781;ENSMUST00000173824;ENSMUST00000174051;ENSMUST00000174172;ENSMUST00000174599
0.397905	0.078437	0.751617	0.560872	1.32203	1.06816	1.25168	1.04007	1.23636	1.37301	1.33869	1.21885	1.46463	1.40859	1.22205	1.59931	1.20863	1.58966	1.2687	1.36604	4.89	-5.84	-5.3	4.24	-0.68	-0.77	-0.48	1.7	0.19	1	0.999955	0.99998	0.999992	1	TLE1	228284_at	Transducin-like enhancer protein 1	ENSMUSG00000008305	ENSMUST00000030095;ENSMUST00000072695;ENSMUST00000074216;ENSMUST00000102848;ENSMUST00000107337;ENSMUST00000137075;ENSMUST00000140154	ENSMUSP00000030095;ENSMUSP00000072481;ENSMUSP00000073839;ENSMUSP00000099912;ENSMUSP00000102960;ENSMUSP00000118513;ENSMUSP00000118683	E9Q2Q6;Q5SQA2;Q5SQA3;Q5SQA4;Q5SQA5;Q5SQA7;Q5SQA8;Q62440	Tle1	Transducin-like enhancer protein 1	ENSMUST00000030095;ENSMUST00000072695;ENSMUST00000074216;ENSMUST00000102848;ENSMUST00000107337
1.18051	1.16027	-0.168285	0.838036	0.410178	0.450771	0.715504	1.2092	0.548944	0.8057	0.87557	0.687186	1.01055	0.915054	0.334094	0.272064	0.727108	0.453946	0.455862	0.539569	2.23	-8.66	-3.89	-1.76	-0.44	3.48	2.77	3.76	0.19	1	0.999955	0.99998	0.999992	1	PPAPDC1B	223569_at	Phosphatidate phosphatase PPAPDC1B	ENSMUSG00000031570	ENSMUST00000068916;ENSMUST00000124764;ENSMUST00000139836;ENSMUST00000145678	ENSMUSP00000067035;ENSMUSP00000120448;ENSMUSP00000122437;ENSMUSP00000123420	D6RCW4;Q3UMZ3;Q4KL19	Ppapdc1b	Phosphatidate phosphatase PPAPDC1B	ENSMUST00000068916;ENSMUST00000124764;ENSMUST00000139836;ENSMUST00000145678
0.143881	-0.155465	-0.168657	-0.216153	17.1584	14.1718	18.8856	24.1865	15.5757	16.9677	16.9862	15.7604	14.869	14.484	15.7872	16.18	13.902	13.0983	15.4883	12.8556	-3.15	5.58	4.09	-2.97	4.56	-0.03	-3.08	-3.06	0.19	1	0.999955	0.99998	0.999992	1	TK1	1554408_a_at	Thymidine kinase;Thymidine kinase, cytosolic	ENSMUSG00000025574	ENSMUST00000026661	ENSMUSP00000026661	P04184;Q58EU0;Q8C3P8;Q921J8	Tk1	Thymidine kinase, cytosolic	ENSMUST00000026661
0.242571	0.539971	0.34744	0.186679	2.65192	2.44769	2.8424	2.82684	3.1294	2.65516	2.68176	2.50636	2.91033	2.87387	2.50441	2.89935	2.94474	2.80858	2.73986	2.73025	-5.27	3.38	1.59	-5.22	4.41	2.06	4.9	-4.84	0.19	1	0.999955	0.99998	0.999992	1	SCLT1	1569190_at	Sodium channel and clathrin linker 1	ENSMUSG00000059834	ENSMUST00000026866;ENSMUST00000146125;ENSMUST00000148769;ENSMUST00000154773	ENSMUSP00000026866;ENSMUSP00000117608;ENSMUSP00000120108;ENSMUSP00000123392	D6REI8;F6X8R3;G5E861;Q6PAJ0;Q9CSV4;Q9CUR9	Sclt1	Sodium channel and clathrin linker 1	ENSMUST00000026866;ENSMUST00000146125;ENSMUST00000154773
-0.0843399	-0.348643	-0.461161	0.291085	2.51527	1.76387	2.88017	2.20378	1.94858	2.61117	2.25223	1.94513	2.21138	1.56589	2.11513	2.43379	1.54321	2.07606	2.68221	2.13234	-6.97	0.65	0.48	-6.65	5.54	2.76	2.97	1.45	0.19	1	0.999955	0.99998	0.999992	1	OXNAD1	227686_at	Oxidoreductase NAD-binding domain-containing protein 1	ENSMUSG00000021906	ENSMUST00000022462;ENSMUST00000164868;ENSMUST00000165523;ENSMUST00000166810;ENSMUST00000168986;ENSMUST00000169649;ENSMUST00000170519;ENSMUST00000170600;ENSMUST00000171598;ENSMUST00000171849	ENSMUSP00000022462;ENSMUSP00000125791;ENSMUSP00000126372;ENSMUSP00000126731;ENSMUSP00000127884;ENSMUSP00000129545;ENSMUSP00000130215;ENSMUSP00000130998;ENSMUSP00000132162;ENSMUSP00000132560	E9PWW7;E9PZL5;E9Q2B7;E9Q4W0;E9Q690;E9Q7K0;E9Q8U8;F6SAD4;F6XLU3;Q3UT09;Q8C093;Q8VE38	Oxnad1	Oxidoreductase NAD-binding domain-containing protein 1	ENSMUST00000022462;ENSMUST00000164868;ENSMUST00000165523;ENSMUST00000166810;ENSMUST00000170519;ENSMUST00000170600
0.208429	0.110406	0.0804583	0.191367	18.3953	17.6575	17.3747	19.604	19.2846	20.7308	21.5966	19.1722	20.6961	18.4219	16.4531	21.082	19.3755	18.3975	19.1413	20.9906	-5.99	2.82	2.15	-3.69	3.62	2.67	2.84	-3.42	0.19	1	0.946452	0.99998	0.999992	1	ASF1A	203428_s_at	Histone chaperone ASF1A	ENSMUSG00000019857	ENSMUST00000020004	ENSMUSP00000020004	Q9CQE6	Asf1a	Histone chaperone ASF1A	ENSMUST00000020004
0.142676	0.0307552	0.163166	0.105839	31.6784	26.9579	31.8954	32.4933	29.624	35.1182	34.7412	25.3803	35.6767	32.4768	30.9584	35.3591	28.0143	40.365	32.8501	31.0664	-6.78	2.82	2.5	-7.31	2.11	2.14	1.7	3.88	0.19	1	0.999955	0.99998	0.999992	1	CDK2AP2	203252_at	Cyclin-dependent kinase 2-associated protein 2	ENSMUSG00000024856;ENSMUSG00000097485	ENSMUST00000025779;ENSMUST00000180435	ENSMUSP00000025779;ENSMUSP00000137712	Q9CPY4	Cdk2ap2	Cyclin-dependent kinase 2-associated protein 2	ENSMUST00000025779;ENSMUST00000180435
0.0960124	0.0704982	0.180428	0.219159	18.7028	17.5233	17.2588	17.0295	20.6985	18.3474	19.2621	17.1649	20.788	18.8623	18.0067	23.6571	21.2776	18.0067	19.5457	21.3998	-5.04	5.06	4.22	-4.84	5.96	0.91	-0.65	-3.77	0.18	1	0.999955	0.99998	0.999992	1	CENPQ	219294_at	Centromere protein Q	ENSMUSG00000023919	ENSMUST00000087114	ENSMUSP00000084353	Q8C2G4;Q8VEF8;Q9CPQ5;Q9CX70	Cenpq	Centromere protein Q	ENSMUST00000087114
-0.425896	-0.200143	-0.612624	-0.558927	18.6953	17.5418	20.676	18.2601	14.9132	18.0608	18.6853	16.9702	18.4964	16.964	18.5444	17.5475	19.4253	18.3739	18.501	17.7224	-3.74	4.74	3.51	-3.74	4.11	1.79	-1.32	-3.7	0.18	1	0.999955	0.99998	0.999992	1	OIP5	213599_at	Protein Mis18-beta;Protein yippee-like	ENSMUSG00000042675;ENSMUSG00000022773;ENSMUSG00000072980	ENSMUST00000038614;ENSMUST00000106356;ENSMUST00000106357;ENSMUST00000106359;ENSMUST00000132643;ENSMUST00000145762;ENSMUST00000170882;ENSMUST00000035682;ENSMUST00000090199;ENSMUST00000115729;ENSMUST00000134036;ENSMUST00000141959;ENSMUST00000123818	ENSMUSP00000037332;ENSMUSP00000101963;ENSMUSP00000101964;ENSMUSP00000101966;ENSMUSP00000115272;ENSMUSP00000115596;ENSMUSP00000128753;ENSMUSP00000039760;ENSMUSP00000087665;ENSMUSP00000111394;ENSMUSP00000117812;ENSMUSP00000120156;ENSMUSP00000115219	D3YUC6;D3YZG6;D3Z3G7;P61237;Q71E85;Q9BSJ4;Q9CQB6;Q9D0U3;D3YU87;D3YZQ1;D3Z104;Q9ESC7;A2AQ14;Q14AW4;Q14BH1	Ypel3;Ypel1;Oip5	Protein yippee-like;Protein yippee-like 3;Protein yippee-like;Protein yippee-like 1;Protein Mis18-beta	ENSMUST00000035682;ENSMUST00000038614;ENSMUST00000090199;ENSMUST00000106356;ENSMUST00000106357;ENSMUST00000106359;ENSMUST00000115729;ENSMUST00000123818;ENSMUST00000170882
0.0117413	0.0382504	0.168188	0.13639	10.9223	10.6876	11.4089	11.2118	12.883	11.6556	11.9403	10.7949	11.6538	11.1139	11.1611	13.1045	11.3499	12.0036	11.1527	11.6283	-4.62	-7	-0.46	-2.68	0.05	4.36	4.1	4.75	0.18	1	0.999955	0.99998	0.999992	1	FKBP11	219118_at	Peptidyl-prolyl cis-trans isomerase;Peptidyl-prolyl cis-trans isomerase FKBP11	ENSMUSG00000003355;ENSMUSG00000060288;ENSMUSG00000030357;ENSMUSG00000038074;ENSMUSG00000032525;ENSMUSG00000026035;ENSMUSG00000021715;ENSMUSG00000032966;ENSMUSG00000002732;ENSMUSG00000042133;ENSMUSG00000066151;ENSMUSG00000027804;ENSMUSG00000024222;ENSMUSG00000001555;ENSMUSG00000055795	ENSMUST00000003445;ENSMUST00000056458;ENSMUST00000106317;ENSMUST00000106318;ENSMUST00000106319;ENSMUST00000106321;ENSMUST00000147077;ENSMUST00000032508;ENSMUST00000139448;ENSMUST00000150387;ENSMUST00000151796;ENSMUST00000046520;ENSMUST00000117375;ENSMUST00000155047;ENSMUST00000035112;ENSMUST00000182179;ENSMUST00000182225;ENSMUST00000182311;ENSMUST00000182337;ENSMUST00000182503;ENSMUST00000182713;…	ENSMUSP00000003445;ENSMUSP00000051221;ENSMUSP00000101924;ENSMUSP00000101925;ENSMUSP00000101926;ENSMUSP00000101928;ENSMUSP00000118407;ENSMUSP00000032508;ENSMUSP00000114939;ENSMUSP00000119930;ENSMUSP00000122087;ENSMUSP00000046070;ENSMUSP00000112526;ENSMUSP00000114521;ENSMUSP00000035112;ENSMUSP00000138164;ENSMUSP00000138168;ENSMUSP00000138272;ENSMUSP00000138437;ENSMUSP00000138463;ENSMUSP00000138587;…	Q9CRE4;Q9D1M7;A2BGI8;A2BGI9;Q9CQU7;Q9D868;D6RDE2;F6S2D5;F7CAT1;P30416;Q3TVC9;D3YWB6;D6RDT0;P59024;D3Z303;F8VPR8;P30415;Q3TQ51;Q3UNH0;Q8CBP6;S4R1C3;S4R1L7;S4R220;S4R2C2;S4R2L3;A0A087WP41;A0A087WPZ6;Q812D2;Q9CY23;Q9D6L8;D3Z2U3;Q3TKY6;Q8BG42;Q8R158;Q9CXT1;F6X9I3;P26883;Q545E9;H3BJI5;O54998;A2AR01;A2AR02;O70134;Q3TP68;Q3UXE0;Q3TSY4;Q5SQG3;Q6P9Q6;Q80TU5;Q80YW6;Q80YW7;Q80YW9;A0A0A6YW70;Q543G1;Q9CR16;B8…	Fkbp11;Ppih;Fkbp4;Fkbp14;Nktr;Ppil3;Cwc27;Fkbp1a;Fkbp7;Ppig;Fkbp15;Ppid;Fkbp5;Fkbp10;Gm5160	Peptidyl-prolyl cis-trans isomerase FKBP11;Peptidyl-prolyl cis-trans isomerase;Peptidyl-prolyl cis-trans isomerase H;Peptidyl-prolyl cis-trans isomerase;Peptidyl-prolyl cis-trans isomerase FKBP4;Peptidyl-prolyl cis-trans isomerase FKBP4, N-terminally processed;Peptidyl-prolyl cis-trans isomerase;Peptidyl-prolyl cis-trans isomerase FKBP14;NK-tumor recognition protein;Peptidyl-prolyl cis-trans isom…	ENSMUST00000002809;ENSMUST00000003445;ENSMUST00000022228;ENSMUST00000029382;ENSMUST00000032508;ENSMUST00000035112;ENSMUST00000040915;ENSMUST00000044011;ENSMUST00000056458;ENSMUST00000079413;ENSMUST00000081677;ENSMUST00000084527;ENSMUST00000084528;ENSMUST00000090858;ENSMUST00000098033;ENSMUST00000106317;ENSMUST00000106318;ENSMUST00000106319;ENSMUST00000106321;ENSMUST00000107461;ENSMUST00000114345;…
0.607669	-0.770939	-0.00443065	0.156336	1.53686	1.34191	1.21651	2.20682	2.3964	1.60014	1.93044	1.52107	1.81686	1.58125	1.20521	1.46511	1.03836	1.11806	1.46471	1.33672	-3.63	4.17	3.31	-3.98	4.86	1.95	-1.61	-3.57	0.18	1	0.999955	0.99998	0.999992	1	CCNE2	205034_at	G1/S-specific cyclin-E2	ENSMUSG00000028212	ENSMUST00000029866;ENSMUST00000108324;ENSMUST00000170901	ENSMUSP00000029866;ENSMUSP00000103960;ENSMUSP00000130693	A2API1;Q9QWU5;Q9Z238	Ccne2	G1/S-specific cyclin-E2	ENSMUST00000029866;ENSMUST00000108324
0.00300415	0.0747234	-0.0163271	-0.0184526	7.42836	6.40737	6.18587	7.41385	5.98914	6.31916	6.64622	6.18396	8.26188	6.93512	6.27991	6.92931	6.35813	6.66681	6.52958	6.42174	-5.7	1.45	2.78	-4.61	7.59	3.67	1.01	-5.35	0.18	1	0.999955	0.99998	0.999992	1	MREG	232682_at	Melanoregulin	ENSMUSG00000039395	ENSMUST00000048860	ENSMUSP00000041878	Q6NVG5	Mreg	Melanoregulin	ENSMUST00000048860
0.039284	-0.0788005	-0.0104965	0.598289	3.81866	3.02299	3.89094	4.92155	3.56219	3.30447	2.87463	4.0053	2.90145	3.40478	3.40811	3.01972	4.27645	3.51142	4.48186	6.2803	-6.32	0.25	0.23	-6.63	2.88	5.11	4.06	0.52	0.18	1	0.999955	0.99998	0.999992	1	CHST11	226372_at	Carbohydrate sulfotransferase 11	ENSMUSG00000034612	ENSMUST00000040110	ENSMUSP00000045349	Q9JJS2;Q9JME2	Chst11	Carbohydrate sulfotransferase 11	ENSMUST00000040110
0.909968	-0.970179	-1.20253	-0.917956	0.133884	0.100394	0.137475	0.660378	0.203077	0.0554015	0.389448	0.131994	0.192729	0	0.079775	0.0549968	0	0.158828	0.100206	0.0330263	-3.29	-3	-2.06	-3.2	6.38	2.94	4.16	-2.94	0.18	1	0.999955	0.99998	0.999992	1	PIR	207469_s_at	Pirin	ENSMUSG00000031379	ENSMUST00000033749;ENSMUST00000145412	ENSMUSP00000033749;ENSMUSP00000118045	A2AIH8;A2AIH9;Q3UAN0;Q8CIE9;Q9D711	Pir	Pirin	ENSMUST00000033749
-0.642001	0.0247031	-0.157736	-0.497409	1.52761	1.56832	1.38045	1.28953	1.39271	1.07612	1.09212	1.23226	1.93844	1.5666	1.22717	1.26112	1.6283	1.79678	1.35432	1.08455	-4.58	1.48	2.41	-7.68	1.79	3.06	2.74	1.56	0.18	1	0.999955	0.99998	0.999992	1	SEMA4A	219259_at	Semaphorin-4A	ENSMUSG00000028064	ENSMUST00000029700;ENSMUST00000107531;ENSMUST00000123753;ENSMUST00000125526;ENSMUST00000127436;ENSMUST00000141471;ENSMUST00000147200;ENSMUST00000165898;ENSMUST00000166237;ENSMUST00000169222;ENSMUST00000184487;ENSMUST00000184876;ENSMUST00000185137	ENSMUSP00000029700;ENSMUSP00000103155;ENSMUSP00000114330;ENSMUSP00000118706;ENSMUSP00000119028;ENSMUSP00000120084;ENSMUSP00000123061;ENSMUSP00000125909;ENSMUSP00000128510;ENSMUSP00000128887;ENSMUSP00000138858;ENSMUSP00000139126;ENSMUSP00000139159	D3YUM4;D3YVM6;D3YWK5;D3YWV5;D3YZ30;D3Z336;D3Z5L2;Q62178;V9GWW2;V9GXF5;V9GXH9	Sema4a	Semaphorin-4A	ENSMUST00000029700;ENSMUST00000125526;ENSMUST00000166237;ENSMUST00000184487
0.235518	0.445591	0.147544	0.550768	5.22371	5.90389	8.0154	6.62649	4.87782	7.1659	6.87671	5.86747	6.34945	6.21299	5.99517	5.87583	6.04261	6.1391	6.3691	6.81645	6.18	-6.93	-5.49	5.83	0.83	0.56	1.49	-4.95	0.18	1	0.999955	0.99998	0.999992	1	RARA	203749_s_at	Retinoic acid receptor alpha	ENSMUSG00000037992	ENSMUST00000068133;ENSMUST00000107473;ENSMUST00000107474;ENSMUST00000107475;ENSMUST00000164748	ENSMUSP00000069744;ENSMUSP00000103097;ENSMUSP00000103098;ENSMUSP00000103099;ENSMUSP00000129791	P11416;P22603	Rara	Retinoic acid receptor alpha	ENSMUST00000068133;ENSMUST00000107473;ENSMUST00000107474;ENSMUST00000107475;ENSMUST00000164748
0.528132	-0.0945204	0.232109	0.409928	11.6046	11.9892	10.7892	11.639	13.495	13.3673	12.7711	12.023	11.5193	12.1578	11.0762	13.4958	12.9772	11.782	11.7492	12.228	-6.9	3.53	4	-7.05	2.01	2.25	2.36	1.31	0.18	1	0.999955	0.99998	0.999992	1	TTC9C	226175_at	Tetratricopeptide repeat protein 9C	ENSMUSG00000071660	ENSMUST00000088092;ENSMUST00000096751;ENSMUST00000153281	ENSMUSP00000085413;ENSMUSP00000094513;ENSMUSP00000120656	Q6P3Y6;Q810A3;Q9D7W8	Ttc9c	Tetratricopeptide repeat protein 9C	ENSMUST00000088092;ENSMUST00000096751;ENSMUST00000153281
0.640857	-0.461683	-0.260702	0.103948	0.448168	0.439244	0.590747	1.50452	1.09638	0.822046	0.806419	0.72805	0.768553	0.459606	0.57547	0.74595	0.582054	0.537617	0.588883	0.649941	-3.54	4.04	3.29	-2.96	4.78	1.67	-2.1	-3.71	0.18	1	0.999955	0.99998	0.999992	1	CHEK1	205394_at	Serine/threonine-protein kinase Chk1	ENSMUSG00000032113	ENSMUST00000034625;ENSMUST00000172702;ENSMUST00000172742;ENSMUST00000173534;ENSMUST00000173963;ENSMUST00000174105	ENSMUSP00000034625;ENSMUSP00000133589;ENSMUSP00000134013;ENSMUSP00000134029;ENSMUSP00000134388;ENSMUSP00000134398	G3UX84;G3UYB1;G3UYC5;G3UZ93;O35280;O54925;Q8CI40;Q9D0N2	Chek1	Serine/threonine-protein kinase Chk1	ENSMUST00000034625;ENSMUST00000172702;ENSMUST00000173963;ENSMUST00000174105
-0.609525	0.0850148	0.0602679	-0.114082	0.4392	0.68382	0.470155	0.549293	0.487349	0.2493	0.187274	0.586038	0.451713	0.661249	0.722271	0.436287	0.561097	0.490103	0.424573	0.529214	-2.74	6.52	13.99	-2.7	-2.74	-2.74	-2.74	-2.74	0.18	1	0.928213	0.99998	0.999992	1	ABCA6	217504_at	ATP-binding cassette sub-family A member 6	ENSMUSG00000044749	ENSMUST00000044003	ENSMUSP00000035458	A2A6R3;Q8BGH0;Q8BPT1;Q8K441	Abca6	ATP-binding cassette sub-family A member 6	ENSMUST00000044003
0.485018	-0.024381	0.38163	0.473299	23.3943	24.3996	25.7139	23.7295	24.6241	25.5567	25.2075	22.9818	24.6302	23.4053	23.4171	26.0135	24.5365	26.4925	24.7624	26.3658	-5.2	4.09	4.03	-5.25	3.5	4.06	1.09	-4.7	0.18	1	0.999955	0.99998	0.999992	1	SPOP	238923_at	Speckle-type POZ protein	ENSMUSG00000057522	ENSMUST00000107722;ENSMUST00000107724;ENSMUST00000127713;ENSMUST00000150884	ENSMUSP00000103350;ENSMUSP00000103352;ENSMUSP00000118922;ENSMUSP00000119650	B1ATK6;B1ATK7;Q3TLC2;Q5ST07;Q6ZWS8;Q76LV9	Spop	Speckle-type POZ protein	ENSMUST00000107722;ENSMUST00000107724;ENSMUST00000127713;ENSMUST00000150884
0.0579721	0.0288058	-0.187924	0.125238	11.5537	9.87692	10.8861	10.3831	9.26182	13.5794	11.2601	9.83918	11.6547	11.9154	9.96308	9.06095	8.69527	10.0382	11.3364	11.7822	5.69	-0.75	-2.57	5.11	-2.55	-2.02	-3.18	-0.39	0.18	1	0.999955	0.99998	0.999992	1	IRS2	209185_s_at	Insulin receptor substrate 2	ENSMUSG00000038894	ENSMUST00000040514	ENSMUSP00000038514	B9EJW3;P81122	Irs2	Insulin receptor substrate 2	ENSMUST00000040514
-0.287107	-0.854293	-0.527757	-0.0109192	8.31568	7.19033	9.75873	7.66017	6.61354	8.10203	7.75613	7.7656	8.42958	8.16469	7.681	7.3762	7.89492	7.64823	8.89715	9.93197	4.78	2.45	2.38	6.06	-3.81	-3.84	-2.93	-4.12	0.18	1	0.999955	0.99998	0.999992	1	PRKCE	226101_at	Protein kinase C epsilon type	ENSMUSG00000045038	ENSMUST00000097274;ENSMUST00000097275;ENSMUST00000142003	ENSMUSP00000094873;ENSMUSP00000094874;ENSMUSP00000138615	P16054;Q8C944	Prkce	Protein kinase C epsilon type	ENSMUST00000097274;ENSMUST00000097275;ENSMUST00000142003
-0.33122	0.0348084	-2.03005	0.0746663	0.223335	0.203152	0.180183	0.174799	0.168947	0.148556	0.138718	0.207301	0.231719	0.190471	0.0610694	0.238516	1.05e-05	0.28367	0.218146	0.20052	-2.69	7.87	8.32	-2.74	-2.32	-0.37	-2.1	-2.74	0.18	1	0.999955	0.99998	0.999992	1	HECW2	232080_at	E3 ubiquitin-protein ligase HECW2	ENSMUSG00000042807	ENSMUST00000087659;ENSMUST00000097741;ENSMUST00000120904	ENSMUSP00000084942;ENSMUSP00000095348;ENSMUSP00000113283	Q3KNL8;Q6I6G8;Q6ZPU4;Q8C956	Hecw2	E3 ubiquitin-protein ligase HECW2	ENSMUST00000087659
0.0585012	-0.0253846	0.0596289	0.119488	184.098	198.382	221.057	194.413	195.831	202.133	202.936	199.84	190.949	182.375	203.136	201.089	210.11	203.269	204.028	229.247	0.32	5.08	5.46	2.56	-2.84	-2.97	-3.56	-1.93	0.18	1	0.999955	0.99998	0.999992	1	SPIB	205861_at	Transcription factor Spi-B	ENSMUSG00000008193	ENSMUST00000035323;ENSMUST00000098483	ENSMUSP00000035539;ENSMUSP00000096084	O35906;O35907;O35909;O55199	Spib	Transcription factor Spi-B	ENSMUST00000035323;ENSMUST00000098483
0.324807	0.458633	0.146368	0.0706943	0.199724	0.196962	0.13202	0.254188	0.258834	0.102013	0.32976	0.262109	0.244845	0.229491	0.268998	0.161497	0.288732	0.105576	0.235746	0.13725	-3	-3	-3	-2.99	-3	-2.33	-2.86	18.97	0.18	1	0.999955	0.99998	0.999992	1	RAB26	219562_at	Ras-related protein Rab-26	ENSMUSG00000079657	ENSMUST00000035797;ENSMUST00000061764;ENSMUST00000176533	ENSMUSP00000046089;ENSMUSP00000055970;ENSMUSP00000135775	H3BLG3;Q504M8;Q8BNU1	Rab26	Ras-related protein Rab-26	ENSMUST00000061764
0.189419	-0.0509473	0.0661222	0.122693	21.1807	18.9277	22.2229	25.6105	19.39	24.7889	23.7232	20.0439	21.5889	19.2245	20.3398	23.0427	21.069	22.3962	21.8749	22.6227	-7.31	0.43	0.73	-7.71	4.32	4	4.65	1.12	0.18	1	0.905654	0.99998	0.999992	1	AARS	201000_at	Alanine--tRNA ligase, cytoplasmic	ENSMUSG00000031960	ENSMUST00000034441	ENSMUSP00000034441	Q8BGQ7;Q8BXR0	Aars	Alanine--tRNA ligase, cytoplasmic	ENSMUST00000034441
-0.0456374	-0.179167	-0.0840884	0.0425125	3.4734	3.18682	4.36441	3.28614	3.31644	3.27207	4.08856	3.10773	3.75434	2.94579	3.13242	4.02744	3.55805	3.07212	3.4659	3.94529	-3.6	-2.31	-1.99	-4.48	4.6	4.23	5.95	-3.26	0.18	1	0.999955	0.99998	0.999992	1	ABCB6	203192_at	ATP-binding cassette sub-family B member 6, mitochondrial	ENSMUSG00000026198	ENSMUST00000027396;ENSMUST00000161215	ENSMUSP00000027396;ENSMUSP00000124630	F6SGP4;Q3U7N5;Q3UAZ6;Q9DC29	Abcb6	ATP-binding cassette sub-family B member 6, mitochondrial	ENSMUST00000027396
-0.139876	-0.18555	-0.0743335	-0.0658426	9.04899	8.16902	8.82923	8.95539	8.28364	9.5145	8.87908	7.22934	8.73135	8.06044	7.93201	9.10116	8.11099	8.19106	9.49342	9.12507	-5.41	4.47	4.48	-5.13	3.94	2.57	1.1	-4.24	0.18	1	0.953292	0.99998	0.999992	1	TSFM	214331_at	Elongation factor Ts;Elongation factor Ts, mitochondrial	ENSMUSG00000040521	ENSMUST00000040560;ENSMUST00000120547;ENSMUST00000152054	ENSMUSP00000042134;ENSMUSP00000113446;ENSMUSP00000122669	D3Z4M7;Q3TFF5;Q9CX33;Q9CZR8	Tsfm	Elongation factor Ts, mitochondrial	ENSMUST00000040560;ENSMUST00000120547
-0.0455503	-0.0336392	-0.000576233	0.109826	26.9007	23.5971	28.5886	22.9231	23.3234	28.8706	26.4627	24.9135	25.7593	26.3725	25.1184	25.681	26.0566	26.4708	27.2053	27.3659	6.7	-2.95	-2.95	9.6	-2.71	-2.95	-2.95	-2.95	0.18	1	0.999955	0.99998	0.999992	1	RIN3	60471_at	Ras and Rab interactor 3	ENSMUSG00000044456	ENSMUST00000056950;ENSMUST00000101114;ENSMUST00000133820;ENSMUST00000150795	ENSMUSP00000060771;ENSMUSP00000098673;ENSMUSP00000122646;ENSMUSP00000123268	B2RQF8;D3Z076;P59729;Q3U332;Q3UZ87	Rin3	Ras and Rab interactor 3	ENSMUST00000056950;ENSMUST00000101114;ENSMUST00000133820
0.853489	0.375988	0.455419	0.642295	7.5649	7.89605	8.5769	7.94536	7.57349	8.69481	8.31914	7.62424	7.34788	8.20967	7.62303	7.61449	8.06755	7.49184	7.72423	7.95376	-5.71	-2.08	-0.03	-5.02	2.17	4.76	3.8	1.69	0.18	1	0.999955	0.99998	0.999992	1	SLC38A10	230448_at	Putative sodium-coupled neutral amino acid transporter 10	ENSMUSG00000061306	ENSMUST00000045402;ENSMUST00000053692;ENSMUST00000076697;ENSMUST00000103018;ENSMUST00000179094	ENSMUSP00000048675;ENSMUSP00000057615;ENSMUSP00000075989;ENSMUSP00000099307;ENSMUSP00000136719	A2AMZ5;J3QNE8;Q3TVW4;Q5I012;Q641M1;Q80ZZ4;Q8C1Y0;Q8CCR5;Q9D8J3	Slc38a10	Putative sodium-coupled neutral amino acid transporter 10	ENSMUST00000045402;ENSMUST00000053692;ENSMUST00000076697;ENSMUST00000103018;ENSMUST00000179094
0.395171	-0.0364523	-0.14956	-0.141629	4.22022	4.28205	5.48079	6.16847	5.11653	6.10543	6.71505	6.53669	4.68276	3.09282	3.83038	4.35975	4.34072	4.12014	4.23916	4.03191	-3.11	7.85	4.94	-2.22	3.5	-3	-2.41	-2.99	0.18	1	0.829939	0.99998	0.999992	1	HSPA2	211538_s_at	Heat shock-related 70 kDa protein 2	ENSMUSG00000059970	ENSMUST00000080449	ENSMUSP00000079306	P17156;Q99KD7	Hspa2	Heat shock-related 70 kDa protein 2	ENSMUST00000080449
-0.0589456	0.139023	0.0808507	0.270015	44.8856	44.9352	44.2731	42.2196	50.9402	44.7216	43.9362	45.1198	46.2369	48.5379	44.9001	48.952	47.7272	49.2278	47.1718	52.4682	7.43	-2.15	-2.15	4.46	-2.02	-2.15	-2.15	-2.13	0.18	1	0.999955	0.99998	0.999992	1	PTPRK	203038_at	Receptor-type tyrosine-protein phosphatase kappa;Protein-tyrosine-phosphatase	ENSMUSG00000027843;ENSMUSG00000030223;ENSMUSG00000053141;ENSMUSG00000019889;ENSMUSG00000028399;ENSMUSG00000021009;ENSMUSG00000025314;ENSMUSG00000026395;ENSMUSG00000021745;ENSMUSG00000035429	ENSMUST00000029433;ENSMUST00000146071;ENSMUST00000077115;ENSMUST00000167002;ENSMUST00000167679;ENSMUST00000109441;ENSMUST00000109442;ENSMUST00000109443;ENSMUST00000109445;ENSMUST00000166468;ENSMUST00000050757;ENSMUST00000098005;ENSMUST00000102834;ENSMUST00000107289;ENSMUST00000172811;ENSMUST00000173376;ENSMUST00000173662;ENSMUST00000174023;ENSMUST00000174180;ENSMUST00000174531;ENSMUST00000174831;…	ENSMUSP00000029433;ENSMUSP00000122307;ENSMUSP00000076364;ENSMUSP00000127112;ENSMUSP00000131764;ENSMUSP00000105067;ENSMUSP00000105068;ENSMUSP00000105069;ENSMUSP00000105071;ENSMUSP00000126279;ENSMUSP00000058466;ENSMUSP00000095614;ENSMUSP00000099898;ENSMUSP00000102910;ENSMUSP00000133328;ENSMUSP00000133468;ENSMUSP00000133562;ENSMUSP00000133580;ENSMUSP00000133832;ENSMUSP00000133973;ENSMUSP00000134190;…	E9QAS3;P29352;Q7TMP9;E9PVJ6;E9Q4I1;E9Q612;Q7TSY7;B1AQN2;Q99M80;Q99M81;Q99M82;Q9JIZ1;Q9JIZ2;Q9JKC2;Q9JLP0;P35822;B9EJA3;E9PVW8;E9Q7I7;G3UWK6;G3UX60;G3UX75;G3UXU8;G3UY75;G3UYR6;G3UYU6;G3X9S7;Q5SPA9;Q64486;Q64487;Q64488;Q64495;Q8VBV0;G5E8J4;A2AWF8;A2AWF9;E9Q4S7;A0A0A6YWF2;A0A0A6YXM4;S4R1M0;S4R1S4;S4R2V1;D3Z2S6;D6RD11;E9Q6E7;F8VQD7;E9Q0N2	Ptpn22;Ptpro;Ptprt;Ptprk;Ptprd;Ptpn21;Ptprj;Ptprc;Ptprg;Ptprh	Protein-tyrosine-phosphatase;Tyrosine-protein phosphatase non-receptor type 22;Protein-tyrosine-phosphatase;Receptor-type tyrosine-protein phosphatase O;Protein-tyrosine-phosphatase;Receptor-type tyrosine-protein phosphatase T;Receptor-type tyrosine-protein phosphatase kappa;Protein-tyrosine-phosphatase;Receptor-type tyrosine-protein phosphatase delta;Protein-tyrosine-phosphatase;Protein-tyrosine…	ENSMUST00000029433;ENSMUST00000085116;ENSMUST00000102834;ENSMUST00000109445;ENSMUST00000111493;ENSMUST00000111495;ENSMUST00000146071;ENSMUST00000166468;ENSMUST00000167002;ENSMUST00000167679;ENSMUST00000168621;ENSMUST00000170188;ENSMUST00000182283;ENSMUST00000182755;ENSMUST00000183301;ENSMUST00000193650;ENSMUST00000195533
-0.0440025	-0.0147539	-0.161626	-0.201071	1.08509	0.657431	1.49714	1.08738	1.12833	0.877427	0.83996	0.835876	0.913649	1.4077	0.894269	1.01044	0.852915	0.9009	0.8336	0.920885	-5.52	-2.21	-2.24	-4.1	2.82	3.5	3.64	3.22	0.18	1	0.999955	0.99998	0.999992	1	MYO1D	212338_at	Unconventional myosin-Id	ENSMUSG00000035441	ENSMUST00000041065;ENSMUST00000070997	ENSMUSP00000037819;ENSMUSP00000066948	Q5SSK7;Q5SYD0;Q8BWY5	Myo1d	Unconventional myosin-Id	ENSMUST00000041065
-0.0695377	-0.109161	-0.154826	0.322768	8.3298	9.4665	9.3936	8.67068	9.16327	9.52165	8.85362	9.23764	7.91317	10.4335	9.16246	9.40975	9.53644	9.87646	9.43471	10.6232	4.29	3.24	2.28	3.32	-0.32	-3.8	-5.15	-2.76	0.18	1	0.999955	0.99998	0.999992	1	SLC9A7	226550_at	Sodium/hydrogen exchanger;Sodium/hydrogen exchanger 7	ENSMUSG00000039463;ENSMUSG00000037341;ENSMUSG00000060681;ENSMUSG00000014786;ENSMUSG00000026062;ENSMUSG00000036123	ENSMUST00000047815;ENSMUST00000073873;ENSMUST00000109218;ENSMUST00000072451;ENSMUST00000115393;ENSMUST00000077741;ENSMUST00000114784;ENSMUST00000144068;ENSMUST00000073149;ENSMUST00000027231;ENSMUST00000192345;ENSMUST00000036208	ENSMUSP00000044185;ENSMUSP00000073536;ENSMUSP00000104841;ENSMUSP00000072274;ENSMUSP00000111051;ENSMUSP00000076922;ENSMUSP00000110432;ENSMUSP00000115364;ENSMUSP00000072893;ENSMUSP00000027231;ENSMUSP00000142144;ENSMUSP00000038142	A2A464;A2A465;Q3UPR4;Q5WA59;Q8BIH8;Q8BJ27;Q8R4D1;A2ACD5;A2ACD6;Q8BLV3;A1L3P4;B0QZV3;D3Z0Q9;B2RXE2;Q3TM63;Q3ZAS0;G3X939	Slc9a8;Slc9a7;Slc9a6;Slc9a5;Slc9a2;Slc9a3	Sodium/hydrogen exchanger;Sodium/hydrogen exchanger 8;Sodium/hydrogen exchanger 7;Sodium/hydrogen exchanger;Sodium/hydrogen exchanger;Sodium/hydrogen exchanger;Sodium/hydrogen exchanger	ENSMUST00000047815;ENSMUST00000072451;ENSMUST00000073149;ENSMUST00000073873;ENSMUST00000077741;ENSMUST00000109218;ENSMUST00000114784;ENSMUST00000115393;ENSMUST00000144068
0.202911	-0.0107483	0.0226478	0.0614892	11.8265	11.2093	11.7951	12.8713	13.648	12.6521	12.2893	12.7305	12.4945	12.5851	11.7808	11.9303	11.5355	13.1453	11.766	12.044	-4.35	-3.87	-1.11	-4.61	1.93	3.73	4.07	3.22	0.18	1	0.999955	0.99998	0.999992	1	SEL1L	202064_s_at	Protein sel-1 homolog 1	ENSMUSG00000020964	ENSMUST00000021347;ENSMUST00000167466;ENSMUST00000178462	ENSMUSP00000021347;ENSMUSP00000129384;ENSMUSP00000136087	J3QJX3;Q9DBD8;Q9Z2G6	Sel1l	Protein sel-1 homolog 1	ENSMUST00000021347;ENSMUST00000167466
-0.196139	-0.0230525	-0.0188504	0.124503	1.40553	1.26164	1.04342	0.830882	1.09395	0.784205	1.04217	0.972423	1.25733	1.35564	1.39781	1.2898	0.937604	1.16166	1.30987	0.847935	-2.24	15.56	-0.87	-2.06	-1.29	-2.24	-2.24	-1.67	0.18	1	0.987223	0.99998	0.999992	1	CHN2	213385_at	Beta-chimaerin	ENSMUSG00000004633	ENSMUST00000046856;ENSMUST00000067741;ENSMUST00000114401;ENSMUST00000114402;ENSMUST00000114403;ENSMUST00000127323;ENSMUST00000146114	ENSMUSP00000035908;ENSMUSP00000066078;ENSMUSP00000110043;ENSMUSP00000110044;ENSMUSP00000110045;ENSMUSP00000114476;ENSMUSP00000118990	D3YXQ4;D3Z3D9;H7BXA9;Q3V2R3;Q80XD1;Q9D9W2;Q9ER57	Chn2	Beta-chimaerin	ENSMUST00000046856;ENSMUST00000067741;ENSMUST00000114402;ENSMUST00000114403
1.55096	1.46925	1.34659	1.41102	1.44231	1.06661	1.85908	2.43411	1.90193	1.91539	2.31608	1.86799	2.09569	1.60619	1.64355	1.56705	1.79184	1.41029	1.80516	1.89446	-4.85	5.78	4.59	-2.44	5.17	-0.61	-1.71	-3.85	0.18	1	0.999955	0.99998	0.999992	1	UNG	202330_s_at	Uracil-DNA glycosylase	ENSMUSG00000029591	ENSMUST00000031587;ENSMUST00000102584;ENSMUST00000112275;ENSMUST00000137402	ENSMUSP00000031587;ENSMUSP00000099644;ENSMUSP00000107894;ENSMUSP00000114140	D3YW18;D3Z1G1;P97285;P97509;P97931;Q7TPW8;Q9JIW8	Ung	Uracil-DNA glycosylase	ENSMUST00000031587;ENSMUST00000102584;ENSMUST00000112275;ENSMUST00000137402
0.245524	-0.185947	-0.147256	-0.107715	5.52075	4.14372	4.38977	7.56273	3.73951	4.06024	7.53372	3.04848	4.91719	4.71135	3.54191	5.10642	4.39772	3.87391	4.41737	4.09219	-4.5	4.6	3.41	-2.32	4.69	1.13	-2.04	-3.38	0.18	1	0.999955	0.99998	0.999992	1	GINS2	221521_s_at	DNA replication complex GINS protein PSF2	ENSMUSG00000031821	ENSMUST00000034278	ENSMUSP00000034278	Q8BMT2;Q9D600	Gins2	DNA replication complex GINS protein PSF2	ENSMUST00000034278
1.59179	1.7575	0.274566	0.912713	1.14269	0.898216	1.03962	2.54595	1.81064	1.5996	1.41333	1.39518	1.32415	1.0435	0.985788	0.999824	0.844699	0.961446	1.05952	1.12917	-3.71	3.37	2.69	-3.72	4.22	2.27	-0.7	-3.21	0.18	1	0.999955	0.99998	0.999992	1	DTL	218585_s_at	Denticleless protein homolog	ENSMUSG00000037474	ENSMUST00000027933;ENSMUST00000193977;ENSMUST00000195650	ENSMUSP00000027933;ENSMUSP00000141218;ENSMUSP00000142111	A0A0A6YVQ5;A0A0A6YXS0;Q3TLR7;Q3TTE9;Q6PAN1;Q80WY1;Q80WY2;Q8BW38;Q9CZ76	Dtl	Denticleless protein homolog	ENSMUST00000027933;ENSMUST00000193977;ENSMUST00000195650
0.168493	-0.061698	-0.0447412	0.0719305	153.678	153.659	172.236	162.103	164.028	197.699	184.366	158.636	138.536	168.911	156.6	162.636	161.899	138.543	162.696	168.085	5.14	1.85	2.65	4.41	-1.81	-5.02	-4.37	-1.95	0.18	1	0.999955	0.99998	0.999992	1	CIITA	205101_at	MHC class II transactivator	ENSMUSG00000022504	ENSMUST00000023147	ENSMUSP00000023147	O46787;O78036;O78109;P79621;Q31115;Q9TPP1	Ciita	MHC class II transactivator	ENSMUST00000023147
-0.0334952	0.0624044	-0.104222	-0.194524	124.606	115.216	133.738	105.824	117.782	125.929	125.931	131.119	149.595	131.182	123.509	144.687	133.32	143.055	131.136	145.679	3.66	4.06	4.11	1.93	-0.57	-3.12	-4.41	-4.02	0.18	1	0.999955	0.99998	0.999992	1	LBH	221011_s_at	Protein LBH	ENSMUSG00000024063	ENSMUST00000024857;ENSMUST00000148556	ENSMUSP00000024857;ENSMUSP00000123062	F6UVG6;Q99MQ2;Q9CX60	Lbh	Protein LBH	ENSMUST00000024857;ENSMUST00000148556
2.03143	0.628325	0.197232	0.512402	1.59541	1.09427	1.56334	4.20688	3.07048	3.20687	3.55095	2.27294	1.86627	1.79741	1.43272	1.6061	1.45809	0.942381	1.60423	1.10882	-4.17	4.28	2.54	-3.87	3.63	2.48	-0.65	-2.88	0.18	1	0.825428	0.99998	0.999992	1	CDCA3	223307_at	Cell division cycle-associated protein 3	ENSMUSG00000023505	ENSMUST00000024270;ENSMUST00000131847;ENSMUST00000150120;ENSMUST00000151674	ENSMUSP00000024270;ENSMUSP00000116849;ENSMUSP00000120410;ENSMUSP00000120626	D3YXE3;D3YZ81;D3Z3H6;O88837;Q8R2V1;Q99M54	Cdca3	Cell division cycle-associated protein 3	ENSMUST00000024270;ENSMUST00000131847;ENSMUST00000150120;ENSMUST00000151674
-0.17392	-0.340083	0.149019	0.149954	38.2165	33.7192	41.4412	36.0877	32.7199	41.5529	41.6223	32.4753	34.4993	33.9181	34.3591	38.7062	38.0694	35.1867	39.8154	40.5438	-3.23	-3.72	-3.3	-3.16	4.56	2.55	7.5	-2.61	0.18	1	0.999955	0.99998	0.999992	1	TSPAN5	225387_at	Tetraspanin;Tetraspanin-5	ENSMUSG00000027215;ENSMUSG00000027858;ENSMUSG00000030352;ENSMUSG00000025511;ENSMUSG00000029669;ENSMUSG00000028699;ENSMUSG00000028152;ENSMUSG00000030798;ENSMUSG00000058254;ENSMUSG00000039691;ENSMUSG00000025875;ENSMUSG00000067377	ENSMUST00000028644;ENSMUST00000099696;ENSMUST00000111256;ENSMUST00000111257;ENSMUST00000116457;ENSMUST00000123565;ENSMUST00000124804;ENSMUST00000145553;ENSMUST00000150508;ENSMUST00000029451;ENSMUST00000119902;ENSMUST00000032503;ENSMUST00000112171;ENSMUST00000112173;ENSMUST00000123786;ENSMUST00000127105;ENSMUST00000146268;ENSMUST00000154375;ENSMUST00000026585;ENSMUST00000117634;ENSMUST00000138092;…	ENSMUSP00000028644;ENSMUSP00000097287;ENSMUSP00000106887;ENSMUSP00000106888;ENSMUSP00000112158;ENSMUSP00000114762;ENSMUSP00000115310;ENSMUSP00000115349;ENSMUSP00000120183;ENSMUSP00000029451;ENSMUSP00000113803;ENSMUSP00000032503;ENSMUSP00000107794;ENSMUSP00000107796;ENSMUSP00000114763;ENSMUSP00000115324;ENSMUSP00000115922;ENSMUSP00000116142;ENSMUSP00000026585;ENSMUSP00000113085;ENSMUSP00000115421;…	A2AIJ1;A2AIJ2;A2AIJ3;A2AIJ4;P40237;Q543K4;Q922J6;Q9D1X8;Q9D397;D3YU98;D3YV18;D3YXN7;D3Z6M6;Q3TQQ0;Q8BJU2;D3YXS4;D3Z0B7;D3Z0T3;Q9DCK3;D3YW00;D3YYV7;Q6P1C3;Q8BKT6;Q8BZU1;A0A0A0MQL3;A6PW93;Q99J59;D3YV61;D3YZK1;D3Z641;D6REF5;D6RG91;F7C5E2;O60628;O60746;P62080;Q05BH2;Q9JLY1;D3Z0N6;E9Q2X8;Q3U429;Q61470;O88429;Q3UHG5;Q62283;Q9DBS3;Q3UGA5;E9PWC3;E9QAJ5;E9QN85;F6R550;F6VW20;F7CRB7;Q3TAQ3;Q3TLW9;H3BJJ0;H3B…	Cd82;Tspan2;Tspan9;Tspan4;Tspan12;Tspan1;Tspan5;Cd37;Tspan7;Tspan10;Tspan17;Tspan6	CD82 antigen;Tetraspanin;Tetraspanin;Tetraspanin-2;Tetraspanin;Tetraspanin-9;Tetraspanin;Tetraspanin-4;Tetraspanin;Tetraspanin-12;Tetraspanin;Tetraspanin-1;Tetraspanin;Tetraspanin-5;Leukocyte antigen CD37;Tetraspanin;Tetraspanin;Tetraspanin-7;Tetraspanin;Tetraspanin;Tetraspanin	ENSMUST00000026585;ENSMUST00000026993;ENSMUST00000028644;ENSMUST00000029451;ENSMUST00000029800;ENSMUST00000030465;ENSMUST00000032503;ENSMUST00000033063;ENSMUST00000044105;ENSMUST00000087557;ENSMUST00000098461;ENSMUST00000099696;ENSMUST00000107797;ENSMUST00000112173;ENSMUST00000117634;ENSMUST00000119902;ENSMUST00000119993;ENSMUST00000121826;ENSMUST00000123565;ENSMUST00000130568;ENSMUST00000131290;…
-0.194928	0.163567	0.105593	0.130356	7.19871	6.59474	8.90645	5.61045	6.09145	7.21175	7.01436	8.79926	9.20159	7.61624	6.88802	8.78727	8.25064	8.48664	7.69157	8.52445	2.23	-6.89	-6.36	2.08	3.39	2.12	1.29	-0.5	0.18	1	0.999955	0.99998	0.999992	1	ANTXR2	225524_at	Anthrax toxin receptor 2	ENSMUSG00000029338	ENSMUST00000031281	ENSMUSP00000031281	Q6DFX2;Q99L17	Antxr2	Anthrax toxin receptor 2	ENSMUST00000031281
0.220015	-0.00822834	0.409234	0.255812	0.198727	0.275154	0.158109	0.244257	0.30282	0.202706	0.20504	0.201346	0.194489	0.225574	0.213828	0.30322	0.249784	0.344142	0.213507	0.274386	8.76	4.57	-1.57	-1.95	-1.65	-2.24	-3.14	-2.19	0.18	1	0.999955	0.99998	0.999992	1	APBB2	40148_at	Amyloid beta A4 precursor protein-binding family B member 2	ENSMUSG00000029207	ENSMUST00000087256;ENSMUST00000159357;ENSMUST00000159512;ENSMUST00000159786;ENSMUST00000160063;ENSMUST00000160103;ENSMUST00000160870;ENSMUST00000161716;ENSMUST00000161879;ENSMUST00000162349;ENSMUST00000162366;ENSMUST00000162382;ENSMUST00000162994	ENSMUSP00000084511;ENSMUSP00000123752;ENSMUSP00000123766;ENSMUSP00000123778;ENSMUSP00000123978;ENSMUSP00000124127;ENSMUSP00000124139;ENSMUSP00000124350;ENSMUSP00000124807;ENSMUSP00000125116;ENSMUSP00000125211;ENSMUSP00000125550;ENSMUSP00000125603	E0CYB2;E0CYJ4;E0CYJ8;E0CYY8;E0CZ85;E0CZA9;E9PWH3;E9QPX0;F6V8Y6;Q3TDW6;Q3TIZ5;Q6DFX8;Q9DBR4	Apbb2	Amyloid beta A4 precursor protein-binding family B member 2	ENSMUST00000159786
0.838662	0.302762	-0.625559	-0.161104	0.27362	0.273531	0.247671	0.370183	0.455579	0.400857	0.446292	0.33271	0.487545	0.164181	0.20966	0.103037	0.217433	0.226865	0.268475	0.249053	-4.07	-4.41	-3.45	-4.86	-2.77	4.28	6.54	7.17	0.18	1	0.756726	0.99998	0.999992	1	B3GNT9	226058_at	UDP-GlcNAc:betaGal beta-1,3-N-acetylglucosaminyltransferase 9	ENSMUSG00000069920	ENSMUST00000093217;ENSMUST00000136822;ENSMUST00000161745	ENSMUSP00000125145;ENSMUSP00000130840;ENSMUSP00000133023	F8WI62;Q8BK98;Q8VI16	B3gnt9	UDP-GlcNAc:betaGal beta-1,3-N-acetylglucosaminyltransferase 9	ENSMUST00000093217;ENSMUST00000136822
0.354432	-0.339049	-0.0419894	-0.257179	0.615058	0.615532	0.533655	0.615504	0.424396	0.550671	0.659737	0.515047	0.424128	0.55644	0.391009	0.607269	0.551229	0.484004	0.576682	0.504176	-5.68	-5.41	-4.47	-2.41	3.72	3.79	5.72	2.77	0.18	1	0.999955	0.99998	0.999992	1	IL15RA	207375_s_at	Interleukin-15 receptor subunit alpha;Soluble interleukin-15 receptor subunit alpha	ENSMUSG00000023206	ENSMUST00000078834;ENSMUST00000114831;ENSMUST00000114832;ENSMUST00000114833;ENSMUST00000114834;ENSMUST00000123600;ENSMUST00000128156;ENSMUST00000135341;ENSMUST00000138349;ENSMUST00000138856;ENSMUST00000148748	ENSMUSP00000077878;ENSMUSP00000110480;ENSMUSP00000110481;ENSMUSP00000110482;ENSMUSP00000110483;ENSMUSP00000120539;ENSMUSP00000126364;ENSMUSP00000130792;ENSMUSP00000131473;ENSMUSP00000132058;ENSMUSP00000132731	A2AP35;A2AP36;A2AP37;A2AP38;E9QA82;Q60819;Q80Z90;Q80Z91;Q80Z92;Q810T6;Q8R5E4	Il15ra	Interleukin-15 receptor subunit alpha;Soluble interleukin-15 receptor subunit alpha	ENSMUST00000078834;ENSMUST00000114833;ENSMUST00000123600;ENSMUST00000128156;ENSMUST00000135341;ENSMUST00000138349;ENSMUST00000148748
0.0261459	0.152003	0.340113	0.221017	6.93942	7.12539	7.03011	6.11631	6.74673	6.74599	6.37657	6.87517	6.15344	7.04887	6.89145	7.36124	7.15439	6.81372	6.63329	7.19397	1.09	-8.67	-5.14	2.55	1.74	2.9	2.37	0.41	0.18	1	0.999955	0.99998	0.999992	1	ZMYND11	202136_at	Zinc finger MYND domain-containing protein 11	ENSMUSG00000021156	ENSMUST00000062658;ENSMUST00000110633;ENSMUST00000110634;ENSMUST00000110635;ENSMUST00000110636;ENSMUST00000110637;ENSMUST00000110638;ENSMUST00000128658;ENSMUST00000130151;ENSMUST00000144642;ENSMUST00000146039;ENSMUST00000146059;ENSMUST00000152725;ENSMUST00000154994	ENSMUSP00000059767;ENSMUSP00000106263;ENSMUSP00000106264;ENSMUSP00000106265;ENSMUSP00000106266;ENSMUSP00000106267;ENSMUSP00000106268;ENSMUSP00000116299;ENSMUSP00000116635;ENSMUSP00000117375;ENSMUSP00000118002;ENSMUSP00000118964;ENSMUSP00000121574;ENSMUSP00000122133	D3YXR0;D3YXX1;D3YY85;D3YY86;D3Z029;D3Z2K4;D3Z4G1;D3Z500;D3Z662;D3Z7P1;G5E8Q2;Q8BJZ0;Q8C155;Q8R5C8	Zmynd11	Zinc finger MYND domain-containing protein 11	ENSMUST00000062658;ENSMUST00000110633;ENSMUST00000110634;ENSMUST00000110636;ENSMUST00000110637;ENSMUST00000110638;ENSMUST00000128658;ENSMUST00000130151;ENSMUST00000144642;ENSMUST00000152725;ENSMUST00000154994
-0.144725	-0.00744972	-0.031015	-0.355806	14.6667	13.884	15.9473	13.6839	14.3313	14.5683	15.4703	14.2326	14.8218	15.187	14.0374	17.4688	15.2767	15.084	13.5529	13.6175	-2.66	20.43	-0.78	-2.66	-2.44	-2.66	-2.66	-2.66	0.18	1	0.999955	0.99998	0.999992	1	RDM1	239169_at	RAD52 motif-containing protein 1	ENSMUSG00000010362	ENSMUST00000010506;ENSMUST00000133727	ENSMUSP00000010506;ENSMUSP00000118996	F6W1D5;Q9CQK3	Rdm1	RAD52 motif-containing protein 1	ENSMUST00000010506;ENSMUST00000133727
-0.433581	-0.15061	-0.0262887	-0.221388	4.91692	3.85206	5.51863	4.10289	3.95148	2.80421	3.0477	3.70668	3.95441	5.39984	4.57431	5.49781	4.52596	3.99673	4.34227	3.6516	7.04	0.04	2.43	3.08	-2.06	-2.69	-3.77	-3.58	0.18	1	0.63805	0.99998	0.999992	1	ABCB4	207819_s_at	Multidrug resistance protein 3	ENSMUSG00000042476	ENSMUST00000003717	ENSMUSP00000003717	B9EK77;P21440;Q6LCL9	Abcb4	Multidrug resistance protein 3	ENSMUST00000003717
0.0976957	0.126747	0.392986	0.6623	17.7773	16.6502	13.8361	14.4961	19.6725	15.6048	17.7188	16.2921	19.4746	17.3174	16.3196	21.6619	18.8014	18.7551	18.2194	19.2877	2.81	2.46	1.8	3.87	3.8	-3.15	-4.86	-5.88	0.18	1	0.999955	0.99998	0.999992	1	MATR3	242260_at	Matrin-3	ENSMUSG00000037236	ENSMUST00000166793;ENSMUST00000186292;ENSMUST00000186614;ENSMUST00000186796;ENSMUST00000187389;ENSMUST00000187543;ENSMUST00000188275;ENSMUST00000188359;ENSMUST00000188767;ENSMUST00000189039;ENSMUST00000190029;ENSMUST00000190121;ENSMUST00000190653	ENSMUSP00000125761;ENSMUSP00000139437;ENSMUSP00000139525;ENSMUSP00000139745;ENSMUSP00000140128;ENSMUSP00000140148;ENSMUSP00000140286;ENSMUSP00000140401;ENSMUSP00000140846;ENSMUSP00000140853;ENSMUSP00000141027;ENSMUSP00000141135;ENSMUSP00000141189	A0A087WNP3;A0A087WNW7;A0A087WQD6;A0A087WQP4;A0A087WQZ1;A0A087WSF8;A0A087WSP7;A0A087WSU2;Q8K310	Matr3	Matrin-3	ENSMUST00000166793;ENSMUST00000186292;ENSMUST00000186614;ENSMUST00000186796;ENSMUST00000187389;ENSMUST00000188275;ENSMUST00000188359;ENSMUST00000188767;ENSMUST00000190029;ENSMUST00000190121;ENSMUST00000190653
0.146547	0.111764	0.199269	0.175747	54.742	47.5367	54.0894	52.3909	62.6548	54.4504	57.7983	50.695	62.5568	57.898	50.4067	71.8777	58.441	59.5393	56.6058	59.2657	-7.64	2.18	2.67	-6.15	3.57	2.73	2.21	1.4	0.18	1	0.999955	0.99998	0.999992	1	VPS35	222388_s_at	Vacuolar protein sorting-associated protein 35	ENSMUSG00000031696	ENSMUST00000034131	ENSMUSP00000034131	Q61123;Q9EQH3	Vps35	Vacuolar protein sorting-associated protein 35	ENSMUST00000034131
0.0801881	-0.272278	-0.0820556	-0.00142055	25.7906	23.1187	25.7948	23.4416	27.1114	25.7823	28.7863	16.8293	23.708	21.739	21.6022	28.3711	21.1221	21.984	25.2832	23.7956	-7.04	0.74	1.93	-5.45	1.37	2.73	2.98	3.27	0.18	1	0.999955	0.99998	0.999992	1	VKORC1	217949_s_at	Vitamin K epoxide reductase complex subunit 1	ENSMUSG00000096145	ENSMUST00000033074;ENSMUST00000119922	ENSMUSP00000033074;ENSMUSP00000112542	D3YWB2;Q9CRC0	Vkorc1	Vitamin K epoxide reductase complex subunit 1	ENSMUST00000033074
0.449686	0.278822	0.0887742	-0.185467	0.591357	0.140106	0.239415	0.663892	0.313356	0.362274	0.249731	0.498031	0.398936	0.188468	0.218086	0.253165	0.284081	0.441588	0.302581	0.182081	-4.17	-5.37	-0.54	-3.27	3.91	2.8	3.9	1.57	0.18	1	0.999955	0.99998	0.999992	1	CCR10	220565_at	C-C chemokine receptor type 10	ENSMUSG00000044052	ENSMUST00000062759	ENSMUSP00000062588	Q542A4;Q9JIP1;Q9JL20;Q9JL21	Ccr10	C-C chemokine receptor type 10	ENSMUST00000062759
0.156888	-0.1313	0.13593	0.0505235	14.6892	14.2404	14.692	17.1998	14.4646	15.9039	17.1059	13.009	16.7556	10.7272	13.5991	16.1355	16.535	16.9357	14.2605	15.4892	-10	4.74	3.35	-5.72	3.78	2.79	2.14	0.55	0.18	1	0.999955	0.99998	0.999992	1	ARL3	202641_at	ADP-ribosylation factor-like protein 3	ENSMUSG00000025035	ENSMUST00000026009	ENSMUSP00000026009	Q9WUL7	Arl3	ADP-ribosylation factor-like protein 3	ENSMUST00000026009
0.200365	-0.128957	0.0500172	0.0889673	61.1252	55.244	64.6071	71.9943	62.1944	67.795	71.457	50.313	62.3851	54.5982	59.1287	71.7135	61.4347	56.8257	62.6562	63.6177	-6.4	3.94	2.46	-5.24	4.32	2.09	0.68	-0.57	0.18	1	0.870365	0.99998	0.999992	1	PHGDH	201397_at	D-3-phosphoglycerate dehydrogenase	ENSMUSG00000053398	ENSMUST00000065793;ENSMUST00000148488	ENSMUSP00000064755;ENSMUSP00000117525	F6ZSB7;Q3TEE5;Q61753;Q75SV9;Q8C603	Phgdh	D-3-phosphoglycerate dehydrogenase	ENSMUST00000065793
-0.120206	-0.0504179	-0.102103	-0.142064	3.10561	3.20151	2.28849	2.50977	2.65371	2.46188	2.64922	2.73769	2.47349	3.12533	2.9578	2.40994	2.59615	2.59672	2.66202	2.40638	-2.22	-0.73	-1.51	-2.22	12.62	-1.95	-2.22	-2.22	0.18	1	0.999955	0.99998	0.999992	1	ARNTL2	220658_s_at	Aryl hydrocarbon receptor nuclear translocator-like protein 2	ENSMUSG00000040187	ENSMUST00000080530;ENSMUST00000111636;ENSMUST00000111638;ENSMUST00000111639;ENSMUST00000129788	ENSMUSP00000079373;ENSMUSP00000107263;ENSMUSP00000107265;ENSMUSP00000107266;ENSMUSP00000121170	E9Q993;E9Q994;Q2VPD4;Q32MV7;Q91XJ5;Q91XJ6	Arntl2	Aryl hydrocarbon receptor nuclear translocator-like protein 2	ENSMUST00000111639
0.232404	0.297437	0.79078	0.517846	5.50096	4.56526	5.42085	4.78908	5.20679	4.3031	3.75224	4.49041	4.43118	6.58537	5.96593	5.7243	4.76433	6.14547	4.96303	4.26066	-3.31	-3.16	0.46	-3.04	2.99	4.11	4.17	-2.77	0.18	1	0.999955	0.99998	0.999992	1	ENTPD1	207691_x_at	Ectonucleoside triphosphate diphosphohydrolase 1	ENSMUSG00000048120	ENSMUST00000112231;ENSMUST00000127268;ENSMUST00000127828;ENSMUST00000134063;ENSMUST00000156598	ENSMUSP00000107850;ENSMUSP00000116285;ENSMUSP00000116349;ENSMUSP00000116895;ENSMUSP00000117213	D6RFA9;D6RHQ2;F7B9M9;P55772;Q8CDV7	Entpd1	Ectonucleoside triphosphate diphosphohydrolase 1	ENSMUST00000112231;ENSMUST00000127828;ENSMUST00000134063;ENSMUST00000156598
0.0881149	-0.047651	0.0801549	0.138309	3.60725	2.87493	3.05529	2.82325	3.64907	3.42537	3.47045	2.71426	3.83261	3.04159	3.16351	4.13225	3.20544	3.39032	3.39907	3.43247	-7.19	1.74	1.97	-6.22	3.94	2.46	3.86	0.17	0.18	1	0.999955	0.99998	0.999992	1	MKKS	218138_at	McKusick-Kaufman/Bardet-Biedl syndromes putative chaperonin	ENSMUSG00000027274	ENSMUST00000028730;ENSMUST00000110089	ENSMUSP00000028730;ENSMUSP00000105716	Q8BGQ3;Q9JI70	Mkks	McKusick-Kaufman/Bardet-Biedl syndromes putative chaperonin	ENSMUST00000028730;ENSMUST00000110089
0.0772544	-0.0292032	-0.00451793	0.124931	116.999	104.713	137.21	117.246	120.912	127.097	129.585	112.669	120.812	119.848	109.193	119.03	120.163	124.74	121.719	134.238	-5.78	1.62	2.31	-6.8	3.37	4.18	3.53	-1.65	0.18	1	0.999955	0.99998	0.999992	1	IRF2	203275_at	Interferon regulatory factor 2	ENSMUSG00000031627	ENSMUST00000034041	ENSMUSP00000034041	P23906	Irf2	Interferon regulatory factor 2	ENSMUST00000034041
2.52682	1.76489	0.389348	0.58393	1.20584	0.916357	1.32114	3.51888	2.41248	2.41311	2.46212	2.11993	1.72668	0.940853	1.12443	1.06144	1.04108	1.03076	1.12814	1.03411	-3.66	4.18	2.17	-3.66	4.38	1.98	-1.31	-2.8	0.18	1	0.544308	0.99998	0.999992	1	TPX2	210052_s_at	Targeting protein for Xklp2	ENSMUSG00000027469	ENSMUST00000028969;ENSMUST00000109816;ENSMUST00000164120;ENSMUST00000178997	ENSMUSP00000028969;ENSMUSP00000105441;ENSMUSP00000128888;ENSMUSP00000136457	A2APB8;Q3U500;Q6P9S6	Tpx2	Targeting protein for Xklp2	ENSMUST00000028969;ENSMUST00000109816;ENSMUST00000164120;ENSMUST00000178997
0.173807	0.0300886	0.0795413	0.1356	16.0692	13.9151	16.5537	16.0141	17.0346	17.166	18.6342	15.7452	17.0087	15.1974	15.6122	17.7913	16.0785	15.8143	16.7237	16.7816	3.11	7.52	3.74	3.47	1.51	-5.5	-5.86	-5.73	0.18	1	0.999955	0.99998	0.999992	1	CARHSP1	224910_at	Calcium-regulated heat stable protein 1	ENSMUSG00000008393	ENSMUST00000008537	ENSMUSP00000008537	Q9CR86	Carhsp1	Calcium-regulated heat stable protein 1	ENSMUST00000008537
0.109592	-0.0980099	0.0351691	0.0192367	8.06013	6.57142	8.3432	7.08612	7.65163	8.74021	9.24942	6.34563	8.65924	6.66268	7.13265	8.95058	7.69297	7.2966	7.69804	7.5328	-6.64	2.44	2.32	-5.7	1.79	2.08	2.64	2.01	0.18	1	0.999955	0.99998	0.999992	1	MSRB2	218773_s_at	Methionine-R-sulfoxide reductase B2, mitochondrial	ENSMUSG00000023094	ENSMUST00000023856	ENSMUSP00000023856	Q78J03	Msrb2	Methionine-R-sulfoxide reductase B2, mitochondrial	ENSMUST00000023856
0.186373	0.0583314	0.155559	0.251227	2.18541	1.40486	2.00678	2.61575	1.76975	2.20316	2.04939	1.70934	1.91105	2.32084	2.03004	2.11601	2.26039	1.93702	2.02102	2.43173	-5.49	2.17	3.5	-4.8	4.34	1.82	1.58	-1.98	0.18	1	0.999955	0.99998	0.999992	1	RPP40	213427_at	Ribonuclease P protein subunit p40	ENSMUSG00000021418	ENSMUST00000171686;ENSMUST00000174230;ENSMUST00000174231	ENSMUSP00000130290;ENSMUSP00000134210;ENSMUSP00000134228	G3UYT2;G3UYU5;Q8BX66;Q8R1F9	Rpp40	Ribonuclease P protein subunit p40	ENSMUST00000171686;ENSMUST00000174230
0.633305	0.187864	0.848987	0.635766	1.64392	1.87819	1.58599	1.90414	2.24289	1.48384	2.25097	2.15248	1.86396	1.59486	1.82842	2.32251	2.12099	2.17008	1.74784	1.86452	-4.94	3.37	2.88	-5.48	4.14	1.6	1.33	-1.65	0.18	1	0.999955	0.99998	0.999992	1	RAD51C	209849_s_at	DNA repair protein RAD51 homolog 3	ENSMUSG00000007646	ENSMUST00000007790;ENSMUST00000067692;ENSMUST00000129400;ENSMUST00000153073	ENSMUSP00000007790;ENSMUSP00000064079;ENSMUSP00000121928;ENSMUSP00000122811	B2KGK7;F2Z433;F2Z4A1;Q5SX32;Q8C653;Q924H5	Rad51c	DNA repair protein RAD51 homolog 3	ENSMUST00000067692;ENSMUST00000129400;ENSMUST00000153073
0.775082	0.637401	0.781073	0.517928	10.8925	10.4054	11.7493	13.3353	13.8347	13.5279	13.3391	11.5539	13.2571	11.4098	11.1768	11.8372	11.2315	16.1782	11.9811	12.8694	-7.42	-2.9	0.31	-4.27	4.06	4.69	2.95	2.06	0.18	1	0.999955	0.99998	0.999992	1	HYOU1	200825_s_at	Hypoxia up-regulated protein 1	ENSMUSG00000032115	ENSMUST00000066601;ENSMUST00000159473;ENSMUST00000160902;ENSMUST00000161318;ENSMUST00000162560	ENSMUSP00000068594;ENSMUSP00000123700;ENSMUSP00000123749;ENSMUSP00000124177;ENSMUSP00000125594	E0CYZ2;F6TRP3;Q3TAL1;Q3TZD0;Q3U1U2;Q64139;Q80X75;Q9JKR6	Hyou1	Hypoxia up-regulated protein 1	ENSMUST00000066601;ENSMUST00000160902;ENSMUST00000161318;ENSMUST00000162560
0.0903362	-1.10097	-0.886354	-0.481774	3.66774	3.37961	6.52525	3.16884	4.36747	6.42715	6.85347	4.4564	3.86147	1.72106	2.12439	2.28798	3.82182	5.26216	3.3363	3.57742	4.08	1.4	-1.3	2.73	-3.26	-3.32	-3.26	2.96	0.18	1	0.999955	0.99998	0.999992	1	KLF4	221841_s_at	Krueppel-like factor 4	ENSMUSG00000003032	ENSMUST00000107619;ENSMUST00000129250;ENSMUST00000132746	ENSMUSP00000103245;ENSMUSP00000116514;ENSMUSP00000123687	B7ZCH1;B7ZCH2;P70421;Q3U2D6;Q3URS6;Q60793;Q78K30;Q9R255	Klf4	Krueppel-like factor 4	ENSMUST00000107619;ENSMUST00000129250;ENSMUST00000132746
0.0519388	-0.0304741	-0.012029	0.0937263	33.553	28.9176	35.8721	36.6613	30.4394	38.3708	39.4177	30.0941	35.1093	31.1104	30.9598	35.3305	33.2351	30.794	33.4247	34.9516	0.67	4.83	4.81	-1.26	2.41	1.11	-2.32	-8.33	0.18	1	0.999955	0.99998	0.999992	1	RFTN1	212646_at	Raftlin	ENSMUSG00000039316	ENSMUST00000044503;ENSMUST00000113195	ENSMUSP00000046524;ENSMUSP00000108820	D3Z731;Q3U654;Q3U8P6;Q6A0D4;Q80US1	Rftn1	Raftlin	ENSMUST00000044503;ENSMUST00000113195
-0.0226539	-0.0316561	0.138356	0.079874	7.25366	6.04633	5.50577	5.47101	6.68477	6.05384	6.03859	4.65961	7.78571	6.40407	5.52281	9.25616	6.70022	6.33018	6.84601	6.1526	-6.4	1.44	1.33	-4.2	3.45	3.95	1.25	-0.26	0.18	1	0.999955	0.99998	0.999992	1	GGH	203560_at	Gamma-glutamyl hydrolase	ENSMUSG00000073987	ENSMUST00000098242	ENSMUSP00000095843	B1AWC1;Q9Z0L7;Q9Z0L8	Ggh	Gamma-glutamyl hydrolase	ENSMUST00000098242
-0.452594	-0.336295	-0.0999035	0.0287751	0.857828	0.990487	0.805675	0.734418	0.798795	0.863527	0.570721	0.908049	0.829275	1.01537	0.912459	0.955059	0.925033	0.899224	0.904803	1.04268	6.49	-0.39	-2.57	6.19	-2.56	-2.56	-2.67	-2.52	0.18	1	0.999955	0.99998	0.999992	1	PSD3	203355_s_at	PH and SEC7 domain-containing protein 3	ENSMUSG00000030465	ENSMUST00000038959;ENSMUST00000059374;ENSMUST00000093468;ENSMUST00000093469;ENSMUST00000098696;ENSMUST00000120071	ENSMUSP00000041339;ENSMUSP00000060306;ENSMUSP00000091178;ENSMUSP00000091179;ENSMUSP00000096293;ENSMUSP00000112545	E9PUC5;F6Z9E6;Q2PFD7;Q3TTA1;Q80TN6;Q80UZ7;Q8C0E9;Q8CEA6	Psd3	PH and SEC7 domain-containing protein 3	ENSMUST00000038959;ENSMUST00000059374;ENSMUST00000093468;ENSMUST00000098696;ENSMUST00000120071
0.130334	0.0116259	0.0999646	0.172688	40.9338	39.7416	40.0774	41.0766	47.525	42.8885	42.1769	37.7013	43.2564	42.4273	41.0609	44.5334	43.8374	42.9181	42.3758	47.1857	-4.8	-0.92	0.25	-5.18	2.01	4.02	3.71	0.78	0.18	1	0.999955	0.99998	0.999992	1	ERAP1	210385_s_at	Endoplasmic reticulum aminopeptidase 1	ENSMUSG00000021583	ENSMUST00000169114	ENSMUSP00000133166	Q6GTP5;Q9EQH2;Q9ET63	Erap1	Endoplasmic reticulum aminopeptidase 1	ENSMUST00000169114
-0.00437143	0.00180171	0.0226721	0.100272	20.8363	20.0217	18.7259	17.9672	21.6798	18.6788	19.7101	19.2102	20.6771	20.47	19.1215	22.0483	19.4992	19.9813	20.2184	21.739	8.42	-2.6	-2.85	6.39	-2.44	-2.93	-2.99	-2.07	0.18	1	0.999955	0.99998	0.999992	1	PRKAA1	214917_at	5'-AMP-activated protein kinase catalytic subunit alpha-1	ENSMUSG00000050697	ENSMUST00000051186	ENSMUSP00000063166	Q5EG47	Prkaa1	5'-AMP-activated protein kinase catalytic subunit alpha-1	ENSMUST00000051186
-0.0152374	-0.426614	-0.145963	0.188076	18.6288	16.6657	17.5718	16.6474	20.2979	19.1215	18.6728	17.0567	18.6515	17.4228	15.7362	16.9614	17.3354	19.2101	18.6012	18.2161	8.61	-1.83	-1.64	1.13	-1.88	-1.79	-1.66	-1.62	0.18	1	0.999955	0.99998	0.999992	1	CCNL1	241495_at	Cyclin-L1	ENSMUSG00000027829	ENSMUST00000029416;ENSMUST00000129002;ENSMUST00000135719;ENSMUST00000144810;ENSMUST00000145186;ENSMUST00000154585	ENSMUSP00000029416;ENSMUSP00000118377;ENSMUSP00000118394;ENSMUSP00000119229;ENSMUSP00000122314;ENSMUSP00000122824	F6WST0;F6WYR6;F7BER3;F7BI63;Q52KE7;Q8BQ75;Q8R5H9;Q922K0;Q9CSZ3;Q9WV44	Ccnl1	Cyclin-L1	ENSMUST00000029416;ENSMUST00000129002;ENSMUST00000135719;ENSMUST00000144810;ENSMUST00000145186;ENSMUST00000154585
0.2164	0.0374869	0.0657946	0.143542	8.83722	8.26373	7.61784	8.35821	9.82291	8.47579	11.2846	7.59744	9.16242	8.92011	7.92112	9.47334	7.45412	9.70669	9.57599	8.37734	-8.35	4.65	3.97	-9.05	3	3.22	2.06	2.24	0.18	1	0.999955	0.99998	0.999992	1	MRPL51	223086_x_at	39S ribosomal protein L51, mitochondrial	ENSMUSG00000030335	ENSMUST00000032485	ENSMUSP00000032485	Q9CPY1;Q9CWZ9	Mrpl51	39S ribosomal protein L51, mitochondrial	ENSMUST00000032485
0.383231	0.425242	0.144102	0.153881	2.11108	2.23495	2.11537	4.47191	2.85713	1.7654	1.88918	1.60352	5.23602	2.57252	1.79914	1.74881	2.11093	3.87361	2.12603	2.2903	-3.16	-2.9	-2.95	-3.08	2.54	0.04	2.91	5.42	0.18	1	0.999955	0.99998	0.999992	1	CCR2	206978_at	C-C chemokine receptor type 2	ENSMUSG00000049103	ENSMUST00000055918;ENSMUST00000165984;ENSMUST00000168841;ENSMUST00000171719	ENSMUSP00000049909;ENSMUSP00000128734;ENSMUSP00000130112;ENSMUSP00000132453	P51683;Q61172	Ccr2	C-C chemokine receptor type 2	ENSMUST00000055918;ENSMUST00000165984;ENSMUST00000168841;ENSMUST00000171719
0.233166	0.182829	0.132691	-0.453051	0.272919	0.0912612	0.257375	0.281345	0.24776	0.203145	0.153234	0.188731	0.16936	0.308102	0.201327	0.201311	0.197448	0.217594	0.15186	0.116806	-1.65	11.68	0.54	-2.4	-0.82	-0.93	-2.21	-1.77	0.18	1	0.999955	0.99998	0.999992	1	KANK2	218418_s_at	KN motif and ankyrin repeat domain-containing protein 2	ENSMUSG00000032194	ENSMUST00000034717	ENSMUSP00000034717	Q8BLD5;Q8BX02;Q91Z35	Kank2	KN motif and ankyrin repeat domain-containing protein 2	ENSMUST00000034717
-0.0784985	-0.202403	0.00350208	-0.331551	29.1348	24.6632	29.2266	27.7983	26.2188	27.2397	36.1106	24.5843	30.7317	23.5992	23.7317	30.6636	27.6168	28.7913	27.3535	28.4596	-4.4	4.19	4.07	-3.54	4.08	0.86	0.38	-3.99	0.18	1	0.999955	0.99998	0.999992	1	EXOSC3	223490_s_at	Exosome complex component RRP40	ENSMUSG00000028322	ENSMUST00000030003;ENSMUST00000152056	ENSMUSP00000030003;ENSMUSP00000115532	F6TGV1;Q7TQK4;Q9CV81;Q9CVW2	Exosc3	Exosome complex component RRP40	ENSMUST00000030003;ENSMUST00000152056
-0.107331	-0.0591177	-0.0393029	0.0694298	32.6892	32.6787	35.5021	30.1965	30.2459	34.0397	36.0872	32.1267	34.844	32.8925	30.8849	35.2675	36.5453	32.6773	35.7971	35.829	-4.98	-1.51	2.07	-5.58	-0.88	1.71	3.68	5.61	0.18	1	0.999955	0.99998	0.999992	1	ICAM2	204683_at	Intercellular adhesion molecule 2	ENSMUSG00000001029	ENSMUST00000001055;ENSMUST00000106813;ENSMUST00000141146;ENSMUST00000173795	ENSMUSP00000001055;ENSMUSP00000102426;ENSMUSP00000118043;ENSMUSP00000133315	B1ARJ2;G3UWJ5;G5E8M9;P35330;Q9D8Q4	Icam2	Intercellular adhesion molecule 2	ENSMUST00000001055;ENSMUST00000106813;ENSMUST00000141146;ENSMUST00000173795
0.0375651	0.0559712	0.0423038	0.105079	8.13801	7.64473	7.73192	7.79144	8.22636	7.24784	8.20719	7.47457	8.15926	7.70855	7.53279	8.06223	8.47246	8.2716	8.13431	7.95199	4.32	2.31	0.9	4.23	2.16	-3.09	-4.85	-5.33	0.18	1	0.999955	0.99998	0.999992	1	CDADC1	223527_s_at	Cytidine and dCMP deaminase domain-containing protein 1	ENSMUSG00000021982	ENSMUST00000022555;ENSMUST00000056997;ENSMUST00000167100;ENSMUST00000171683	ENSMUSP00000022555;ENSMUSP00000052233;ENSMUSP00000128022;ENSMUSP00000128064	G3UW39;Q8BMD5;Q8BYL2;Q8BYN1;Q8C014;Q922P4;Q99KL2;Q9D7F3	Cdadc1	Cytidine and dCMP deaminase domain-containing protein 1	ENSMUST00000022555;ENSMUST00000056997;ENSMUST00000171683
0.102955	0.119325	0.202727	0.189759	269.761	241.778	324.444	269.4	293.13	302.61	337.402	237.511	397.348	277.201	258.379	349.123	291.577	348.29	312.541	311.794	-5.42	-1.92	0.51	-5.47	2.46	1.88	2.16	5.5	0.18	1	0.999955	0.99998	0.999992	1	S100A11	200660_at	Protein S100-A11;Protein S100-A11, N-terminally processed	ENSMUSG00000027907	ENSMUST00000029515	ENSMUSP00000029515	P50543;Q545S1	S100a11	Protein S100-A11	ENSMUST00000029515
0.0834548	-0.0339927	-0.00221518	0.113632	166.197	147.525	176.834	178.215	153.528	174.583	178.263	158.1	177.473	146.89	151.563	175.934	162.16	157.836	171.113	176.955	-7.84	3.85	2.75	-2.16	3.8	1.7	0.61	-1.39	0.18	1	0.999955	0.99998	0.999992	1	HN1	217755_at	Hematological and neurological expressed 1 protein;Hematological and neurological expressed 1 protein, N-terminally processed	ENSMUSG00000020737	ENSMUST00000021083	ENSMUSP00000021083	P97825	Hn1	Hematological and neurological expressed 1 protein;Hematological and neurological expressed 1 protein, N-terminally processed	ENSMUST00000021083
-0.145965	-0.160228	-0.13623	-0.0774768	14.1718	15.2515	16.7532	14.1668	12.6531	13.7131	14.1456	14.2774	13.1275	14.3437	14.5497	13.3154	14.0139	13.9515	14.0021	14.6948	6.42	-2.65	-2.65	7.35	-2.65	-2.65	-2.56	-1.67	0.18	1	0.999955	0.99998	0.999992	1	FAM65A	218029_at	Protein FAM65A	ENSMUSG00000038604	ENSMUST00000043531	ENSMUSP00000039966	G5E8A2;Q68FE6;Q80T73;Q8K0T1;Q9D6R4	Fam65a	Protein FAM65A	ENSMUST00000043531
-0.149517	-0.0787373	-0.13208	-0.125073	19.9023	22.5587	19.9443	16.4863	19.3588	20.4659	20.8105	19.3016	20.1461	21.2793	20.2479	20.742	20.6813	17.4013	20.0641	20.8871	1.58	-8.93	-5.01	2.53	0.91	0.2	2.45	3.48	0.17	1	0.999955	0.99998	0.999992	1	BCL2	203685_at	Apoptosis regulator Bcl-2	ENSMUSG00000057329	ENSMUST00000112751;ENSMUST00000189999	ENSMUSP00000108371;ENSMUSP00000139856	P10417;P10418;Q4VBF6	Bcl2	Apoptosis regulator Bcl-2	ENSMUST00000112751;ENSMUST00000189999
0.246688	0.134934	0.10242	0.301161	23.6182	24.5894	26.1737	33.3426	25.9883	28.8305	27.9695	31.8437	31.2705	20.9587	24.9559	25.8647	29.0903	26.5139	27.8017	32.5535	-4.64	3.92	1.19	-4.04	5.58	2.06	0.49	-3.55	0.17	1	0.907694	0.99998	0.999992	1	E2F2	228361_at	Transcription factor E2F2	ENSMUSG00000018983	ENSMUST00000061721	ENSMUSP00000050047	A2AW43;P56931;Q8BID0	E2f2	Transcription factor E2F2	ENSMUST00000061721
0.214783	-0.482248	-0.156182	-0.0372405	9.54224	10.6123	11.8356	9.87573	9.99357	11.0799	10.8339	10.1559	9.29533	8.16953	10.0072	10.7107	10.3809	10.3505	9.93344	10.273	5	3.43	3.44	4.42	-4.95	-4.02	-1.78	-4.17	0.17	1	0.999955	0.99998	0.999992	1	MAP3K8	235421_at	Mitogen-activated protein kinase kinase kinase 8	ENSMUSG00000024235	ENSMUST00000025078;ENSMUST00000173930	ENSMUSP00000025078;ENSMUSP00000133469	G3UWY2;Q07174	Map3k8	Mitogen-activated protein kinase kinase kinase 8	ENSMUST00000025078;ENSMUST00000173930
0.000459596	0.00509267	0.0817976	0.142868	10.5746	10.777	10.4689	9.91259	10.826	10.8501	10.2328	10.2034	11.1285	10.9739	10.6014	11.4664	10.8878	11.8775	10.755	12.3912	3.18	-6.2	-6	1.9	2.31	2.06	1.2	-0.89	0.17	1	0.999955	0.99998	0.999992	1	CRY1	209674_at	Cryptochrome-1	ENSMUSG00000020038	ENSMUST00000020227	ENSMUSP00000020227	P97784	Cry1	Cryptochrome-1	ENSMUST00000020227
-0.052762	0.0491234	-0.000836261	-0.0270341	18.8924	16.7159	17.9706	18.8784	15.3254	17.4207	16.2968	16.9526	18.4133	20.8296	17.7394	17.9636	16.7697	18.7392	17.6442	16.8767	-5.26	-3.76	-0.1	-3.05	3.59	3.31	3.06	1.43	0.17	1	0.999955	0.99998	0.999992	1	IL6R	205945_at	Interleukin-6 receptor subunit alpha	ENSMUSG00000027947	ENSMUST00000029559	ENSMUSP00000029559	P22272	Il6ra	Interleukin-6 receptor subunit alpha	ENSMUST00000029559
0.0266481	0.125394	-0.0591579	0.0495516	10.9527	9.2326	13.2001	16.8424	14.7519	14.2816	12.7569	10.6581	11.9038	11.5973	10.5703	11.5318	9.95328	9.34046	10.9618	12.1275	0.82	4.01	2.78	-0.31	4.06	-0.24	-2.98	-6.78	0.17	1	0.999955	0.99998	0.999992	1	MCM7	210983_s_at	DNA replication licensing factor MCM7	ENSMUSG00000029730	ENSMUST00000000505;ENSMUST00000139983;ENSMUST00000148094;ENSMUST00000148879;ENSMUST00000153867;ENSMUST00000155902	ENSMUSP00000000505;ENSMUSP00000116131;ENSMUSP00000120243;ENSMUSP00000121344;ENSMUSP00000121446;ENSMUSP00000121566	D3Z0J6;D3Z2K9;D3Z335;D3Z6N3;Q61881	Mcm7	DNA replication licensing factor MCM7	ENSMUST00000000505;ENSMUST00000139983;ENSMUST00000148094;ENSMUST00000153867
0.541906	-0.428884	-0.524506	-0.0512995	25.2649	9.53116	30.6377	26.5374	29.0692	26.9022	26.5778	10.7969	25.6751	11.1259	12.8336	7.91378	9.57628	32.7279	19.6145	13.8879	-1.88	3.42	3.32	2.25	-2.17	-4.11	-4.06	4.57	0.17	1	0.999955	0.99998	0.999992	1	EGR1	201694_s_at	Early growth response protein 1	ENSMUSG00000038418	ENSMUST00000064795;ENSMUST00000165033	ENSMUSP00000069616;ENSMUSP00000126931	P08046;Q61777	Egr1	Early growth response protein 1	ENSMUST00000064795;ENSMUST00000165033
-0.590913	-0.363553	-0.268639	-0.66358	2.97165	1.13656	2.66055	2.02125	1.68856	1.19704	0.835049	0.950925	1.60606	2.82376	1.92575	1.96815	1.42002	1.6124	1.74989	0.952332	-2.66	-2.7	-1.93	-3.15	-2.34	1.46	4.71	5.68	0.17	1	0.999955	0.99998	0.999992	1	EPOR	396_f_at	Erythropoietin receptor	ENSMUSG00000006235	ENSMUST00000006397	ENSMUSP00000006397	P14753;Q63852	Epor	Erythropoietin receptor	ENSMUST00000006397
0.875981	0.0865509	0.435251	1.13025	1.37052	1.15617	1.42856	1.54817	1.60597	1.87755	1.7688	1.56277	1.42977	1.22703	1.33901	1.45145	1.47694	1.24199	1.4842	1.60384	-4.87	3.27	1.46	-4.48	5.48	2.27	0.08	-2.26	0.17	1	0.93516	0.99998	0.999992	1	CTNNAL1	202468_s_at	Alpha-catulin	ENSMUSG00000038816	ENSMUST00000045142;ENSMUST00000107612	ENSMUSP00000036487;ENSMUSP00000103237	B1AZA7;O88327;Q810J3	Ctnnal1	Alpha-catulin	ENSMUST00000045142;ENSMUST00000107612
0.0715625	0.00762218	0.0373486	0.159114	9.2179	7.62769	8.78119	8.7991	8.7346	8.05936	9.79772	7.90935	9.33419	8.73594	8.26062	9.89955	8.642	8.1082	8.96355	9.80707	-6.05	3.39	3.59	-5.6	3.41	2.68	1.48	-1.5	0.17	1	0.999955	0.99998	0.999992	1	RWDD2B	218377_s_at	RWD domain-containing protein 2B	ENSMUSG00000041079	ENSMUST00000039101	ENSMUSP00000049168	Q99M03;Q9JLH4	Rwdd2b	RWD domain-containing protein 2B	ENSMUST00000039101
2.04525	2.07057	1.79299	1.74053	0.152386	0	0.284791	0.284488	0.408896	0.250421	0.314432	0.266154	0.253936	0.492199	0.305115	0.148773	0.278292	0.360367	0.179889	0.34182	-3.25	-3.23	-3.21	-2.06	-1.3	3.42	6.94	1.39	0.17	1	0.654028	0.99998	0.999992	1	TRIM69	232792_at	E3 ubiquitin-protein ligase TRIM69	ENSMUSG00000033368	ENSMUST00000036089	ENSMUSP00000047627	Q80X56;Q8VHZ6	Trim69	E3 ubiquitin-protein ligase TRIM69	ENSMUST00000036089
-2.9996	-0.53732	0.226123	-1.30175	1.02074	0.709654	0.630751	0.327005	0.350355	0.129689	0	0.363169	0.397726	1.05668	0.804718	2.25488	0.427882	0.84077	0.660756	0.139157	-2.83	-2.82	-2.68	-2.66	2.54	3.85	4.89	-1.39	0.17	1	0.612392	0.99998	0.999992	1	ENPP2	209392_at	Ectonucleotide pyrophosphatase/phosphodiesterase family member 2	ENSMUSG00000022425	ENSMUST00000041591;ENSMUST00000167541;ENSMUST00000171545;ENSMUST00000173516	ENSMUSP00000036180;ENSMUSP00000128941;ENSMUSP00000132640;ENSMUSP00000133877	A8UH85;A8UH93;B2ZP54;G3UXY9;Q6PDE0;Q99LG9;Q9R1E6	Enpp2	Ectonucleotide pyrophosphatase/phosphodiesterase family member 2	ENSMUST00000041591
0.267392	0.100842	0.165569	0.175557	58.0815	45.5182	55.7498	59.0491	65.9085	60.7303	65.0762	52.2663	68.0633	52.7695	50.1651	68.5344	56.8574	62.3467	57.3393	60.3226	-7.26	1.33	2.25	-8.83	2.94	3.96	3.92	2.41	0.17	1	0.85483	0.99998	0.999992	1	SPCS2	201240_s_at	Signal peptidase complex subunit 2	ENSMUSG00000035227	ENSMUST00000036274	ENSMUSP00000041152	Q3THR2;Q80X74;Q921V8;Q9CXK1;Q9CYN2	Spcs2	Signal peptidase complex subunit 2	ENSMUST00000036274
0.744301	0.676348	0.0949317	0.749927	1.09667	0.828611	0.968493	1.15534	0.886106	0.925369	1.18054	0.965727	1.3735	0.781927	0.962791	0.833391	0.974946	0.89238	1.08152	0.98582	-2.42	8.81	7.99	-2.41	-1.29	-2.37	-2.59	-2.37	0.17	1	0.999955	0.99998	0.999992	1	ZPBP2	231442_at	Zona pellucida-binding protein 2	ENSMUSG00000017195	ENSMUST00000017339;ENSMUST00000081033;ENSMUST00000107509;ENSMUST00000107511;ENSMUST00000107513	ENSMUSP00000017339;ENSMUSP00000079822;ENSMUSP00000103133;ENSMUSP00000103135;ENSMUSP00000103137	A2A4X9;A2A4Y0;Q6X785;Q6X786;Q9DA91	Zpbp2	Zona pellucida-binding protein 2	ENSMUST00000081033;ENSMUST00000107509;ENSMUST00000107511
0.144039	0.0868062	0.115355	0.176645	28.3408	27.39	26.4567	27.7707	32.4282	29.6539	29.4258	28.385	29.8928	30.0454	28.0526	32.807	28.5166	29.3379	29.8997	31.1297	6.1	-2.52	-2.52	8.03	-2.52	-2.52	-2.52	-2.52	0.17	1	0.999955	0.99998	0.999992	1	PAFAH1B2	1569431_at	Platelet-activating factor acetylhydrolase IB subunit beta	ENSMUSG00000003131	ENSMUST00000172450	ENSMUSP00000127851	Q61206;Q6PKE6;Q7TNP3	Pafah1b2	Platelet-activating factor acetylhydrolase IB subunit beta	ENSMUST00000172450
-0.0012101	0.148207	0.0695526	0.258483	82.4345	74.701	91.1961	68.8117	84.6285	83.8399	89.0583	83.2447	99.2456	95.5031	79.1082	94.3808	90.6875	82.034	91.962	102.934	5.9	-0.35	-0.83	4.7	-4.4	-2.42	-1.53	-1.32	0.17	1	0.999955	0.99998	0.999992	1	TCP11L2	1559413_at	T-complex protein 11-like protein 2	ENSMUSG00000020034	ENSMUST00000020223	ENSMUSP00000020223	Q8C2D5;Q8K1H7	Tcp11l2	T-complex protein 11-like protein 2	ENSMUST00000020223
0.0859409	-0.262399	-0.151532	-0.235245	0.596293	0.666899	0.754718	0.663106	0.825848	0.662651	0.700178	0.565358	0.604676	0.784435	0.621841	0.645258	0.533721	0.712617	0.583435	0.639985	-2.15	7.24	8.23	-2.16	-1.2	-2.23	-3.44	-1.19	0.17	1	0.999955	0.99998	0.999992	1	PAQR8	226423_at	Membrane progestin receptor beta	ENSMUSG00000025931	ENSMUST00000068880;ENSMUST00000167119;ENSMUST00000187651;ENSMUST00000189400	ENSMUSP00000069127;ENSMUSP00000128781;ENSMUSP00000140913;ENSMUSP00000141054	Q3UHI5;Q80ZE5;Q8C891;Q8CCW9;Q9DA71	Paqr8	Membrane progestin receptor beta	ENSMUST00000068880;ENSMUST00000189400
0.101488	-0.411797	0.303214	1.29185	0.551664	0.415732	0.494074	0.695035	0.497419	0.434808	0.397666	0.382737	0.638258	0.404647	0.462229	0.400977	0.45221	0.620794	0.460401	0.484913	-2.01	-2.34	-2.34	-2.34	12.46	0.11	-2.14	-2.34	0.17	1	0.999955	0.99998	0.999992	1	PRR5L	219383_at	Proline-rich protein 5-like	ENSMUSG00000032841	ENSMUST00000043845;ENSMUST00000124802;ENSMUST00000125985;ENSMUST00000141814;ENSMUST00000144549;ENSMUST00000154525;ENSMUST00000163762;ENSMUST00000171088	ENSMUSP00000042167;ENSMUSP00000116266;ENSMUSP00000118502;ENSMUSP00000118537;ENSMUSP00000120192;ENSMUSP00000122996;ENSMUSP00000127530;ENSMUSP00000130152	A2AVJ5;B0R102;B0R103;B0R105;B0R106;B7ZWM2;F6VRG5;Q80Y78;Q8BIT0	Prr5l	Proline-rich protein 5-like	ENSMUST00000043845;ENSMUST00000163762;ENSMUST00000171088
0.0605214	-0.0928393	0.125003	0.0608407	31.6673	23.9901	29.2278	31.0349	26.8681	29.0589	29.4725	23.349	31.0888	25.4782	27.4166	34.2025	31.3978	28.7033	29.2899	28.5712	-7.88	-1.24	0.39	-5.2	2.45	3.89	3.6	3.82	0.17	1	0.999955	0.99998	0.999992	1	CNPY2	202857_at	Protein canopy homolog 2	ENSMUSG00000025381	ENSMUST00000026446	ENSMUSP00000026446	Q3UBH8;Q9QXT0	Cnpy2	Protein canopy homolog 2	ENSMUST00000026446
0.810952	0.332593	-0.815398	-0.101631	0.57929	0.550858	0.667371	1.38245	0.962783	0.989313	0.858055	0.959466	0.73674	0.626718	0.557607	0.453053	0.240994	0.215364	0.501671	0.599412	-3.12	3.99	0.76	-3.1	4.63	2.41	-1.64	-2.97	0.17	1	0.999955	0.99998	0.999992	1	KIF14	236641_at	Kinesin-like protein KIF14	ENSMUSG00000041498	ENSMUST00000047817;ENSMUST00000189413;ENSMUST00000195274	ENSMUSP00000044257;ENSMUSP00000139698;ENSMUSP00000142040	E9Q3T3;L0N759;L0N7N1	Kif14	Kinesin-like protein;Kinesin-like protein KIF14	ENSMUST00000189413
0.0902626	0.503793	0.42554	0.188434	1.49065	1.6525	1.4896	1.80732	1.81415	1.9063	1.62791	1.72722	1.89954	1.55257	1.51266	2.35486	1.738	1.86455	1.68598	1.37009	-3.97	3.46	3.6	-1.45	5.78	0.44	-1.13	-5.33	0.17	1	0.999955	0.99998	0.999992	1	PDSS1	220865_s_at	Decaprenyl-diphosphate synthase subunit 1	ENSMUSG00000026784	ENSMUST00000053729;ENSMUST00000135621;ENSMUST00000141215;ENSMUST00000149229;ENSMUST00000152170	ENSMUSP00000055689;ENSMUSP00000114242;ENSMUSP00000116089;ENSMUSP00000116206;ENSMUSP00000121873	B8JJW9;B8JJX0;D6RHT8;F6ZCX7;Q33DR2;Q9CZQ1;Q9WU69	Pdss1	Decaprenyl-diphosphate synthase subunit 1	ENSMUST00000053729;ENSMUST00000149229;ENSMUST00000152170
0.158396	0.782296	0.0865405	-0.0825718	0.216324	0.149662	0.10135	0.0867309	0.271504	0.132275	0.116994	0.155124	0.278359	0.365006	0.139795	0.12958	0.141568	0.203946	0.196011	0.092326	-3.18	-4.88	-4.92	4.9	0.45	1.47	1.75	2.45	0.17	1	0.999955	0.99998	0.999992	1	RORA	226682_at	Nuclear receptor ROR-alpha	ENSMUSG00000032238	ENSMUST00000034766;ENSMUST00000113624;ENSMUST00000174296	ENSMUSP00000034766;ENSMUSP00000109254;ENSMUSP00000134291	G3UZ02;P51448;P70283;P97741;P97773;Q923G1	Rora	Nuclear receptor ROR-alpha	ENSMUST00000034766;ENSMUST00000113624
-0.108147	-0.139036	-0.378424	-0.0467012	178.168	111.838	82.0231	44.1214	121.727	135.401	143.516	67.7541	173.877	121.598	112.053	182.347	86.6421	55.3259	141.182	103.989	4.85	-1.85	-1.09	4.78	-3.06	-4.54	-2.81	3.13	0.17	1	0.999955	0.99998	0.999992	1	TSC22D3	208763_s_at	TSC22 domain family protein 3	ENSMUSG00000031431	ENSMUST00000055738;ENSMUST00000112996;ENSMUST00000123898	ENSMUSP00000062589;ENSMUSP00000108620;ENSMUSP00000123569	B1AVF2;B1AVF3;C6EX03;Q3UNI6;Q8K160;Q9EQN0;Q9EQN1;Q9EQN2;Q9Z2S7	Tsc22d3	TSC22 domain family protein 3	ENSMUST00000055738;ENSMUST00000112996;ENSMUST00000123898
0.114934	0.0657978	0.15482	0.242857	17.9354	18.9748	22.4403	17.5113	21.895	22.2437	22.9449	20.1424	22.6743	19.721	18.7173	23.6084	22.0767	23.2854	21.4825	24.577	4.82	2.57	4.27	1.56	-2.87	-3.27	-3.27	-2.45	0.17	1	0.999955	0.99998	0.999992	1	GAPT	1552386_at	Protein GAPT	ENSMUSG00000046006	ENSMUST00000058806	ENSMUSP00000053775	Q8CB93	Gapt	Protein GAPT	ENSMUST00000058806
0.0765598	-0.103004	0.059909	0.104396	56.7109	66.8655	63.4044	56.3822	66.2413	71.8143	65.1388	60.1651	51.0802	64.9978	59.8885	69.948	62.0688	66.8201	62.7081	69.273	5.31	0.18	-0.32	5	-2.24	-2.65	-2.65	-2.65	0.17	1	0.999955	0.99998	0.999992	1	SESN3	235683_at	Sestrin-3	ENSMUSG00000032009	ENSMUST00000034507	ENSMUSP00000034507	Q3U2A0;Q9CYP7	Sesn3	Sestrin-3	ENSMUST00000034507
-0.0781881	-0.226412	-0.346187	0.0485697	0.377593	0.399879	0.220899	0.356575	0.222728	0.334814	0.305823	0.332077	0.284956	0.224553	0.270702	0.21742	0.220883	0.304914	0.33155	0.325956	4.75	1.83	2.12	4.48	-1.65	-3.6	-4.25	-2.89	0.17	1	0.999955	0.99998	0.999992	1	CYP2U1	226402_at	Cytochrome P450 2U1	ENSMUSG00000027983	ENSMUST00000106337	ENSMUSP00000101944	Q8BIM3;Q9CX98	Cyp2u1	Cytochrome P450 2U1	ENSMUST00000106337
0.0213829	-0.0906684	-0.0153027	0.125945	348.802	285.763	325.84	273.3	303.707	342.102	362.414	295.662	354.758	266.02	300.963	334.958	307.703	318.822	339.521	346.816	5.03	-0.04	-1.52	4.29	-2.6	-2.25	-2.7	-0.51	0.17	1	0.999955	0.99998	0.999992	1	BTG1	1559975_at	Protein BTG1	ENSMUSG00000036478	ENSMUST00000038377	ENSMUSP00000038863	P31607;P62325	Btg1	Protein BTG1	ENSMUST00000038377
-0.0543959	0.120161	0.121965	0.182701	36.1998	40.5214	32.2801	31.3414	40.7965	33.0489	32.599	39.78	39.9714	39.6918	36.7797	42.6535	38.6566	39.4913	39.0166	41.978	6.14	-1.4	-2.02	4.26	-1.96	-2.05	-1.62	-2.04	0.17	1	0.999955	0.99998	0.999992	1	IREB2	1555476_at	Iron-responsive element-binding protein 2	ENSMUSG00000032293	ENSMUST00000034843	ENSMUSP00000034843	E9QPM2;O70235;Q811J3	Ireb2	Iron-responsive element-binding protein 2	ENSMUST00000034843
0.309479	0.190106	0.0768753	0.00621483	7.88517	4.10453	4.13269	4.02805	3.26666	2.18432	2.01817	3.14717	4.19998	6.16015	5.22491	5.57116	3.79368	5.57078	4.97012	2.13914	4.41	-1.5	1.48	3.84	2.62	-3.45	-3.99	-3.4	0.17	1	0.999955	0.99998	0.999992	1	EPHA4	227449_at	Ephrin type-A receptor 4;Receptor protein-tyrosine kinase	ENSMUSG00000057280;ENSMUSG00000019893;ENSMUSG00000029245;ENSMUSG00000029710;ENSMUSG00000028289;ENSMUSG00000006386;ENSMUSG00000026235;ENSMUSG00000002602;ENSMUSG00000028664;ENSMUSG00000030849;ENSMUSG00000055540;ENSMUSG00000062960;ENSMUSG00000052504;ENSMUSG00000042817;ENSMUSG00000009376	ENSMUST00000081919;ENSMUST00000084578;ENSMUST00000098057;ENSMUST00000098059;ENSMUST00000102893;ENSMUST00000177951;ENSMUST00000179951;ENSMUST00000020045;ENSMUST00000117992;ENSMUST00000175892;ENSMUST00000177378;ENSMUST00000053733;ENSMUST00000113398;ENSMUST00000113399;ENSMUST00000113401;ENSMUST00000113403;ENSMUST00000113406;ENSMUST00000061244;ENSMUST00000111054;ENSMUST00000111055;ENSMUST00000144296;…	ENSMUSP00000080590;ENSMUSP00000081625;ENSMUSP00000095665;ENSMUSP00000095667;ENSMUSP00000099957;ENSMUSP00000136696;ENSMUSP00000137453;ENSMUSP00000020045;ENSMUSP00000112873;ENSMUSP00000134905;ENSMUSP00000135235;ENSMUSP00000060646;ENSMUSP00000109025;ENSMUSP00000109026;ENSMUSP00000109028;ENSMUSP00000109030;ENSMUSP00000109033;ENSMUSP00000051622;ENSMUSP00000106683;ENSMUSP00000106684;ENSMUSP00000115731;…	E9PVV8;F6WVU1;J3QPS3;K3W4P7;Q497X0;Q61005;Q61006;Q61987;Q61988;E9PWG5;H3BJA2;H3BK36;Q60705;Q78DX7;E9PUP9;E9PUQ0;E9PUQ2;E9PUQ4;E9QPV2;Q60629;Q6PFV6;E9PWK7;P54761;Q60627;Q8C8K1;Q99MR2;A2BDQ4;Q61505;Q61772;Q61773;Q61774;Q8BSU8;B1AWS8;Q02858;Q80YS4;A0A087WQW6;A0A087WQZ6;A0A087WRH4;Q03137;Q80VZ2;F6YPR4;Q00993;Q6PE80;Q80YQ3;A3KG00;A3KG01;A3KG02;A3KG89;A3KG90;F6Q4H2;Q6GTQ7;D3Z5M8;D6RJK5;E9PVU6;E9PX60;E9…	Musk;Ros1;Epha5;Ephb4;Epha7;Tek;Epha4;Axl;Ephb2;Fgfr2;Epha6;Kdr;Epha3;Flt3;Met	Muscle, skeletal receptor tyrosine-protein kinase;Receptor protein-tyrosine kinase;Proto-oncogene tyrosine-protein kinase ROS;Receptor protein-tyrosine kinase;Ephrin type-A receptor 5;Receptor protein-tyrosine kinase;Ephrin type-B receptor 4;Receptor protein-tyrosine kinase;Ephrin type-A receptor 7;Receptor protein-tyrosine kinase;Angiopoietin-1 receptor;Receptor protein-tyrosine kinase;Ephrin ty…	ENSMUST00000002677;ENSMUST00000049324;ENSMUST00000053733;ENSMUST00000085948;ENSMUST00000105845;ENSMUST00000108191;ENSMUST00000110549;ENSMUST00000113398;ENSMUST00000113401;ENSMUST00000113516;ENSMUST00000115443;ENSMUST00000176456;ENSMUST00000188952
-0.887793	-0.0993155	-1.0432	-0.886013	0.477196	0.568673	0.61761	0.831866	0.783386	0.689441	0.644645	0.724942	0.473939	0.595593	0.501877	0.513245	0.47168	0.480258	0.510864	0.391769	-3.68	3.5	0.7	-3.36	4.81	2.68	0.02	-3.83	0.17	1	0.999955	0.99998	0.999992	1	POLQ	219510_at	DNA polymerase theta	ENSMUSG00000034206	ENSMUST00000054034;ENSMUST00000071452;ENSMUST00000182946;ENSMUST00000183112	ENSMUSP00000059757;ENSMUSP00000071396;ENSMUSP00000138648;ENSMUSP00000138685	Q3UTE0;Q8BGX6;Q8CGS6	Polq	DNA polymerase theta	ENSMUST00000054034;ENSMUST00000071452;ENSMUST00000182946
0.0216343	0.276034	0.0225509	-0.0250925	1.1487	1.39237	1.39351	1.26185	1.222	1.39803	1.36514	1.27732	1.61259	1.97504	1.24205	1.25386	1.42131	1.36796	1.18419	1.353	0.46	-5.29	-4.83	-1.47	-2.11	1.63	1.98	7.61	0.17	1	0.999955	0.99998	0.999992	1	TMEM220	229693_at	Transmembrane protein 220	ENSMUSG00000050270	ENSMUST00000061786;ENSMUST00000079077	ENSMUSP00000057366;ENSMUSP00000078084	Q2TB06;Q8BP07;Q8C936	Tmem220	Transmembrane protein 220	ENSMUST00000061786
1.58762	-0.370702	0.238757	0.435987	0.643455	0.555914	1.08248	2.09109	1.31587	1.28117	1.2651	1.16531	1.09049	0.802292	0.88757	0.747538	0.723584	0.63616	0.763176	0.917792	-3.14	4.45	3.32	-2.71	4.61	0.8	-2.62	-3.17	0.17	1	0.990916	0.99998	0.999992	1	RAD51	205024_s_at	DNA repair protein RAD51 homolog 1	ENSMUSG00000027323	ENSMUST00000028795;ENSMUST00000140939;ENSMUST00000151406;ENSMUST00000152327	ENSMUSP00000028795;ENSMUSP00000117939;ENSMUSP00000119101;ENSMUSP00000119444	A3KGI2;D6RCK1;F7AT35;Q08297;Q3UAY5	Rad51	DNA repair protein RAD51 homolog 1	ENSMUST00000028795;ENSMUST00000140939;ENSMUST00000151406;ENSMUST00000152327
0.35379	-0.240237	0.263621	0.627599	4.19775	4.30662	4.65526	4.26068	4.49577	4.34307	4.01617	4.32483	4.05852	4.52673	4.23866	4.48548	4.39057	4.70158	4.47222	4.90197	5.2	-1	-2.28	6.72	-2.32	-2.66	-3.38	-0.92	0.17	1	0.999955	0.99998	0.999992	1	DLG1	217208_s_at	Disks large homolog 1	ENSMUSG00000022770	ENSMUST00000023454;ENSMUST00000064477;ENSMUST00000100001;ENSMUST00000115196;ENSMUST00000115201;ENSMUST00000115205;ENSMUST00000130920;ENSMUST00000131136;ENSMUST00000132176	ENSMUSP00000023454;ENSMUSP00000064280;ENSMUSP00000097581;ENSMUSP00000110850;ENSMUSP00000110855;ENSMUSP00000110859;ENSMUSP00000115954;ENSMUSP00000138782;ENSMUSP00000138804	D3Z3B8;E9Q9H0;F6UDT8;H7BWY4;Q62402;Q6PGB5;Q811D0;Q8CGN7;S4R2T8;S4R2V5	Dlg1	Disks large homolog 1	ENSMUST00000023454;ENSMUST00000064477;ENSMUST00000100001;ENSMUST00000115196;ENSMUST00000115201;ENSMUST00000115205;ENSMUST00000130920;ENSMUST00000131136;ENSMUST00000132176
0.168121	0.0831993	0.0706797	0.163733	11.7075	11.2778	12.1043	11.494	14.1427	13.6827	11.4141	12.8805	11.6713	13.1121	11.9623	12.6428	11.3694	12.4328	12.5912	12.8952	5.6	-1.92	-2.69	7.02	-1.94	-2.62	-2.04	-2.33	0.17	1	0.957394	0.99998	0.999992	1	ZBTB44	1554469_at	Zinc finger and BTB domain-containing protein 44	ENSMUSG00000047412	ENSMUST00000115222;ENSMUST00000167346	ENSMUSP00000110877;ENSMUSP00000133109	Q8CB31;Q8R0A2	Zbtb44	Zinc finger and BTB domain-containing protein 44	ENSMUST00000115222;ENSMUST00000167346
0.158632	0.0932585	0.239923	0.264443	25.1319	23.2876	24.2088	20.6962	27.1379	25.7809	29.3891	24.3644	27.9262	27.2492	24.6673	30.5349	29.0893	27.4425	26.7034	31.4031	-3.77	-0.78	-0.26	-6.35	1.97	3.17	4.16	1.65	0.17	1	0.999955	0.99998	0.999992	1	FAM69A	213689_x_at	Protein FAM69A	ENSMUSG00000029270	ENSMUST00000031198;ENSMUST00000145239;ENSMUST00000153172	ENSMUSP00000031198;ENSMUSP00000114892;ENSMUSP00000117801	D3YUV7;D3YW04;Q3U5P1;Q3V308;Q9D6I7	Fam69a	Protein FAM69A	ENSMUST00000031198;ENSMUST00000145239
0.143832	-0.00691132	0.153386	0.168441	57.621	44.6445	48.7565	50.0225	53.2877	54.6275	61.7039	46.2479	60.8899	44.6171	47.8721	63.0511	55.4743	55.4015	55.8648	55.1298	-6.76	-3.16	-0.32	-2.59	1.62	3.14	3.09	4.29	0.17	1	0.999955	0.99998	0.999992	1	VIMP	223209_s_at	Selenoprotein S	ENSMUSG00000075701	ENSMUST00000101801	ENSMUSP00000099301	Q921S1;Q9BCZ4;Q9DB55	Vimp	Selenoprotein S	ENSMUST00000101801
0.193663	-0.10879	0.078678	0.073171	4.60837	4.51852	4.53074	4.83176	4.6207	4.79735	4.52829	4.84483	4.41714	4.85151	4.53689	4.65971	4.58585	4.4401	4.64096	4.79406	-3.22	4.38	1.44	-3.21	4.17	2.3	-1.71	-2.98	0.17	1	0.999955	0.99998	0.999992	1	KIF20A	218755_at	Kinesin-like protein;Kinesin-like protein KIF20A	ENSMUSG00000018395;ENSMUSG00000031788;ENSMUSG00000028758;ENSMUSG00000022629;ENSMUSG00000003779;ENSMUSG00000010021;ENSMUSG00000032489;ENSMUSG00000028678;ENSMUSG00000021693;ENSMUSG00000006740;ENSMUSG00000033705;ENSMUSG00000063077;ENSMUSG00000020821;ENSMUSG00000041498;ENSMUSG00000026494;ENSMUSG00000050382;ENSMUSG00000014602;ENSMUSG00000023999;ENSMUSG00000060012;ENSMUSG00000024301;ENSMUSG00000087236;…	ENSMUST00000057330;ENSMUST00000118353;ENSMUST00000120613;ENSMUST00000130037;ENSMUST00000132496;ENSMUST00000132653;ENSMUST00000173744;ENSMUST00000034240;ENSMUST00000169748;ENSMUST00000030539;ENSMUST00000105818;ENSMUST00000105821;ENSMUST00000067205;ENSMUST00000088614;ENSMUST00000100304;ENSMUST00000109287;ENSMUST00000109288;ENSMUST00000166044;ENSMUST00000167161;ENSMUST00000084368;ENSMUST00000138340;…	ENSMUSP00000056197;ENSMUSP00000112782;ENSMUSP00000113848;ENSMUSP00000115161;ENSMUSP00000116509;ENSMUSP00000120388;ENSMUSP00000133432;ENSMUSP00000034240;ENSMUSP00000126784;ENSMUSP00000030539;ENSMUSP00000101444;ENSMUSP00000101447;ENSMUSP00000066911;ENSMUSP00000085985;ENSMUSP00000097877;ENSMUSP00000104910;ENSMUSP00000104911;ENSMUSP00000130045;ENSMUSP00000132659;ENSMUSP00000081398;ENSMUSP00000115663;…	B1AQZ2;B1AQZ5;F6V6Z9;F6VT70;P28741;Q3TET1;Q3UI47;Q7TSZ7;E9PWU7;O35072;O35231;Q1WNZ8;Q3UX36;Q3V0U4;Q6NS71;Q8R3Y4;Q91YQ2;Q99KP7;A2AM72;A2AM73;A2AM74;Q99PW8;E9Q0J5;F8WGN6;Q6P5H1;Q6ZPJ8;Q8BWZ9;Q8BXF1;Q9QXL2;P97329;Q542M4;A2AC95;A7DTH0;F7BXY3;Q99PT9;E9QMT7;O35070;Q8C0X6;Q9WV04;A2AE71;A2AE72;Q3TTL2;Q922S8;E0CZ72;F6RLL5;F6SUU5;F8VQ42;O54744;P28740;Q91W03;Q9D481;E9QAK5;O08711;Q5BL10;Q61580;Q61768;A2AKH9;…	Kif3a;Kifc3;Kif17;Kif21a;Kif20a;Kif19;Kif19a;Kif9;Kif2c;Kif2a;Kif5b;Stard9;Kif1b;Kif1c;Kif14;Kif26b;Kif7;Kif1a;Kif6;Kif13b;Kifc5b;Gm1305;Kif21b;Cenpe;Kifc2;Kif13a	Kinesin-like protein;Kinesin-like protein KIF3A;Kinesin-like protein;Kinesin-like protein KIFC3;Kinesin-like protein;Kinesin-like protein KIF17;Kinesin-like protein;Kinesin-like protein KIF21A;Kinesin-like protein KIF20A;Kinesin-like protein;Kinesin-like protein KIF19;Kinesin-like protein;Kinesin-like protein KIF9;Kinesin-like protein;Kinesin-like protein KIF2C;Kinesin-like protein;Kinesin-like p…	ENSMUST00000004294;ENSMUST00000022204;ENSMUST00000025083;ENSMUST00000030806;ENSMUST00000034240;ENSMUST00000055647;ENSMUST00000056978;ENSMUST00000057330;ENSMUST00000060537;ENSMUST00000061155;ENSMUST00000062893;ENSMUST00000065896;ENSMUST00000070420;ENSMUST00000072187;ENSMUST00000075164;ENSMUST00000078961;ENSMUST00000084368;ENSMUST00000084952;ENSMUST00000094499;ENSMUST00000100473;ENSMUST00000102554;…
1.58261	1.21761	-0.0467449	0.896614	0.956073	0.61591	0.734059	0.918094	0.610564	0.803053	0.688952	0.690794	0.617717	0.936689	0.643874	0.761761	0.569633	0.753767	0.673937	0.551296	-4.85	4.87	2.93	-5.15	2.12	3.16	1.74	-3.28	0.17	1	0.787542	0.99998	0.999992	1	PLEKHA8	227247_at	Pleckstrin homology domain-containing family A member 8	ENSMUSG00000005225	ENSMUST00000101385;ENSMUST00000119706	ENSMUSP00000098935;ENSMUSP00000112466	Q80W71	Plekha8	Pleckstrin homology domain-containing family A member 8	ENSMUST00000101385;ENSMUST00000119706
0.300088	-0.0519405	-0.145469	0.313997	2.76758	2.48255	2.97612	2.52694	2.41032	3.12857	3.13312	2.1867	2.98508	2.37874	2.37979	2.4589	2.57326	2.87657	2.74923	3.00084	-5.46	2.52	2.94	-5.45	3.02	2.15	2.69	-1.31	0.17	1	0.999955	0.99998	0.999992	1	METTL13	212407_at	Methyltransferase-like protein 13	ENSMUSG00000026694	ENSMUST00000028017;ENSMUST00000159316;ENSMUST00000159817;ENSMUST00000176220	ENSMUSP00000028017;ENSMUSP00000124267;ENSMUSP00000135822;ENSMUSP00000135879	E9PYK1;H3BLK3;H3BLQ8;Q3TF24;Q3TFY3;Q69ZX4;Q8BWN2;Q8BX81;Q91YR5	Mettl13	Methyltransferase-like protein 13	ENSMUST00000028017;ENSMUST00000159316;ENSMUST00000159817
0.0135079	-0.139428	0.0504597	-0.0650899	8.34739	7.75171	8.17244	7.87953	8.50542	7.84612	7.88013	7.06291	7.36859	7.90478	8.31172	8.45079	7.80902	8.95888	7.78766	7.45172	4.28	1.95	2.17	3.86	0.08	-2.19	-3.73	-5.58	0.17	1	0.999955	0.99998	0.999992	1	MGAT5	212098_at	Alpha-1,6-mannosylglycoprotein 6-beta-N-acetylglucosaminyltransferase A	ENSMUSG00000036155	ENSMUST00000038361;ENSMUST00000171405	ENSMUSP00000038359;ENSMUSP00000129166	Q8R4G6	Mgat5	Alpha-1,6-mannosylglycoprotein 6-beta-N-acetylglucosaminyltransferase A	ENSMUST00000038361
0.169994	-0.0258539	0.107475	0.0310848	12.8926	12.9633	11.9462	12.3352	15.3169	13.3117	15.5262	11.5589	14.6632	11.2652	11.922	16.0146	12.8678	13.1785	12.7343	12.6579	-6.46	1.88	2.84	-5.73	3.29	1.83	1.38	1.91	0.17	1	0.999955	0.99998	0.999992	1	PIGF	205078_at	Phosphatidylinositol-glycan biosynthesis class F protein	ENSMUSG00000024145	ENSMUST00000024957	ENSMUSP00000024957	O09101	Pigf	Phosphatidylinositol-glycan biosynthesis class F protein	ENSMUST00000024957
-0.0256821	0.463015	0.22	0.802383	1.36307	1.6094	1.18131	1.14497	1.20883	1.0503	0.986794	1.4136	1.22548	1.56716	1.39423	1.20353	1.22411	1.26181	1.31702	1.47976	7.58	-0.77	-2.59	5.97	-1.73	-3.07	-2.92	-3.15	0.17	1	0.999955	0.99998	0.999992	1	RFX3	238810_at	Transcription factor RFX3	ENSMUSG00000040929	ENSMUST00000046898;ENSMUST00000165566;ENSMUST00000172907;ENSMUST00000173863;ENSMUST00000174420;ENSMUST00000174850	ENSMUSP00000038760;ENSMUSP00000126313;ENSMUSP00000133367;ENSMUSP00000133461;ENSMUSP00000134141;ENSMUSP00000134700	G3UWP0;G3UZZ6;G5E890;P48381;Q8BLW2;Q8C0R3;Q8VBY6	Rfx3	Transcription factor RFX3	ENSMUST00000165566;ENSMUST00000172907;ENSMUST00000173863;ENSMUST00000174850
0.247229	0.511362	0.223319	0.0234163	1.97679	1.19932	1.5608	1.22833	2.65461	1.78385	1.87789	1.91561	3.23098	1.77901	1.29568	1.80689	1.93792	2.28488	1.86965	1.28643	4.7	-3.11	-3.1	3.3	3.24	-1.28	-3.36	-1.64	0.17	1	0.999955	0.99998	0.999992	1	RNF125	235199_at	E3 ubiquitin-protein ligase RNF125	ENSMUSG00000033107	ENSMUST00000050004	ENSMUSP00000058251	Q0VG32;Q52KL4;Q8C7F2;Q9D9R0	Rnf125	E3 ubiquitin-protein ligase RNF125	ENSMUST00000050004
0.186323	-0.0892672	0.0394935	0.0940399	5.98919	6.48117	5.86988	6.30408	7.38197	7.14659	6.57918	6.09189	5.29283	6.07913	6.27958	5.98083	7.02588	5.84714	6.06311	6.81071	-0.45	6.72	6.28	-3.32	-2.13	0.73	-2.36	-2.87	0.17	1	0.999955	0.99998	0.999992	1	RAPGEF5	204681_s_at	Rap guanine nucleotide exchange factor 5	ENSMUSG00000041992	ENSMUST00000109691	ENSMUSP00000105313	Q8BJJ9;Q8C0Q9;Q8C0R5	Rapgef5	Rap guanine nucleotide exchange factor 5	ENSMUST00000109691
-0.421498	-0.29865	-0.125565	-0.0146805	1.07687	1.05877	0.975689	0.617363	1.21388	0.584485	0.765637	1.01038	1.14161	0.524056	1.13707	0.753671	0.759682	1.211	0.928414	1.10177	6.7	-2.71	-2.71	7.19	-2.23	-2.57	-2.14	-2.61	0.17	1	0.999955	0.99998	0.999992	1	CTSK	202450_s_at	Cathepsin K	ENSMUSG00000028111	ENSMUST00000015664	ENSMUSP00000015664	O88718;P55097	Ctsk	Cathepsin K	ENSMUST00000015664
0.172951	-0.104483	0.633847	-0.203602	11.0198	8.77594	10.1105	10.1849	10.9034	11.2446	11.5104	9.07833	11.5046	9.52218	9.32108	12.7324	10.6263	10.7681	10.4282	10.7396	1.56	3.54	3.15	1.62	2.23	0.18	-1.03	-9.92	0.17	1	0.999955	0.99998	0.999992	1	ATP6V1H	221504_s_at	V-type proton ATPase subunit H	ENSMUSG00000033793	ENSMUST00000044369;ENSMUST00000192029;ENSMUST00000192698;ENSMUST00000192847;ENSMUST00000194676	ENSMUSP00000040756;ENSMUSP00000141264;ENSMUSP00000141440;ENSMUSP00000141636;ENSMUSP00000141797	A0A0A6YVU0;A0A0A6YW86;A0A0A6YWP6;A0A0A6YX18;Q8BVE3;Q921X8	Atp6v1h	V-type proton ATPase subunit H	ENSMUST00000044369;ENSMUST00000192698;ENSMUST00000192847;ENSMUST00000194676
0.114351	0.0506117	0.0145611	0.212578	28.4506	32.3379	27.7824	29.104	30.0901	31.1375	30.2284	32.0225	30.5309	33.6025	31.6989	28.9143	28.5443	30.3848	31.7243	34.8949	5.72	-2.65	-2.92	5.39	0.49	-1.69	-2.81	-2.66	0.17	1	0.999955	0.99998	0.999992	1	ELK4	206919_at	ETS domain-containing protein Elk-4	ENSMUSG00000026436	ENSMUST00000027696;ENSMUST00000086556;ENSMUST00000146432;ENSMUST00000147218	ENSMUSP00000027696;ENSMUSP00000083743;ENSMUSP00000114255;ENSMUSP00000118880	A0A0A6YYQ8;A6H693;F6WN08;F6ZCI1;P41158;Q8C6Q0	Elk4	ETS domain-containing protein Elk-4	ENSMUST00000027696;ENSMUST00000086556;ENSMUST00000146432;ENSMUST00000147218
0.0836256	0.263509	0.0471989	0.145154	0.686456	0.596155	0.418352	0.541643	0.600353	0.572242	0.604712	0.644174	0.477507	1.00102	0.516586	0.543203	0.620497	0.619848	0.603095	0.608321	-0.43	4.83	4.52	2.87	-0.53	-3.01	-3.11	-3.27	0.17	1	0.999955	0.99998	0.999992	1	DMD	203881_s_at	Dystrophin	ENSMUSG00000045103	ENSMUST00000113991;ENSMUST00000113992;ENSMUST00000114000	ENSMUSP00000109624;ENSMUSP00000109625;ENSMUSP00000109633	A2A9Z0;A2A9Z1;A2A9Z2;O35653;P11531;Q60703	Dmd	Dystrophin	ENSMUST00000113991
0.412141	0.0752749	0.168704	0.148603	129.757	105.544	133.887	171.865	159.198	152.989	160.169	128.432	152.825	111.729	117.072	170.127	138.059	127.015	129.539	138.213	-6.23	4.74	3.86	-4.04	5.49	0.64	-0.81	-1.93	0.17	1	0.286639	0.99998	0.999992	1	PCNA	201202_at	Proliferating cell nuclear antigen	ENSMUSG00000027342	ENSMUST00000028817	ENSMUSP00000028817	P17918	Pcna	Proliferating cell nuclear antigen	ENSMUST00000028817
-0.418492	-0.182065	-0.144774	0.0506509	34.4648	31.835	31.4773	28.2291	30.9002	32.5739	35.4083	31.2377	36.5511	30.6593	31.5065	36.6472	32.1573	31.1264	34.8625	36.7664	0.14	5.32	6.05	-0.7	-1.48	-2.55	-3.33	-1.18	0.17	1	0.999955	0.99998	0.999992	1	LMO2	204249_s_at	Rhombotin-2	ENSMUSG00000032698	ENSMUST00000111139;ENSMUST00000111140;ENSMUST00000111143;ENSMUST00000123437;ENSMUST00000138815;ENSMUST00000156813;ENSMUST00000170926	ENSMUSP00000106769;ENSMUSP00000106770;ENSMUSP00000106773;ENSMUSP00000117703;ENSMUSP00000121927;ENSMUSP00000122369;ENSMUSP00000128317	A2BHP1;A2BHP2;A2BHP3;A2BHP4;A2BHP5;P25801	Lmo2	Rhombotin-2	ENSMUST00000111139;ENSMUST00000111140;ENSMUST00000111143;ENSMUST00000123437;ENSMUST00000138815;ENSMUST00000170926
0.532311	0.392162	0.352017	0.510516	2.0789	2.19142	2.12325	2.37142	2.52563	2.18354	2.47131	2.10415	2.14317	2.14762	2.27425	2.07692	2.28801	2.20373	2.24409	2.23637	-4.25	-4.23	-2.57	-4.52	1.21	3.74	3.96	5.29	0.17	1	0.999955	0.99998	0.999992	1	DNAJC1	218409_s_at	DnaJ homolog subfamily C member 1	ENSMUSG00000026740	ENSMUST00000028072;ENSMUST00000091418;ENSMUST00000148401;ENSMUST00000163130;ENSMUST00000164835;ENSMUST00000166495;ENSMUST00000168723	ENSMUSP00000028072;ENSMUSP00000088980;ENSMUSP00000126321;ENSMUSP00000126716;ENSMUSP00000128687;ENSMUSP00000129176;ENSMUSP00000132289	F6WEH1;F6YK70;F6ZL86;F7C8U2;F8WH68;Q61712	Dnajc1	DnaJ homolog subfamily C member 1	ENSMUST00000028072;ENSMUST00000091418;ENSMUST00000148401;ENSMUST00000163130;ENSMUST00000164835;ENSMUST00000166495;ENSMUST00000168723
-0.0764816	-0.287768	-0.0814137	0.0063316	10.8396	11.2134	11.4545	10.9182	11.4291	11.44	11.2568	11.1462	11.0254	11.3471	11.0032	12.0646	11.4181	11.4438	11.316	12.0154	-4.23	4.47	3.2	-4.06	2.8	2.85	-0.39	-3.11	0.17	1	0.999955	0.99998	0.999992	1	UCHL1	201387_s_at	Ubiquitin carboxyl-terminal hydrolase;Ubiquitin carboxyl-terminal hydrolase isozyme L1	ENSMUSG00000056900;ENSMUSG00000028514;ENSMUSG00000027363;ENSMUSG00000032612;ENSMUSG00000047879;ENSMUSG00000032376;ENSMUSG00000038429;ENSMUSG00000056342;ENSMUSG00000006676;ENSMUSG00000029223;ENSMUSG00000057321;ENSMUSG00000031010;ENSMUSG00000053483;ENSMUSG00000000804;ENSMUSG00000063317;ENSMUSG00000022710;ENSMUSG00000058976;ENSMUSG00000035713;ENSMUSG00000062369;ENSMUSG00000067215;ENSMUSG00000069044	ENSMUST00000072312;ENSMUST00000108228;ENSMUST00000156769;ENSMUST00000172481;ENSMUST00000094933;ENSMUST00000106798;ENSMUST00000165709;ENSMUST00000028841;ENSMUST00000110416;ENSMUST00000035237;ENSMUST00000193288;ENSMUST00000194224;ENSMUST00000194959;ENSMUST00000195608;ENSMUST00000092096;ENSMUST00000116669;ENSMUST00000098613;ENSMUST00000127569;ENSMUST00000139547;ENSMUST00000174387;ENSMUST00000047510;…	ENSMUSP00000072155;ENSMUSP00000103863;ENSMUSP00000117605;ENSMUSP00000133823;ENSMUSP00000092538;ENSMUSP00000102410;ENSMUSP00000133095;ENSMUSP00000028841;ENSMUSP00000106046;ENSMUSP00000035237;ENSMUSP00000141321;ENSMUSP00000141368;ENSMUSP00000141411;ENSMUSP00000141612;ENSMUSP00000089728;ENSMUSP00000112368;ENSMUSP00000096213;ENSMUSP00000115620;ENSMUSP00000122199;ENSMUSP00000134472;ENSMUSP00000041299;…	D3YYG7;F6ZE47;G3UXT9;J3QSN2;Q5BKP2;B1AY13;E9PV45;Q8BLI7;A2AI52;A2AI53;Q80U87;Q80YP2;Q8R0D3;Q9EQU1;Q9WVP5;A0A0A6YVY7;A0A0A6YW28;A0A0A6YW63;A0A0A6YWM7;O54704;P35123;Q8BTL9;E9PYI8;Q543U5;Q923F2;Q9D0L0;Q9JMA1;D6RG67;E9Q8W9;G3UZF0;Q91W36;D3YYA5;D3Z4K7;P56399;Q3U4W8;A2AF26;A2AF27;A2AF77;F6WJB7;Q3UF93;Q3UPN0;Q6P563;Q6ZQ93;Q7TMJ6;Q8CCH0;Z4YLQ1;Z4YN11;A0A0A6YWN9;A0A0A6YWX1;A0A0A6YX42;A0A0A6YXT9;E9Q9M5;J3K…	Usp13;Usp24;Usp8;Usp4;Usp14;Usp3;Usp5;Usp34;Usp19;Uchl1;Usp17ld;Usp9x;Usp21;Usp32;Usp31;Usp7;Usp17lc;Usp35;Usp17lb;Usp51;Usp9y	Ubiquitin carboxyl-terminal hydrolase;Ubiquitin carboxyl-terminal hydrolase 13;Ubiquitinyl hydrolase 1;Ubiquitin carboxyl-terminal hydrolase;Ubiquitin carboxyl-terminal hydrolase 24;Ubiquitin carboxyl-terminal hydrolase;Ubiquitin carboxyl-terminal hydrolase 8;Ubiquitin carboxyl-terminal hydrolase;Ubiquitin carboxyl-terminal hydrolase 4;Ubiquitin carboxyl-terminal hydrolase;Ubiquitin carboxyl-term…	ENSMUST00000000821;ENSMUST00000006854;ENSMUST00000028841;ENSMUST00000031131;ENSMUST00000035237;ENSMUST00000046929;ENSMUST00000047510;ENSMUST00000065941;ENSMUST00000089302;ENSMUST00000092096;ENSMUST00000094933;ENSMUST00000095755;ENSMUST00000098613;ENSMUST00000106798;ENSMUST00000106892;ENSMUST00000108075;ENSMUST00000110416;ENSMUST00000111305;ENSMUST00000116669;ENSMUST00000122110;ENSMUST00000127569;…
0.172448	-0.104495	-0.0331283	0.0869978	18.3666	14.0783	19.8698	21.8452	15.8578	19.277	16.7353	13.8615	17.3159	15.1344	15.5251	20.313	16.6675	14.1329	17.3074	17.5102	-7.29	2.48	2.67	-3.62	3.29	1.47	1.18	0.85	0.17	1	0.999955	0.99998	0.999992	1	CDK4	202246_s_at	Cyclin-dependent kinase 4	ENSMUSG00000006728	ENSMUST00000006911;ENSMUST00000120226;ENSMUST00000125682;ENSMUST00000133115;ENSMUST00000142558	ENSMUSP00000006911;ENSMUSP00000112549;ENSMUSP00000116190;ENSMUSP00000117234;ENSMUSP00000122973	D3YWB0;D6RHS5;E9PZX7;E9Q9E4;P30285	Cdk4	Cyclin-dependent kinase 4	ENSMUST00000006911;ENSMUST00000125682;ENSMUST00000133115;ENSMUST00000142558
0.0512313	-0.108898	-0.0871827	-0.0308743	18.0086	16.2734	18.9224	17.3042	16.0645	19.375	19.7503	16.4834	16.6407	16.6607	17.0852	16.7753	15.8872	16.7635	17.4438	16.7213	6.1	-3.61	-4.81	6.29	-2.7	-1.06	-1.19	-0.71	0.17	1	0.999955	0.99998	0.999992	1	WHAMM	228953_at	WASP homolog-associated protein with actin, membranes and microtubules	ENSMUSG00000045795	ENSMUST00000165460	ENSMUSP00000128881	Q571B6;Q80VK9;Q80YT0;Q8BJP8	Whamm	WASP homolog-associated protein with actin, membranes and microtubules	ENSMUST00000165460
0.158983	-0.0255513	0.031862	0.0977739	14.6772	15.1376	15.827	14.7632	16.6529	18.0309	17.6275	14.5824	16.3321	14.2708	14.6403	17.3196	15.1357	14.5846	16.0702	15.7685	-5.54	3.87	3.83	-4.66	2.92	1.42	0.43	-0.72	0.17	1	0.999955	0.99998	0.999992	1	INIP	239363_at	SOSS complex subunit C	ENSMUSG00000038544	ENSMUST00000095063;ENSMUST00000107526;ENSMUST00000143756	ENSMUSP00000092673;ENSMUSP00000103150;ENSMUSP00000115701	B1AX81;B1AX82;Q3TEN1;Q3TXT3;Q8BTC7;Z4YLT1	Inip	SOSS complex subunit C	ENSMUST00000095063;ENSMUST00000107526
-0.296292	-0.145337	-0.0865606	-0.433711	5.10676	4.34073	5.48932	5.8163	4.38175	5.93482	5.19117	5.28627	5.14397	4.68002	5.32719	5.267	5.22381	5.26917	5.29077	5.0082	-5.45	4.37	1.7	-2.12	5.21	1.95	-0.54	-3.9	0.17	1	0.999955	0.99998	0.999992	1	LMNB2	216952_s_at	Lamin-B2	ENSMUSG00000062075	ENSMUST00000105332;ENSMUST00000179022	ENSMUSP00000100969;ENSMUSP00000136524	P21619;P48680;Q8CGB1	Lmnb2	Lamin-B2	ENSMUST00000105332;ENSMUST00000179022
0.851486	0.416422	0.731401	0.204241	1.55265	2.006	1.87739	1.8098	1.71325	2.27064	1.73952	1.68321	1.71717	1.83405	1.73153	1.69177	1.94744	1.83339	1.81961	1.54616	1.19	4.46	3.7	-2.96	4.11	-2.3	-3.09	-3.47	0.17	1	0.988409	0.99998	0.999992	1	KATNAL1	223790_at	Katanin p60 ATPase-containing subunit A-like 1	ENSMUSG00000041298	ENSMUST00000047257;ENSMUST00000110509;ENSMUST00000147473;ENSMUST00000149169	ENSMUSP00000043210;ENSMUSP00000106136;ENSMUSP00000120502;ENSMUSP00000120707	D3YWJ8;D3YYB5;G5E8P9;Q8K0T4	Katnal1	Katanin p60 ATPase-containing subunit A-like 1	ENSMUST00000047257;ENSMUST00000149169
-0.0165531	0.0640731	0.0230044	0.0887558	29.624	32.0237	27.3275	27.8048	31.1255	27.2515	28.0182	32.7268	30.4797	31.0237	30.8611	29.5612	31.0143	29.3045	29.9001	30.3022	6.49	-2.91	-4.58	6.32	-0.86	-1.51	-0.88	-3.57	0.17	1	0.999955	0.99998	0.999992	1	SON	213538_at	Protein SON	ENSMUSG00000022961	ENSMUST00000114036;ENSMUST00000114037;ENSMUST00000117633;ENSMUST00000119368;ENSMUST00000122302;ENSMUST00000140312;ENSMUST00000147891	ENSMUSP00000109670;ENSMUSP00000109671;ENSMUSP00000112453;ENSMUSP00000113129;ENSMUSP00000113615;ENSMUSP00000122320;ENSMUSP00000122544	E3WC91;E9PXW2;E9Q3H8;E9Q3I0;E9Q6M4;E9Q7G2;E9QAR8;E9QMT0;F7CU80;H9KV00;H9KV01;H9KV02;H9KV15;Q811G3;Q9CQ12;Q9CQK6;Q9QX47;Q9QXP5	Son	Protein SON	ENSMUST00000114036;ENSMUST00000114037;ENSMUST00000117633;ENSMUST00000119368;ENSMUST00000122302;ENSMUST00000140312;ENSMUST00000147891
-0.965303	-1.14899	-0.426286	-0.530425	1.68651	1.00591	0.999284	1.70494	0.875861	0.855405	0.796379	0.695311	1.67101	1.05024	0.929454	1.16132	0.682429	1.11127	1.09994	0.65794	7.88	-1.54	2.57	-1.7	-1.75	-1.75	-1.75	-1.75	0.17	1	0.999955	0.99998	0.999992	1	P2RY14	206637_at	P2Y purinoceptor 14	ENSMUSG00000036381	ENSMUST00000065220;ENSMUST00000091112	ENSMUSP00000066669;ENSMUSP00000088642	Q9ESG6	P2ry14	P2Y purinoceptor 14	ENSMUST00000065220;ENSMUST00000091112
-0.40835	-0.343202	-0.360366	-0.235883	54.0111	42.4528	23.942	18.5012	38.6223	30.6131	28.7931	24.7311	34.4047	32.7629	38.5977	46.7788	24.4698	17.2956	40.4817	24.9947	3.58	-5.97	-7.07	3.86	-2.18	1.04	2.08	2.06	0.17	1	0.999955	0.99998	0.999992	1	SIK1	208078_s_at	Serine/threonine-protein kinase SIK1	ENSMUSG00000024042	ENSMUST00000024839	ENSMUSP00000024839	Q3UR46;Q60670	Sik1	Serine/threonine-protein kinase SIK1	ENSMUST00000024839
-0.104684	-0.23757	-0.125315	-0.202683	24.007	21.0639	21.3149	23.9344	18.7024	20.2916	18.5746	17.3143	20.8231	18.7359	20.0372	20.9468	20.8331	18.8772	20.2265	17.707	-5.02	-0.32	0.74	-5.53	3.71	3.26	2.27	0.97	0.17	1	0.999955	0.99998	0.999992	1	NAGA	202943_s_at	Alpha-N-acetylgalactosaminidase	ENSMUSG00000022453	ENSMUST00000023088	ENSMUSP00000023088	O88620;Q8R437;Q8VDK2;Q9QWR8	Naga	Alpha-N-acetylgalactosaminidase	ENSMUST00000023088
-0.617576	-0.293863	-0.693021	-0.67744	20.9504	19.6441	23.0815	20.1207	16.613	20.043	20.8551	18.9054	20.6091	18.9686	20.7342	19.6363	21.7764	20.5228	20.6659	19.7996	5.65	-2.91	-3.21	5.64	-3.1	-1.45	0.33	-2.18	0.17	1	0.999955	0.99998	0.999992	1	YPEL3	232077_s_at	Protein yippee-like;Protein yippee-like 3	ENSMUSG00000042675;ENSMUSG00000022773	ENSMUST00000038614;ENSMUST00000106356;ENSMUST00000106357;ENSMUST00000106359;ENSMUST00000132643;ENSMUST00000145762;ENSMUST00000170882;ENSMUST00000035682;ENSMUST00000090199;ENSMUST00000115729;ENSMUST00000134036;ENSMUST00000141959	ENSMUSP00000037332;ENSMUSP00000101963;ENSMUSP00000101964;ENSMUSP00000101966;ENSMUSP00000115272;ENSMUSP00000115596;ENSMUSP00000128753;ENSMUSP00000039760;ENSMUSP00000087665;ENSMUSP00000111394;ENSMUSP00000117812;ENSMUSP00000120156	D3YUC6;D3YZG6;D3Z3G7;P61237;Q71E85;Q9BSJ4;Q9CQB6;Q9D0U3;D3YU87;D3YZQ1;D3Z104;Q9ESC7	Ypel3;Ypel1	Protein yippee-like;Protein yippee-like 3;Protein yippee-like;Protein yippee-like 1	ENSMUST00000035682;ENSMUST00000038614;ENSMUST00000090199;ENSMUST00000106356;ENSMUST00000106357;ENSMUST00000106359;ENSMUST00000115729;ENSMUST00000170882
[truncated: 8,605 more rows]
